# Supplementary material for: A self‐propagating, barcoded transposon system for the dynamic rewiring of genomic networks
Source: Mol Syst Biol. 2023 Mar 27;19(6):e11398. doi: 10.15252/msb.202211398 (PMC10258560; doi:10.15252/msb.202211398)
Supplement: Supplementary file 3 — Dataset EV2 [file MSB-19-e11398-s005.xlsx]

## Sheet: Description
Dataset EV2
Legend	Reproducible insertion mutants identified from the evolution experiments in Figures 2-4 alongside the suggested genetic mechanisms responsible for the resultant growth phenotypes. Inducers 1 and 2 were used to derepress promoters on the helper plasmid and transposon, respectively. All citations are included in the References section of the main text. ATc, anhydrotetracycline; CV, crystal violet.

## Sheet: Dataset_EV2
Sample ID	Carbon source	Experiment type	Donor plasmid	Inducer	Inducer	Gene(s) consistently near Tn insertion site(s)	Suggested growth mechanism
				1	2
1	Arbutin	Tn-Seq	Tn_pOUT	ATc	-	bglG, bglF	Transposon insertion upstream of bglF activates the bgl operon, which is essential for arbutin catabolism (Schnetz & Rak, 1992; Reynolds et al, 1981; Amster-Choder, 2005).
2	L-serine	Tn-Seq	Tn_pOUT	ATc	-	yeaB, sdaA	Transposon insertion upstream of sdaA leads to increased production of L-serine deaminase I (SdaA). SdaA degrades L-serine into ammonium and pyruvate, the latter proceeding to central carbon metabolism (Tuan et al, 1990; Lin et al, 1992; Su & Lang, 1989).
3	L-serine	Rb-Tn-Seq	RB-TnV2_pJEx	ATc	-	cpxA	Mutations in cpxA can result in a pleiotropic phenotype, including increased expression of sdaA which enables growth on L-serine as the sole carbon source (Ambartsoumian et al, 1994; Monette, 2006).
4	L-serine	Rb-Tn-Seq	RB-TnV2_pJEx	-	CV	yeaB	Same as sample 2.
5	L-serine	Rb-Tn-Seq	RB-TnV2_pJEx	ATc	CV	yeaB	Same as sample 2.
6	bMDG	Rb-Tn-Seq	RB-TnV2_pJEx	-	-	yqfB, frdD	Transposon insertion in or near yqfB leads to increased expression of the neighboring gene, bglA, which encodes for a 6-phospho-β-glucosidase. E. coli expressing high levels of bglA are able to survive using β-methyl-glucosides as the sole carbon source (Schaefler & Malamy, 1969) – previous reports have attributed E. coli growth on β-methyl-D-glucoside to enhanced expression and activity of the b…
7	bMDG	Rb-Tn-Seq	RB-TnV2_pJEx	ATc	-	nudH	In E. coli strains lacking the phosphoenolpyruvate: carbohydrate phosphotransferase system, deletion of nudH (rppH) resulted in an increase in the mRNA levels of a broad range of central metabolic genes and a concomitant increase in growth rate on glucose as a carbon source (Aguilar et al, 2012). Reduced RNA degradation in nudH (rppH) deletion strains increased the mRNA levels of hundreds of gene…
8	bMDG	Rb-Tn-Seq	RB-TnV2_pJEx	-	CV	yqfB, frdD	Same as sample 6.
9	bMDG	Rb-Tn-Seq	RB-TnV2_pJEx	ATc	CV	yqfB	Same as sample 6.
10	GlyGlu	Rb-Tn-Seq	RB-TnV2_pJEx	-	CV	sspA (sspB)	sspA mediates the amino acid starvation stress response, and downregulates H-NS to de-repress acid-induced stress genes in stationary phase (Williams et al, 1994; Hansen et al, 2005). Transposon insertion in sspA would interrupt this mechanism and prevent the upregulation of the glutamate decarboxylases gadA/gadBC at low pH. This loss of decarboxylase activity is consistent with previous E. coli …
11	GlyGlu	Rb-Tn-Seq	RB-TnV2_pJEx	ATc	CV	sspA (sspB)	Same as sample 10.
12	bMDG	Rb-Tn-Seq	RB-TnV2_placO1/pL	-	-	yqfB, frdD, lacI	Same as sample 6. Additionally, transposon insertion into the lacI gene likely abrogates the production of LacI which enables constitutive expression from the placO1 promoter.
13	bMDG	Rb-Tn-Seq	RB-TnV2_placO1/pL	-	IPTG	yqfB, frdD	Same as sample 6.
14	bMDG	Rb-Tn-Seq	RB-TnV2_placO1/pL	ATc	IPTG	yqfB	Same as sample 6.
