# Supplementary material for: A self‐propagating, barcoded transposon system for the dynamic rewiring of genomic networks
Source: Mol Syst Biol. 2023 Mar 27;19(6):e11398. doi: 10.15252/msb.202211398 (PMC10258560; doi:10.15252/msb.202211398)
Supplement: Supplementary file 4 — Dataset EV3 [file MSB-19-e11398-s010.xlsx]

## Sheet: Description
Dataset EV3
Legend	Part descriptions and sequences used in the modified ‘Magic Pools’ workflow presented in this work. The 5’ and 3’ overhang sequences are generated by BbsI (Parts 1-5), BsmBI (promoter parts), or SbfI/FseI (barcode insert).

## Sheet: Dataset_EV3
Part	Sequence	5' overhang	3' overhang	Used in (plasmid)
Part 1-2: spacer	Fwd: AGGAtcgactctagaggatccccgggtaccgagctcgaattc Rev: ATCAgaattcgagctcggtacccggggatcctctagagtcga	AGGA	TGAT	RB-TnV2; RB-TnV2_pJEx; RB-TnV2_placO1/pL. Ordered as two oligos
Part 3: KanR	TCCGCGCGAAGACTTTGATTAGCTTGCAGTGGGCTTACATGGCGATAGCTAGACTGGGCGGTTTTATGGACAGCAAGCGAACCGGAATTGCCAGCTGGGGCGCCCTCTGGTAAGGTTGGGAAGCCCTGCAAAGTAAACTGGATGGCTTTCTTGCCGCCAAGGATCTGATGGCGCAGGGGATCAAGATCTGATCAAGAGACAGGATGAGGATCGTTTCGCATGATTGAACAAGATGGATTGCACGCAGGTTCTCCGGCCGCTTGGGTGGAGAGGCTATTCGGCTATGACTGGGCACAACAGACAATCGGCTGCTCTGATGCCGCCGTGTTCCGGCTGTCAGCGCAGGGGCGCCCGGTTCTTTTTGTCAAGACCGACCTGTCCGGTGCCCTGAATGAACTG…	TGAT	GCTG	RB-TnV2; RB-TnV2_pJEx; RB-TnV2_placO1/pL
Part 4: Backbone (AmpR)	TCCGCGCGAAGACTTGCTGGCGGGACTCTGGGGTTCGCGACACTGGCAGAGCATTACGCCCTGCAGGATGCAATGGGCCGGCCAGACCGGGGACTTATCAGCCAACCTGTTATGTGTTGGGTAACGCCAGGGTTTTCCCAGTCACGACGTTGTAAAACGACGGCCAGTGAATTAATTCTTGCTTATGGAATTCCCATGTCAGCCGTTAAGTGTTCCTGTGTCACTCAAAATTGCTTTGAGAGGCTCTAAGGGCTTCTCAGTGCGTTACATCCCTGGCTTGTTGTCCACAACCGTTAAACCTTAAAAGCTTTAAAAGCCTTATATATTCTTTTTTTTCTTATAAAACTTAAAACCTTAGAGGCTATTTAAGTTGCTGATTTATATTAATTTTATTGTTCA…	GCTG	TATC	RB-TnV2; RB-TnV2_pJEx; RB-TnV2_placO1/pL
Part 5: BsmBI drop-out	TCCGCGCGAAGACTTTATCAACCTATAAAAATAGGCGTATCACGAGGCCCTTTCGTCACGCGTCCTCGGTACCTATAACAGGTTGGCTGATAAGTCCCCGGTCTGctgatgagacgagcagttacagagatgttacgaacccgtctcaagcaACACATAGATGGCGTCGCTAGTATTAAATGCATATGACTTTCATATAGTACCAACCTGGTGATGATTCCCGGACCAAAACGAAAAAAGACGCTTTTCAGCGTCTTATTGTTCGTCTTTGGTACCGAGTTGAGAAGAGAAAAGAAAACCGCCGATCCTGTCCACCGCATTACTGCAAGGTAGTGGACAAGACCGGCGGTCTTAAGTTTTTTGGCTGAAAGCTACTGGGCTATCTGGACAAGGGAAAAC…	TATC	AGGA	RB-TnV2; RB-TnV2_pJEx; RB-TnV2_placO1/pL
Promoter: Bba_R0011	Fwd: tgctaattgtgagcggataacaattgacattgtgagcggataacaagatactgagcaca Rev: ctgatgtgctcagtatcttgttatccgctcacaatgtcaattgttatccgctcacaatt	TGCT	TCAG	RB-TnV2_placO1/pL
Promoter: EilR pDE20	GCATCGTCTCATGCTTTACGAAAATAACTCAAGCTGAATAACGTGCTGCAGGTGGCGGGTGAATGCGGCATCGTCTACCTCCGGCATTCCCAGCACGTAAATCCCGTCCAGTCCACAGACCAGCGAAATCAGCCGCCAGGCGATATTTTCGGCGCTATCGCGCAGGGTAAATTCGCCAGCGGCATGGCCCGCGCGAATGATCCTGACCGCTTCGTCATGCCACAGGTTCATGGTCAGCAGGTACGCGCTTTTGATTTCCGGATCGCTGTCGGCCAGCAGCTGCGCCTGGCGCCACAGGCGGATATAGGGCTCCAGCCGTCCGTCCTCGCTGCCGAGGGCGGAAAACAGCTGTTCACGCCAGCCGGCGGTGCGCGAAAGGCGCTGCAGATCCATCATCTC…	TGCT	TCAG	RB-TnV2_pJEx
Barcode insert (SbfI-N20-FseI)	GGGGACAAGTTTGTACAAAAAAGCAGGCTCCTGCAGGGATGTCCACGAGGTCTCTNNNNNNNNNNNNNNNNNNNNCGTACGCTGCAGGTCGACGGCCGGCCACCCAGCTTTCTTGTACAAAGTGGTCCCC	TGCA	CCGG	RB-TnV2; RB-TnV2_pJEx; RB-TnV2_placO1/pL
