# Supplementary material for: A self‐propagating, barcoded transposon system for the dynamic rewiring of genomic networks
Source: Mol Syst Biol. 2023 Mar 27;19(6):e11398. doi: 10.15252/msb.202211398 (PMC10258560; doi:10.15252/msb.202211398)
Supplement: Supplementary file 5 — Source Data for Appendix [file MSB-19-e11398-s001.zip]

Archive with 2 entries (2 files):
- Appendix_Fig_data.xlsx
- __MACOSX/._Appendix_Fig_data.xlsx
