# Supplementary material for: A self‐propagating, barcoded transposon system for the dynamic rewiring of genomic networks
Source: Mol Syst Biol. 2023 Mar 27;19(6):e11398. doi: 10.15252/msb.202211398 (PMC10258560; doi:10.15252/msb.202211398)
Supplement: Supplementary file 5 — Source Data for Appendix [file MSB-19-e11398-s001.zip › Appendix_Fig_data.xlsx]

## Sheet: Fig. S1
PLATE 9	OD
Time (h)	MDS42 + Tn[himar1C9], R1								MDS42 + Tn[himar1C9], R2								MDS42
24	0.1389	0.1334	0.1449	0.144	0.1398	0.1188	0.141	0.1406	0.1289	0.1382	0.134	0.1396	0.1361	0.1315	0.1346	0.1329	0.137	0.1403	0.144	0.1463	0.1516	0.1445	0.1458	0.1466
48	0.1516	0.1431	0.1564	0.15	0.1493	0.1195	0.1472	0.1557	0.1389	0.1492	0.1415	0.1476	0.1426	0.1366	0.1408	0.1425	0.1477	0.152	0.1582	0.1547	0.1633	0.153	0.1625	0.1569
72	0.1002	0.0976	0.1122	0.1052	0.1057	0.1037	0.1069	0.1034	0.0944	0.1013	0.1025	0.1076	0.1013	0.1002	0.0997	0.0967	0.1042	0.1097	0.1087	0.1102	0.1112	0.1088	0.1118	0.1097
96	0.0999	0.1039	0.1099	0.1033	0.1027	0.0995	0.1056	0.1052	0.0927	0.1084	0.1001	0.1021	0.092	0.0968	0.0983	0.0971	0.0988	0.1076	0.1117	0.1129	0.1116	0.1114	0.1121	0.1122
120	0.1003	0.0956	0.084	0.0925	0.0903	0.0821	0.09	0.081	0.0936	0.0991	0.0797	0.0945	0.0935	0.0906	0.0939	0.0944	0.095	0.1037	0.0939	0.0913	0.0939	0.0933	0.0955	0.0928
144	0.1117	0.1153	0.0974	0.1122	0.1042	0.0958	0.0998	0.1016	0.1084	0.1206	0.0912	0.1204	0.1123	0.1049	0.1082	0.1118	0.1154	0.1215	0.1149	0.1087	0.1155	0.1114	0.1201	0.1177
PLATE 10	OD
Time (h)	MDS42 + Tn[himar1C9], R1								MDS42 + Tn[himar1C9], R2								MDS42
24	0.1544	0.1515	0.1508	0.1446	0.1456	0.1399	0.1482	0.1506	0.1426	0.1457	0.1385	0.144	0.1503	0.1383	0.1449	0.1425	0.1652	0.1685	0.1669	0.1739	0.1681	0.1711	0.1714	0.1707
48	0.1589	0.1597	0.159	0.1439	0.1532	0.1331	0.1561	0.1588	0.1517	0.1574	0.1442	0.1441	0.1613	0.1442	0.1491	0.1449	0.1874	0.1876	0.1908	0.1879	0.1941	0.1869	0.1897	0.1971
72	0.1201	0.1042	0.103	0.1027	0.101	0.1033	0.1025	0.1006	0.1028	0.1031	0.1025	0.1049	0.1054	0.1049	0.1038	0.103	0.1219	0.1207	0.124	0.1248	0.1216	0.123	0.1239	0.1233
96	0.1023	0.0985	0.0963	0.0943	0.0991	0.0974	0.1007	0.0985	0.0979	0.1025	0.0978	0.0972	0.1014	0.1002	0.0992	0.0982	0.1142	0.1138	0.1152	0.1141	0.1142	0.1144	0.12	0.1182
120	0.1011	0.0774	0.0926	0.095	0.0962	0.109	0.0923	0.0973	0.2135	0.0793	0.077	0.0804	0.0892	0.0788	0.0891	0.0945	0.0812	0.0842	0.0814	0.0829	0.0826	0.0827	0.0828	0.0831
144	0.1145	0.0886	0.1061	0.1171	0.128	0.28	0.1082	0.1215	0.2766	0.0855	0.0891	0.0961	0.1047	0.0942	0.2986	0.1169	0.0954	0.102	0.092	0.1029	0.0943	0.1001	0.0915	0.1041
PLATE 11	OD
Time (h)	MDS42 + Tn[himar1C9], R1								MDS42 + Tn[himar1C9], R2								MDS42
24	0.1371	0.1395	0.1388	0.1384	0.1458	0.1361	0.1464	0.1434	0.1377	0.1405	0.1301	0.1366	0.1443	0.1385	0.134	0.1365	0.1434	0.1487	0.1476	0.1563	0.1532	0.1483	0.1509	0.1467
48	0.1422	0.1532	0.1484	0.1461	0.1825	0.126	0.1487	0.1509	0.1476	0.1489	0.1414	0.1426	0.1817	0.1476	0.139	0.1463	0.157	0.1646	0.1595	0.1613	0.1716	0.1578	0.1645	0.158
72	0.1005	0.1017	0.0933	0.0961	0.1206	0.1004	0.1055	0.0914	0.0968	0.1003	0.0991	0.102	0.1203	0.1057	0.0905	0.0933	0.0988	0.1061	0.1029	0.1067	0.1084	0.107	0.1059	0.1014
96	0.0951	0.0944	0.0848	0.0917	0.1223	0.0943	0.0996	0.0875	0.0959	0.1005	0.0958	0.0995	0.1214	0.1052	0.0809	0.087	0.0937	0.109	0.1048	0.1051	0.1079	0.1086	0.1063	0.0966
120	0.0949	0.0756	0.1608	0.1042	0.0857	0.1505	0.0818	0.0944	0.1617	0.0777	0.0771	0.0836	0.0935	0.0829	0.088	0.0941	0.0939	0.0951	0.0859	0.095	0.0964	0.0964	0.098	0.0954
144	0.111	0.0862	0.2788	0.2381	0.1055	0.2938	0.0904	0.1118	0.278	0.0942	0.0846	0.1293	0.1076	0.1136	0.1048	0.1105	0.113	0.1109	0.0962	0.1117	0.1166	0.1142	0.1167	0.117
PLATE 12	OD
Time (h)	MDS42 + Tn[himar1C9], R1								MDS42 + Tn[himar1C9], R2								MDS42
24	0.1335	0.1331	0.0369	0.1412	0.1399	0.1263	0.1459	0.1419	0.1355	0.1345	0.1475	0.1314	0.1382	0.1336	0.1329	0.135	0.1438	0.1455	0.148	0.145	0.1464	0.1455	0.1488	0.1432
48	0.1311	0.1385	0.0367	0.1415	0.1661	0.1293	0.1476	0.1461	0.1413	0.1384	0.1425	0.1348	0.1578	0.1369	0.1352	0.1412	0.1466	0.1503	0.1525	0.1491	0.1513	0.1538	0.1526	0.1612
72	0.0955	0.0984	0.0369	0.1003	0.1158	0.101	0.1038	0.1016	0.0981	0.0979	0.105	0.0968	0.1141	0.099	0.0984	0.0944	0.1018	0.1025	0.1062	0.1016	0.1034	0.1044	0.1043	0.1065
96	0.0875	0.0961	0.0397	0.0974	0.1171	0.0959	0.1045	0.0995	0.0951	0.0977	0.1068	0.0946	0.1143	0.0943	0.0948	0.0914	0.0999	0.0999	0.1066	0.0987	0.0989	0.1034	0.0995	0.1091
120	0.1111	0.2287	0.0502	0.1018	0.0995	0.0988	0.107	0.1003	0.0975	0.2394	0.1016	0.0998	0.103	0.1136	0.1005	0.1091	0.0994	0.1038	0.1055	0.1005	0.1015	0.103	0.1039	0.1079
144	0.1245	0.274	0.0398	0.1136	0.1199	0.1012	0.1192	0.1133	0.1208	0.288	0.116	0.115	0.1238	0.2138	0.1103	0.2269	0.1206	0.1176	0.1278	0.1191	0.1215	0.1131	0.1207	0.131

## Sheet: Fig. S2B
Time (days)	Tn+Tnpase	Tn+Tnpase+ATc	Tnpase	Tnpase+ATc	WT	WT+ATc
3	1	1
3	1
4	1	1
4	1	1
4	1	1
4	1	1
5	1	1
5	1	1
5	1	0
5	0	0
5	0	0
5	0	0
5	0	0
5	0	0
5	0	0
5	0	0
5	0	0
5	0	0
5	0	0
5	0	0
5	0	0
5	0	0
5	0	0
5	0	0
5	0	0
5	0	0
5	0	0
5	0	0
5	0	0	0	0	0	0
5	0	0	0	0	0	0
5	0	0	0	0	0	0
5	0	0	0	0	0	0
5	0	0	0	0	0	0
5	0	0	0	0	0	0
5	0	0	0	0	0	0
5	0	0	0	0	0	0
5	0	0	0	0	0	0
5	0	0	0	0	0	0
5	0	0	0	0	0	0
5	0	0	0	0	0	0
5	0	0	0	0	0	0
5	0	0	0	0	0	0
5	0	0	0	0	0	0
5	0	0	0	0	0	0
5	0	0
5	0	0
5	0	0
5	0	0
5		0

## Sheet: Fig. S2C
Time (days)	Tn+Tnpase	Tn+Tnpase(Ara)	Tnpase	Tnpase(Ara)	WT	WT(Ara)
3	1	1				1
3	1					1
3	1
3	1
3	1
3	1
4	1	1		1		1
4	1	1
4	1	1
4	1	1
4	1	1
5	0	1	0	0	0	0
5	0	1	0	0	0	0
5	0	0	0	0	0	0
5	0	0	0	0	0	0
5	0	0	0	0	0	0
5	0	0	0	0	0	0
5	0	0	0	0	0	0
5	0	0	0	0	0	0
5	0	0	0	0	0	0
5	0	0	0	0	0	0
5	0	0	0	0	0	0
5	0	0	0	0	0	0
5	0	0	0	0	0	0
5	0	0	0	0	0
5	0	0	0	0	0
5	0	0	0		0
5	0	0
5	0	0
5	0	0
5	0	0
5	0	0
5	0	0
5	0	0
5	0	0
5	0	0
5	0	0
5	0	0
5	0	0
5	0	0
5	0	0
5	0	0
5	0	0
5	0	0
5	0	0
5	0	0
5	0	0
5	0	0
5		0
5		0
5		0
5		0
5		0
5		0
5		0

## Sheet: Fig. S2D
SURVIVAL	Time (days)	Tn+Tnpase	Tn+Tnpase+ATc	Tnpase	Tnpase+ATc	WT	WT+ATc			ENDPOINT OD	Tn+Tnpase	Tn+Tnpase+ATc	Tnpase	Tnpase+ATc	WT	WT+ATc
	3		1								0.0623	0.0597	0.0575	0.0585	0.0616	0.0642
	3		1								0.0568	0.0565	0.0575	0.0596	0.0605	0.0654
	3		1								0.0637	0.0564	0.057	0.0603	0.0602	0.0651
	3		1								0.058	0.2309	0.0567	0.06	0.0642	0.0657
	3		1								0.0571	0.0584	0.0567	0.0597	0.0657	0.0658
	3		1								0.0574	0.0581	0.0572	0.0593	0.0604	0.0651
	3		1								0.0575	0.0592	0.0574	0.0617	0.0607	0.0655
	4		1								0.0587	0.2388	0.0594	0.0609	0.0628	0.0663
	5		1								0.058	0.2496	0.0587	0.0618	0.0605	0.0669
	5	0	0	0	0	0	0				0.0584	0.0578	0.0575	0.0594	0.0632	0.0668
	5	0	0	0	0	0	0				0.0614	0.072	0.0588	0.0609	0.0613	0.0691
	5	0	0	0	0	0	0				0.0602	0.0596	0.0574	0.0599	0.0616	0.0692
	5	0	0	0	0	0	0				0.0602	0.2672	0.0589	0.0602	0.0648	0.0653
	5	0	0	0	0	0	0				0.0586	0.0596	0.058	0.0598	0.0645	0.0659
	5	0	0	0	0	0	0				0.0577	0.0609	0.0574	0.061	0.0625	0.0657
	5	0	0	0	0	0	0				0.0562	0.0723	0.0574	0.0607	0.0624	0.0672
	5	0	0	0	0	0	0				0.0598	0.0589
	5	0	0	0	0	0	0				0.0602	0.0587
	5	0	0	0	0	0	0				0.0585	0.0834
	5	0	0	0	0	0	0				0.0572	0.0581
	5	0	0	0	0	0	0				0.0569	0.0597
	5	0	0	0	0	0	0				0.0571	0.0593
	5	0	0	0	0	0	0				0.0575	0.0598
	5	0	0	0	0	0	0				0.0608	0.0601
	5	0	0	0	0	0	0				0.0625	0.0645
	5	0	0								0.0581	0.0596
	5	0	0								0.0582	0.0598
	5	0	0								0.0607	0.0604
	5	0	0								0.0461	0.047
	5	0	0								0.0568	0.0613
	5	0	0								0.0626	0.0599
	5	0	0								0.0568	0.1654
	5	0	0								0.057	0.0615
	5	0	0								0.057	0.2708
	5	0	0								0.0579	0.0607
	5	0	0								0.0594	0.0613
	5	0	0								0.0625	0.0598
	5	0	0								0.0586	0.0609
	5	0	0								0.0578	0.1868
	5	0	0								0.0575	0.0607
	5	0	0								0.0565	0.2593
	5	0	0								0.0611	0.0639
	5	0	0								0.0553	0.0584
	5	0	0								0.0583	0.26
	5	0
	5	0
	5	0
	5	0
	5	0
	5	0
	5	0
	5	0
	5	0

## Sheet: Fig. S2E
SURVIVAL	Time (days)	Tn+Tnpase	Tn+Tnpase+ATc	Tnpase	Tnpase+ATc	WT	WT+ATc		ENDPOINT OD	Tn+Tnpase	Tn+Tnpase+ATc	Tnpase	Tnpase+ATc	WT	WT+ATc
	2		1							0.0564	0.0577	0.0555	0.058	0.0606	0.0642
	3		1							0.0542	0.0545	0.0559	0.0579	0.0609	0.062
	4		1							0.0573	0.0577	0.0552	0.0574	0.0656	0.0638
	5		1							0.0565	0.0581	0.0558	0.0572	0.0607	0.0643
	5		1							0.0565	0.0581	0.0557	0.0571	0.0613	0.0623
	5		1							0.0588	0.057	0.0558	0.0566	0.0612	0.0625
	5		1							0.0559	0.0578	0.0562	0.0573	0.0611	0.0626
	5		1							0.0564	0.2557	0.0557	0.0575	0.0619	0.0629
	5	0	0	0	0	0	0			0.0592	0.057	0.0553	0.0576	0.061	0.0623
	5	0	0	0	0	0	0			0.0571	0.0573	0.0568	0.0592	0.0618	0.0627
	5	0	0	0	0	0	0			0.0597	0.2003	0.0562	0.057	0.0611	0.0654
	5	0	0	0	0	0	0			0.0564	0.057	0.0575	0.0557	0.0613	0.0633
	5	0	0	0	0	0	0			0.0577	0.0589	0.0558	0.057	0.061	0.0633
	5	0	0	0	0	0	0			0.0572	0.0585	0.0562	0.0578	0.0611	0.0616
	5	0	0	0	0	0	0			0.0562	0.166	0.0557	0.057	0.0605	0.0626
	5	0	0	0	0	0	0			0.0563	0.0771	0.0561	0.0575	0.0615	0.0653
	5	0	0	0	0	0	0			0.0561	0.0572
	5	0	0	0	0	0	0			0.0566	0.057
	5	0	0	0	0	0	0			0.0574	0.0563
	5	0	0	0	0	0	0			0.0562	0.0566
	5	0	0	0	0	0	0			0.0566	0.0569
	5	0	0	0	0	0	0			0.0567	0.1773
	5	0	0	0	0	0	0			0.057	0.0575
	5	0	0	0	0	0	0			0.0573	0.058
	5	0	0							0.0638	0.0653
	5	0	0							0.0566	0.0573
	5	0	0							0.057	0.0783
	5	0	0							0.056	0.0568
	5	0	0							0.0485	0.0532
	5	0	0							0.0559	0.0571
	5	0	0							0.0565	0.0595
	5	0	0							0.0559	0.0575
	5	0	0							0.0566	0.1618
	5	0	0							0.0569	0.2021
	5	0	0							0.0576	0.0575
	5	0	0							0.0574	0.0573
	5	0	0							0.0568	0.0579
	5	0	0							0.0568	0.0581
	5	0	0							0.0572	0.0571
	5	0	0							0.0557	0.1171
	5	0	0							0.0561	0.1475
	5	0	0							0.0559	0.0577
	5	0	0							0.0572	0.1111
	5	0	0							0.0566	0.0715
	5	0
	5	0
	5	0
	5	0
	5	0
	5	0
	5	0
	5	0
	5

## Sheet: Fig. S5_passage0
KEY: p133 = pHelper (Tet), p135 = pDonor (Tn), p146 = pDonor pOUT (Tn-pOUT)
level_1	level_1	MDS42_p133	MDS42_p133	MDS42_p133	MDS42_p133	MDS42_p133_p135	MDS42_p133_p135	MDS42_p133_p135	MDS42_p133_p135	MDS42_p133_p146	MDS42_p133_p146	MDS42_p133_p146	MDS42_p133_p146	MDS42_p133	MDS42_p133	MDS42_p133	MDS42_p133	MDS42_p133_p135	MDS42_p133_p135	MDS42_p133_p135	MDS42_p133_p135	MDS42_p133_p146	MDS42_p133_p146	MDS42_p133_p146	MDS42_p133_p146	MDS42_p133	MDS42_p133	MDS42_p133	MDS42_p133	MDS42_p133_p135	MDS42_p133_p135	MDS42_p133_p135	MDS42_p133_p135	MDS42_p133_p146	MDS42_p133_p146	MDS42_p133_p146	MDS42_p133_p146	MDS42_p133	MDS42_p133	MDS42_p133	MDS42_p133	MDS42_p133_p135	MDS42_p133_p135	MDS42_p133_p135	MDS42_p133_p135	MDS42_p133_p146	MDS42_p133_p146	MDS42_p133_p146	MDS42_p133_p146
abs_time	plate_no	Water	b-Methyl-D-Glucoside	D-Galactonic Acid y-Lactone	L-Arginine	Water	b-Methyl-D-Glucoside	D-Galactonic Acid y-Lactone	L-Arginine	Water	b-Methyl-D-Glucoside	D-Galactonic Acid y-Lactone	L-Arginine	Pyruvic Acid Methyl Ester	D-Xylose	D-Galacturonic Acid	L-Asparagine	Pyruvic Acid Methyl Ester	D-Xylose	D-Galacturonic Acid	L-Asparagine	Pyruvic Acid Methyl Ester	D-Xylose	D-Galacturonic Acid	L-Asparagine	Tween 40	i-Erythritol	2-Hydroxy Benzoic Acid	L-Phenylalanine	Tween 40	i-Erythritol	2-Hydroxy Benzoic Acid	L-Phenylalanine	Tween 40	i-Erythritol	2-Hydroxy Benzoic Acid	L-Phenylalanine	Tween 80	D-Mannitol	4-Hydroxy Benzoic Acid	L-Serine	Tween 80	D-Mannitol	4-Hydroxy Benzoic Acid	L-Serine	Tween 80	D-Mannitol	4-Hydroxy Benzoic Acid	L-Serine
0	1	0.08	0.078	0.09	0.082	0.08	0.082	0.082	0.085	0.082	0.079	0.075	0.072	0.077	0.085	0.077	0.074	0.075	0.117	0.078	0.076	0.076	0.082	0.082	0.075	0.077	0.079	0.074	0.071	0.073	0.085	0.072	0.081	0.075	0.075	0.072	0.076	0.069	0.073	0.074	0.073	0.077	0.073	0.073	0.074	0.074	0.073	0.072	0.072
0	2	0.071	0.086	0.082	0.074	0.078	0.079	0.081	0.078	0.073	0.076	0.076	0.088	0.074	0.075	0.081	0.075	0.073	0.088	0.074	0.075	0.08	0.092	0.079	0.074	0.082	0.077	0.078	0.073	0.07	0.076	0.073	0.083	0.089	0.081	0.084	0.075	0.071	0.08	0.07	0.07	0.074	0.072	0.081	0.081	0.08	0.073	0.084	0.105
0	3	0.077	0.075	0.076	0.078	0.076	0.072	0.079	0.081	0.075	0.074	0.095	0.074	0.085	0.074	0.07	0.073	0.072	0.086	0.077	0.073	0.073	0.082	0.072	0.078	0.074	0.075	0.072	0.072	0.075	0.072	0.075	0.071	0.08	0.071	0.075	0.07	0.07	0.069	0.074	0.074	0.076	0.071	0.076	0.075	0.076	0.078	0.07	0.08
12	1	0.077	0.076	0.179	0.078	0.079	0.08	0.209	0.082	0.086	0.078	0.193	0.066	0.111	0.207	0.384	0.075	0.113	0.212	0.396	0.077	0.118	0.239	0.388	0.084	0.077	0.083	0.072	0.075	0.08	0.087	0.068	0.077	0.081	0.073	0.08	0.074	0.08	1.272	0.074	0.097	0.087	1.242	0.078	0.092	0.092	1.319	0.071	0.085
12	2	0.068	0.092	0.16	0.07	0.078	0.07	0.203	0.07	0.075	0.081	0.182	0.081	0.104	0.241	0.376	0.073	0.117	0.243	0.457	0.077	0.115	0.238	0.368	0.085	0.089	0.077	0.067	0.073	0.076	0.074	0.072	0.076	0.091	0.072	0.072	0.072	0.084	1.313	0.072	0.095	0.088	1.315	0.078	0.093	0.091	1.335	0.077	0.096
12	3	0.069	0.069	0.196	0.082	0.079	0.078	0.204	0.081	0.077	0.08	0.185	0.078	0.11	0.219	0.419	0.075	0.117	0.203	0.416	0.078	0.118	0.327	0.39	0.081	0.082	0.08	0.079	0.072	0.082	0.079	0.074	0.072	0.081	0.075	0.082	0.081	0.081	1.369	0.082	0.102	0.09	1.352	0.073	0.098	0.087	1.454	0.074	0.132
18	1	0.085	0.0858	0.5269	0.0906	0.0835	0.0857	0.5178	0.0832	0.0825	0.0848	0.488	0.0784	0.1919	0.8107	0.4443	0.0841	0.1924	0.7769	0.4496	0.0833	0.2183	0.8191	0.4186	0.0814	0.0897	0.0807	0.0775	0.0827	0.0909	0.0779	0.0763	0.0813	0.0903	0.08	0.0774	0.0793	0.0892	1.2995	0.0802	0.0969	0.0928	1.2534	0.0795	0.1011	0.0939	1.2675	0.0782	0.0977
18	2	0.0789	0.0879	0.5147	0.081	0.0836	0.0842	0.5097	0.0802	0.0827	0.0845	0.4993	0.0849	0.1734	0.8018	0.4191	0.0827	0.2076	0.8053	0.4681	0.0817	0.1914	0.8291	0.4074	0.0827	0.0895	0.0812	0.0779	0.0803	0.0899	0.0804	0.0752	0.0802	0.0942	0.0788	0.078	0.0781	0.0887	1.256	0.0791	0.0989	0.0917	1.2635	0.0806	0.0995	0.0917	1.2722	0.0761	0.0958
18	3	0.0817	0.0811	0.4956	0.0846	0.082	0.0845	0.5152	0.0837	0.0802	0.0851	0.5043	0.0813	0.1907	0.7777	0.4392	0.0821	0.2003	0.7517	0.4502	0.0835	0.1829	0.8012	0.4005	0.08	0.0827	0.0782	0.078	0.0779	0.0923	0.0751	0.0793	0.0772	0.0868	0.079	0.0805	0.0757	0.0925	1.2636	0.0784	0.1005	0.0915	1.2672	0.0818	0.1055	0.0903	1.2871	0.0833	0.0982
24	1	0.0927	0.0905	0.491	0.0925	0.0864	0.0922	0.4822	0.0852	0.085	0.0893	0.4559	0.0799	0.358	0.7798	0.4216	0.0868	0.3146	0.7653	0.4267	0.0862	0.3088	0.782	0.3968	0.0819	0.0917	0.0893	0.0792	0.0842	0.0905	0.0816	0.0783	0.081	0.0928	0.0806	0.0757	0.0799	0.0923	1.282	0.082	0.102	0.0948	1.2381	0.0807	0.1047	0.0978	1.2504	0.0789	0.0974
24	2	0.0846	0.0912	0.4794	0.0837	0.083	0.0872	0.4756	0.084	0.078	0.0916	0.4703	0.0858	0.2919	0.7617	0.3949	0.0861	0.2926	0.7645	0.4441	0.0847	0.2855	0.7983	0.3902	0.0812	0.0911	0.0837	0.0795	0.08	0.0892	0.0772	0.0778	0.0822	0.095	0.0806	0.0805	0.0752	0.0941	1.2373	0.0781	0.0981	0.0957	1.2442	0.0788	0.0998	0.0956	1.2576	0.0816	0.097
24	3	0.0823	0.0847	0.4591	0.0853	0.0822	0.0852	0.4786	0.0819	0.0802	0.0867	0.4606	0.0778	0.2924	0.7872	0.4137	0.0833	0.284	0.7735	0.4292	0.0823	0.3465	0.7598	0.3773	0.0821	0.0867	0.0802	0.0782	0.0802	0.0892	0.0785	0.0765	0.0807	0.0899	0.0789	0.0781	0.0756	0.0934	1.2323	0.0804	0.1002	0.0978	1.2311	0.0788	0.1002	0.0961	1.2529	0.0798	0.0991
36	1	0.0915	0.0954	0.4626	0.0934	0.0857	0.0982	0.4554	0.0853	0.0856	0.0963	0.4347	0.0805	0.3443	0.7301	0.4081	0.0892	0.324	0.7246	0.4123	0.0879	0.3078	0.7388	0.3879	0.0819	0.091	0.0915	0.0799	0.0802	0.0925	0.0807	0.0793	0.0829	0.093	0.0809	0.078	0.0775	0.0932	1.213	0.0802	0.0981	0.098	1.1849	0.0814	0.1036	0.0978	1.1909	0.0795	0.1008
36	2	0.0841	0.0977	0.4507	0.0861	0.0909	0.1008	0.451	0.087	0.0785	0.0997	0.4407	0.0841	0.2954	0.716	0.377	0.0853	0.2868	0.7239	0.4242	0.0859	0.2953	0.7503	0.3711	0.084	0.0915	0.0778	0.0781	0.0809	0.0926	0.0813	0.0779	0.0811	0.0946	0.0787	0.0762	0.0809	0.0934	1.1664	0.083	0.0996	0.0963	1.1839	0.0821	0.1004	0.0951	1.1996	0.0754	0.0974
36	3	0.0852	0.0932	0.424	0.0859	0.0853	0.0935	0.4519	0.0791	0.0847	0.0914	0.4365	0.0773	0.3026	0.7386	0.3967	0.0792	0.2776	0.7367	0.4155	0.0897	0.34	0.7275	0.3658	0.0825	0.094	0.0883	0.0703	0.0764	0.0927	0.0849	0.0819	0.0838	0.092	0.078	0.086	0.0717	0.0993	1.1841	0.0718	0.1022	0.0916	1.189	0.0818	0.1031	0.1002	1.1996	0.0884	0.0942
42	1	0.0922	0.0996	0.4679	0.0941	0.0855	0.1009	0.4407	0.0858	0.086	0.099	0.4273	0.0817	0.3421	0.7165	0.4031	0.0897	0.3217	0.7127	0.4054	0.087	0.3025	0.7299	0.3812	0.0859	0.0911	0.0842	0.0784	0.0841	0.0908	0.0823	0.0791	0.0815	0.0889	0.0793	0.0765	0.0803	0.0929	1.2032	0.0856	0.1055	0.0921	1.1786	0.0801	0.1022	0.099	1.1818	0.0781	0.0974
42	2	0.0913	0.0994	0.4426	0.0841	0.0838	0.0987	0.4461	0.0856	0.0808	0.1027	0.4496	0.0806	0.2934	0.7148	0.3745	0.0878	0.283	0.7315	0.4144	0.0882	0.2905	0.7625	0.364	0.0866	0.0922	0.084	0.0779	0.08	0.0915	0.0821	0.0818	0.0842	0.0953	0.0798	0.0754	0.0782	0.0929	1.1533	0.077	0.0974	0.0955	1.1704	0.0835	0.1011	0.0935	1.209	0.0726	0.0984
42	3	0.0832	0.0966	0.4198	0.0882	0.0799	0.0901	0.4373	0.079	0.0769	0.0968	0.4233	0.0779	0.2868	0.7218	0.3911	0.0831	0.2768	0.7214	0.399	0.083	0.3326	0.7105	0.3609	0.0829	0.0909	0.0836	0.0712	0.0798	0.0916	0.0768	0.0788	0.0816	0.0847	0.0846	0.0846	0.0817	0.1019	1.1765	0.0725	0.0929	0.0963	1.1836	0.0747	0.0975	0.0906	1.1957	0.0725	0.1023
48	1	0.0937	0.1009	0.4598	0.0932	0.0854	0.1038	0.4325	0.085	0.0846	0.1031	0.4189	0.0806	0.3347	0.7176	0.3956	0.0889	0.3185	0.7007	0.4021	0.0873	0.2983	0.7194	0.3758	0.0839	0.0903	0.0914	0.0789	0.0808	0.0912	0.0794	0.0776	0.0814	0.0914	0.0796	0.0764	0.0782	0.0933	1.1871	0.0813	0.1016	0.0951	1.1563	0.0793	0.103	0.096	1.157	0.0781	0.0958
48	2	0.0877	0.1056	0.4406	0.0865	0.0866	0.1079	0.4388	0.0879	0.0827	0.1058	0.4231	0.0909	0.2882	0.692	0.3641	0.0856	0.2736	0.6979	0.4111	0.0853	0.2855	0.7189	0.3562	0.0837	0.0931	0.0895	0.07	0.0779	0.0977	0.0847	0.081	0.0818	0.0946	0.0861	0.0737	0.077	0.1012	1.1424	0.0734	0.093	0.0892	1.1666	0.0869	0.1035	0.0871	1.1821	0.0719	0.1005
48	3	0.0868	0.1027	0.4012	0.0776	0.0749	0.0955	0.4255	0.082	0.0793	0.1006	0.4112	0.0815	0.2828	0.7101	0.3822	0.0788	0.2667	0.7011	0.3946	0.0854	0.3218	0.6962	0.3453	0.0853	0.0772	0.0804	0.0767	0.079	0.0935	0.0717	0.071	0.077	0.0843	0.0791	0.0784	0.0741	0.0899	1.1599	0.0798	0.0975	0.103	1.1683	0.0781	0.0996	0.0998	1.1684	0.0879	0.1022
60	1	0.0946	0.1121	0.4361	0.0957	0.0879	0.1135	0.4348	0.0867	0.0853	0.1143	0.412	0.0835	0.3192	0.6857	0.387	0.0913	0.308	0.6795	0.3921	0.091	0.2867	0.7095	0.3653	0.0879	0.0893	0.0855	0.0787	0.0835	0.0881	0.0806	0.0765	0.0826	0.0893	0.08	0.0779	0.0785	0.0884	1.1665	0.0819	0.0998	0.0971	1.137	0.0787	0.1043	0.0947	1.1461	0.077	0.0987
60	2	0.0886	0.1195	0.4068	0.0862	0.0842	0.1182	0.4153	0.0838	0.0833	0.1196	0.4236	0.0863	0.2756	0.6696	0.3591	0.0918	0.2665	0.6805	0.4294	0.092	0.28	0.6972	0.3577	0.0947	0.0937	0.0834	0.0866	0.0897	0.0838	0.0808	0.0771	0.0826	0.1004	0.079	0.0879	0.087	0.0941	1.141	0.0833	0.106	0.0865	1.1357	0.0775	0.0931	0.0962	1.1735	0.0851	0.1708
60	3	0.0839	0.1153	0.4013	0.0861	0.0785	0.1082	0.4185	0.0823	0.0769	0.1114	0.3981	0.0803	0.2675	0.6721	0.3669	0.0791	0.255	0.6751	0.3815	0.0898	0.3198	0.6836	0.3477	0.0848	0.0925	0.0783	0.0716	0.0757	0.0925	0.0807	0.0824	0.0855	0.0963	0.0739	0.0841	0.0703	0.0938	1.1414	0.0731	0.1011	0.091	1.1538	0.0813	0.0957	0.092	1.1496	0.0808	0.0978
72	1	0.1006	0.1196	0.4327	0.0982	0.0875	0.1221	0.4166	0.0867	0.0867	0.1218	0.3962	0.0836	0.3113	0.6699	0.3881	0.096	0.3038	0.6883	0.389	0.0931	0.2804	0.6976	0.3663	0.0873	0.0889	0.0937	0.0802	0.088	0.0882	0.0792	0.0785	0.0791	0.0894	0.0805	0.0763	0.0803	0.0902	1.1528	0.0808	0.0964	0.0955	1.1585	0.0803	0.1034	0.0917	1.1341	0.0828	0.0962
72	2	0.0884	0.1252	0.4263	0.0884	0.084	0.129	0.4125	0.0841	0.0766	0.1279	0.4111	0.0907	0.2684	0.6543	0.3518	0.0969	0.2669	0.6644	0.3993	0.094	0.2705	0.7082	0.3385	0.0962	0.0903	0.0919	0.0777	0.0752	0.0852	0.0724	0.0713	0.0749	0.1004	0.0753	0.0727	0.0876	0.0897	1.1449	0.0813	0.0959	0.0984	1.1207	0.0764	0.0956	0.0922	1.1482	0.0732	0.4001
72	3	0.0858	0.1228	0.3983	0.0911	0.0882	0.1252	0.4081	0.0792	0.0796	0.1164	0.3762	0.0809	0.269	0.6736	0.3575	0.0857	0.2517	0.6683	0.3731	0.088	0.3067	0.6614	0.3293	0.09	0.0836	0.0734	0.0854	0.0862	0.0857	0.0786	0.0798	0.0846	0.0955	0.0788	0.0852	0.0787	0.0987	1.1261	0.088	0.1014	0.099	1.1268	0.0757	0.0942	0.089	1.1254	0.0751	0.0985
90	1	0.1094	0.1318	0.401	0.096	0.0852	0.1334	0.3937	0.0879	0.0883	0.1364	0.3689	0.0911	0.2853	0.6828	0.3784	0.0941	0.2894	0.6514	0.3898	0.102	0.2797	0.6866	0.3595	0.0919	0.0887	0.0859	0.0788	0.076	0.0909	0.079	0.0772	0.0782	0.085	0.0807	0.0749	0.0807	0.0933	1.1006	0.086	0.0943	0.0979	1.0616	0.0781	0.1018	0.0985	1.1079	0.0802	0.0941
90	2	0.0939	0.14	0.4108	0.0875	0.0892	0.1423	0.4053	0.0888	0.085	0.1476	0.3934	0.0921	0.2545	0.6379	0.3438	0.095	0.2569	0.657	0.3956	0.0915	0.2591	0.695	0.3416	0.096	0.0887	0.0849	0.0769	0.0882	0.0854	0.0868	0.0835	0.0838	0.0888	0.0744	0.0783	0.0787	0.0876	1.0685	0.0829	0.1036	0.0945	1.06	0.0824	0.0961	0.0842	1.1067	0.0719	0.3821
90	3	0.0899	0.1337	0.3865	0.0882	0.0847	0.1372	0.3889	0.0873	0.0843	0.1316	0.3603	0.0773	0.2505	0.6768	0.3524	0.0991	0.258	0.6713	0.371	0.0869	0.2888	0.664	0.3203	0.0948	0.0815	0.0727	0.0872	0.078	0.0796	0.0719	0.0711	0.0789	0.0841	0.0834	0.0834	0.0699	0.0951	1.076	0.0891	0.0973	0.0953	1.0668	0.0751	0.1009	0.0853	1.0759	0.0881	0.0969
108	1	0.1108	0.1328	0.3505	0.1001	0.0942	0.1432	0.3742	0.0889	0.0889	0.1453	0.3112	0.0883	0.2609	0.623	0.3628	0.1039	0.2904	0.6294	0.3784	0.107	0.2739	0.6336	0.3478	0.0939	0.0872	0.0892	0.0735	0.0756	0.0829	0.081	0.0761	0.0782	0.0882	0.074	0.0843	0.0794	0.0927	1.0157	0.0745	0.0916	0.0963	0.9879	0.077	0.0993	0.0988	1.0319	0.0816	0.0967
108	2	0.0968	0.1496	0.3489	0.0896	0.0857	0.1559	0.3711	0.0872	0.0851	0.1642	0.3479	0.0914	0.2346	0.599	0.3314	0.1	0.2516	0.6008	0.3878	0.0977	0.2511	0.6577	0.3254	0.0954	0.0864	0.0869	0.0786	0.0855	0.086	0.0829	0.0781	0.0822	0.0934	0.0772	0.0803	0.079	0.0857	0.9917	0.0791	0.0971	0.0894	0.9845	0.0778	0.0974	0.0941	1.0184	0.0762	0.357
108	3	0.0958	0.1538	0.3473	0.0869	0.0835	0.1429	0.3739	0.0829	0.0799	0.1372	0.3167	0.0838	0.2399	0.6678	0.3463	0.0969	0.2446	0.649	0.3597	0.0958	0.2849	0.6311	0.3142	0.0986	0.0826	0.0804	0.0781	0.0806	0.0877	0.0771	0.0752	0.0811	0.0885	0.076	0.0785	0.0782	0.0864	0.9987	0.083	0.0932	0.0925	1.0072	0.0778	0.0968	0.0909	1.0089	0.0763	0.0937
120	1	0.1182	0.1356	0.345	0.101	0.0906	0.1423	0.355	0.091	0.0893	0.1487	0.2955	0.0907	0.2445	0.6148	0.3566	0.1044	0.2777	0.5953	0.3664	0.1008	0.2572	0.6219	0.3302	0.0916	0.0878	0.0993	0.0773	0.0784	0.0961	0.0747	0.0718	0.0761	0.0838	0.0784	0.0772	0.0813	0.0797	0.9832	0.0814	0.095	0.1053	0.9764	0.0751	0.0962	0.0915	1.0299	0.0793	0.0951
120	2	0.0991	0.141	0.3562	0.0904	0.0884	0.1669	0.3639	0.0866	0.0843	0.1654	0.32	0.0947	0.2278	0.587	0.3222	0.0988	0.2498	0.6103	0.3679	0.0917	0.2445	0.6218	0.3171	0.0946	0.086	0.0812	0.0845	0.0848	0.0915	0.0772	0.0753	0.078	0.087	0.0788	0.0853	0.0746	0.0849	0.968	0.0791	0.1045	0.0939	0.9572	0.0747	0.0935	0.0833	1.0044	0.0785	0.3399
120	3	0.0923	0.1466	0.3358	0.0912	0.0843	0.1457	0.3551	0.0833	0.0809	0.1382	0.2918	0.0793	0.2301	0.6332	0.3334	0.0991	0.2413	0.6428	0.3481	0.0983	0.284	0.6128	0.3079	0.0919	0.0836	0.0789	0.0791	0.0824	0.0843	0.0747	0.074	0.0789	0.0917	0.0776	0.0771	0.0765	0.0867	0.9805	0.0836	0.0995	0.0948	0.9854	0.0756	0.0952	0.0905	0.9885	0.0792	0.0922
132	1	0.1139	0.137	0.3148	0.1008	0.0924	0.1496	0.3188	0.0894	0.0887	0.1514	0.2563	0.0822	0.2437	0.596	0.3459	0.1085	0.2799	0.5857	0.3617	0.1074	0.2635	0.6015	0.3397	0.0938	0.0871	0.097	0.0835	0.0874	0.0845	0.0822	0.0761	0.0778	0.0874	0.0838	0.0827	0.0815	0.0831	0.9839	0.0876	0.1031	0.0983	0.9315	0.0813	0.0981	0.0932	0.9664	0.0854	0.0933
132	2	0.0984	0.1474	0.3414	0.0883	0.085	0.1711	0.3601	0.0912	0.0846	0.1714	0.3059	0.0954	0.2194	0.5614	0.3226	0.1002	0.2453	0.5949	0.3594	0.1092	0.2509	0.628	0.3172	0.0927	0.088	0.0803	0.0798	0.0881	0.0806	0.0845	0.0825	0.0795	0.0984	0.0751	0.0868	0.0813	0.0828	1.0185	0.0821	0.1013	0.0871	0.9273	0.0853	0.0957	0.0943	0.968	0.0821	0.2954
132	3	0.0951	0.1472	0.2993	0.092	0.0838	0.1588	0.3386	0.0806	0.0831	0.1413	0.28	0.0732	0.2225	0.6174	0.3261	0.0994	0.2377	0.6436	0.3505	0.1001	0.2784	0.5855	0.294	0.0882	0.0834	0.0828	0.0786	0.0753	0.0846	0.0744	0.0765	0.0786	0.091	0.0774	0.0813	0.0802	0.0883	0.9385	0.0806	0.0939	0.0909	0.9466	0.075	0.0989	0.0938	0.9549	0.0782	0.0896
138	1	0.1137	0.1393	0.3058	0.0985	0.0904	0.1463	0.2996	0.0914	0.0887	0.1497	0.2492	0.0814	0.2377	0.5878	0.3478	0.1158	0.2838	0.5879	0.363	0.1102	0.2644	0.5997	0.3259	0.0882	0.0873	0.1037	0.0913	0.0905	0.0832	0.08	0.0757	0.0772	0.1001	0.0728	0.0698	0.0818	0.0844	0.9527	0.0908	0.1045	0.0949	0.9111	0.0772	0.0959	0.1018	0.9689	0.0733	0.0984
138	2	0.0981	0.1549	0.338	0.0899	0.087	0.159	0.3475	0.0867	0.0872	0.171	0.2946	0.0968	0.2135	0.5566	0.3056	0.1001	0.2372	0.5858	0.3595	0.105	0.2499	0.6205	0.3177	0.0956	0.0816	0.0767	0.0781	0.0792	0.0966	0.085	0.0815	0.0876	0.0955	0.078	0.0839	0.0838	0.0894	0.9277	0.0732	0.0926	0.0909	0.914	0.0889	0.1051	0.0837	0.9568	0.0787	0.2837
138	3	0.0905	0.142	0.3089	0.0864	0.0835	0.1576	0.3249	0.0821	0.0811	0.1377	0.279	0.0741	0.2253	0.6176	0.3276	0.1028	0.2378	0.6253	0.3488	0.1016	0.28	0.6297	0.3026	0.0914	0.0815	0.0826	0.0734	0.0827	0.0909	0.0761	0.0769	0.0768	0.0892	0.0791	0.079	0.0778	0.0813	0.935	0.0786	0.0927	0.0908	0.9435	0.0774	0.0985	0.0902	0.9633	0.0757	0.088
144	1	0.1137	0.1374	0.3012	0.1003	0.0894	0.1476	0.3045	0.0908	0.0896	0.1489	0.2394	0.0822	0.235	0.5893	0.3452	0.1169	0.282	0.5779	0.3598	0.1155	0.2574	0.5923	0.3119	0.0896	0.0888	0.1036	0.0853	0.0914	0.0828	0.0871	0.0841	0.0851	0.0976	0.0733	0.0701	0.0802	0.0853	0.9298	0.0826	0.1014	0.0851	0.9148	0.0844	0.1032	0.1038	0.9428	0.0745	0.0982
144	2	0.0979	0.1477	0.3361	0.0917	0.0874	0.1792	0.3386	0.085	0.0866	0.1763	0.2842	0.0929	0.2165	0.5597	0.3107	0.1058	0.2417	0.5785	0.3492	0.0956	0.242	0.633	0.3117	0.0896	0.0851	0.0763	0.0869	0.0877	0.087	0.0785	0.0752	0.0755	0.0968	0.0778	0.0816	0.0783	0.0837	0.9152	0.0749	0.1025	0.0801	0.9159	0.0826	0.09	0.0947	0.9536	0.0758	0.2724
144	3	0.0893	0.1377	0.2841	0.0828	0.0854	0.1533	0.3128	0.0797	0.0764	0.1338	0.2584	0.0813	0.2048	0.6013	0.3223	0.0949	0.2365	0.6007	0.333	0.101	0.2753	0.5803	0.3009	0.0895	0.0798	0.0851	0.0758	0.0738	0.0881	0.0771	0.0773	0.0839	0.0877	0.0775	0.079	0.0798	0.0802	0.9159	0.082	0.0924	0.0893	0.9299	0.0773	0.0972	0.0917	0.9399	0.077	0.0867
[truncated: 48 more columns]

## Sheet: Fig. S5_passage1
KEY: p133 = pHelper (Tet), p135 = pDonor (Tn), p146 = pDonor pOUT (Tn-pOUT)
level_1	level_1	MDS42_p133	MDS42_p133	MDS42_p133	MDS42_p133	MDS42_p133_p135	MDS42_p133_p135	MDS42_p133_p135	MDS42_p133_p135	MDS42_p133_p146	MDS42_p133_p146	MDS42_p133_p146	MDS42_p133_p146	MDS42_p133	MDS42_p133	MDS42_p133	MDS42_p133	MDS42_p133_p135	MDS42_p133_p135	MDS42_p133_p135	MDS42_p133_p135	MDS42_p133_p146	MDS42_p133_p146	MDS42_p133_p146	MDS42_p133_p146	MDS42_p133	MDS42_p133	MDS42_p133	MDS42_p133	MDS42_p133_p135	MDS42_p133_p135	MDS42_p133_p135	MDS42_p133_p135	MDS42_p133_p146	MDS42_p133_p146	MDS42_p133_p146	MDS42_p133_p146	MDS42_p133	MDS42_p133	MDS42_p133	MDS42_p133	MDS42_p133_p135	MDS42_p133_p135	MDS42_p133_p135	MDS42_p133_p135	MDS42_p133_p146	MDS42_p133_p146	MDS42_p133_p146	MDS42_p133_p146
abs_time	plate_no	Water	b-Methyl-D-Glucoside	D-Galactonic Acid y-Lactone	L-Arginine	Water	b-Methyl-D-Glucoside	D-Galactonic Acid y-Lactone	L-Arginine	Water	b-Methyl-D-Glucoside	D-Galactonic Acid y-Lactone	L-Arginine	Pyruvic Acid Methyl Ester	D-Xylose	D-Galacturonic Acid	L-Asparagine	Pyruvic Acid Methyl Ester	D-Xylose	D-Galacturonic Acid	L-Asparagine	Pyruvic Acid Methyl Ester	D-Xylose	D-Galacturonic Acid	L-Asparagine	Tween 40	i-Erythritol	2-Hydroxy Benzoic Acid	L-Phenylalanine	Tween 40	i-Erythritol	2-Hydroxy Benzoic Acid	L-Phenylalanine	Tween 40	i-Erythritol	2-Hydroxy Benzoic Acid	L-Phenylalanine	Tween 80	D-Mannitol	4-Hydroxy Benzoic Acid	L-Serine	Tween 80	D-Mannitol	4-Hydroxy Benzoic Acid	L-Serine	Tween 80	D-Mannitol	4-Hydroxy Benzoic Acid	L-Serine
24	4	0.0738	0.0765	0.0855	0.0797	0.0801	0.0755	0.0831	0.0762	0.0774	0.0727	0.0844	0.0772	0.0794	0.0922	0.0815	0.077	0.0762	0.0897	0.0798	0.0783	0.0789	0.1025	0.08	0.0757	0.0869	0.0779	0.0781	0.0773	0.0774	0.0761	0.0756	0.0763	0.0727	0.0758	0.0813	0.0757	0.0797	0.1075	0.0756	0.0773	0.0762	0.0997	0.0725	0.0727	0.0788	0.1014	0.0767	0.0719
24	5	0.0759	0.0851	0.0823	0.079	0.0774	0.0762	0.0797	0.0808	0.0807	0.0753	0.0799	0.0783	0.0836	0.0907	0.0821	0.0815	0.0841	0.0914	0.0851	0.0794	0.077	0.0944	0.0768	0.0864	0.0787	0.0745	0.0768	0.0733	0.0801	0.0726	0.0726	0.0743	0.0757	0.0765	0.0777	0.0787	0.0763	0.0929	0.0724	0.0759	0.0807	0.0964	0.0738	0.0743	0.077	0.0979	0.078	0.074
24	6	0.0762	0.0752	0.0831	0.0784	0.0769	0.0767	0.0816	0.0771	0.0766	0.0761	0.0815	0.0746	0.0792	0.0939	0.0809	0.0756	0.0788	0.0935	0.0822	0.0765	0.0788	0.0937	0.0799	0.0761	0.0753	0.0769	0.0756	0.076	0.0762	0.0754	0.0763	0.077	0.0776	0.0758	0.0752	0.0777	0.0764	0.1016	0.0775	0.0774	0.0781	0.0979	0.0761	0.0779	0.0767	0.1022	0.0747	0.0711
36	4	0.0779	0.0785	0.1987	0.0777	0.0815	0.0834	0.3701	0.0814	0.0804	0.0818	0.4137	0.0777	0.1119	0.4043	0.2219	0.078	0.1275	0.7739	0.4629	0.0824	0.1355	0.8122	0.4316	0.0828	0.0779	0.0788	0.074	0.078	0.0794	0.0793	0.0803	0.0774	0.0776	0.0835	0.0773	0.0834	0.0848	1.495	0.0786	0.076	0.0824	1.2223	0.076	0.0896	0.0852	1.2583	0.0796	0.0944
36	5	0.078	0.077	0.1891	0.085	0.0784	0.082	0.3487	0.0786	0.0773	0.082	0.428	0.0795	0.1111	0.3031	0.2093	0.0835	0.1312	0.6604	0.4469	0.0824	0.1297	0.7067	0.4117	0.0884	0.0737	0.078	0.0769	0.0806	0.0812	0.0781	0.0753	0.0775	0.0785	0.0823	0.0768	0.0796	0.0743	1.5977	0.0756	0.0833	0.0828	1.2716	0.0789	0.0902	0.0842	1.2633	0.0767	0.0922
36	6	0.0883	0.0877	0.1998	0.0898	0.0897	0.0918	0.4155	0.0916	0.0881	0.0902	0.4438	0.0789	0.1264	0.3041	0.2072	0.0716	0.1211	0.6038	0.4249	0.0705	0.1158	0.5889	0.4196	0.0882	0.0856	0.091	0.0667	0.0676	0.0877	0.0692	0.0681	0.071	0.0799	0.0713	0.0854	0.0868	0.0865	1.5598	0.0682	0.074	0.0847	1.2172	0.0711	0.088	0.0717	1.238	0.0855	0.0947
42	4	0.0766	0.0775	0.3727	0.0823	0.0828	0.0833	0.5114	0.0794	0.078	0.0824	0.505	0.0798	0.1488	0.8082	0.306	0.0858	0.2193	0.8682	0.4478	0.0799	0.2463	0.9299	0.419	0.081	0.0828	0.0804	0.0785	0.0726	0.08	0.0789	0.0779	0.0798	0.083	0.0764	0.08	0.0819	0.0842	1.6102	0.0782	0.09	0.0856	1.1728	0.0765	0.0951	0.0925	1.2065	0.0793	0.0953
42	5	0.08	0.0851	0.3447	0.0814	0.0799	0.0818	0.518	0.0819	0.0778	0.0831	0.5196	0.0799	0.1392	0.7655	0.2992	0.0831	0.233	0.829	0.4407	0.0843	0.2295	0.8788	0.4051	0.087	0.0762	0.084	0.0805	0.0785	0.0834	0.0799	0.0736	0.0789	0.0827	0.0791	0.0754	0.079	0.0761	1.6748	0.077	0.085	0.0887	1.2313	0.0778	0.0966	0.0876	1.2104	0.0793	0.0949
42	6	0.0902	0.089	0.3371	0.0901	0.0901	0.0933	0.5213	0.0906	0.0892	0.0916	0.5345	0.0795	0.1586	0.7581	0.3064	0.0851	0.2412	0.7986	0.4355	0.0907	0.2247	0.8038	0.4129	0.0897	0.0856	0.0916	0.0686	0.075	0.0909	0.076	0.0766	0.0753	0.0867	0.0871	0.085	0.0892	0.0872	1.6423	0.0755	0.0862	0.0838	1.1704	0.0821	0.1	0.0919	1.1881	0.0853	0.0998
48	4	0.0841	0.0857	0.4181	0.084	0.0866	0.0899	0.4962	0.0841	0.0821	0.0895	0.4943	0.0807	0.1963	0.8277	0.3229	0.0845	0.3535	0.8354	0.434	0.0864	0.3368	0.8979	0.4053	0.0849	0.0831	0.0833	0.0793	0.0812	0.089	0.0805	0.0785	0.0817	0.09	0.0812	0.0852	0.0842	0.0855	1.7167	0.0807	0.0913	0.0969	1.1713	0.0797	0.1014	0.095	1.2222	0.0785	0.0999
48	5	0.0839	0.0849	0.4043	0.0864	0.0827	0.0899	0.5036	0.0835	0.0837	0.0866	0.5039	0.0832	0.1853	0.8002	0.316	0.0822	0.3559	0.8054	0.4278	0.0859	0.3557	0.8675	0.3949	0.0894	0.0799	0.0842	0.0771	0.079	0.0881	0.0799	0.0748	0.0791	0.0884	0.0795	0.0756	0.0805	0.0791	1.8339	0.0769	0.0865	0.0937	1.2343	0.0776	0.0986	0.0939	1.2377	0.0796	0.0992
48	6	0.0913	0.0926	0.3956	0.0947	0.0926	0.1124	0.5524	0.0934	0.0919	0.0979	0.5638	0.082	0.2023	0.839	0.3222	0.09	0.39	0.8471	0.452	0.0852	0.3461	0.8537	0.4401	0.0922	0.0857	0.097	0.0861	0.081	0.0967	0.0873	0.0925	0.0818	0.0907	0.0809	0.0857	0.0888	0.087	1.6807	0.08	0.083	0.1008	1.2503	0.0787	0.1045	0.0922	1.2518	0.0858	0.1052
60	4	0.0878	0.0896	0.3945	0.0884	0.0895	0.093	0.4657	0.0799	0.0798	0.0919	0.4586	0.0805	0.267	0.7589	0.2723	0.0846	0.3348	0.8041	0.4169	0.0922	0.3242	0.8506	0.3824	0.0836	0.0822	0.0803	0.0749	0.078	0.0899	0.0785	0.0781	0.0795	0.0899	0.0779	0.0852	0.0829	0.0867	1.4789	0.0811	0.0888	0.0939	1.0967	0.0799	0.1	0.0947	1.1547	0.0844	0.0991
60	5	0.0854	0.091	0.3757	0.0841	0.0817	0.0907	0.4963	0.0863	0.0827	0.0916	0.5003	0.0814	0.2514	0.7175	0.2581	0.0867	0.344	0.7923	0.4212	0.0873	0.3532	0.8478	0.3923	0.0891	0.0768	0.085	0.0772	0.0804	0.0898	0.0782	0.0761	0.0796	0.0906	0.0797	0.0755	0.0806	0.0777	1.2404	0.0781	0.0893	0.0958	1.2032	0.0789	0.0994	0.0944	1.201	0.0809	0.1266
60	6	0.0846	0.0875	0.3892	0.0824	0.0806	0.0913	0.4821	0.0813	0.0855	0.0903	0.4809	0.0766	0.2675	0.7729	0.3133	0.0801	0.3385	0.7496	0.3977	0.0857	0.3179	0.7484	0.3657	0.0835	0.0758	0.0851	0.0783	0.0754	0.0884	0.0806	0.0785	0.0831	0.0918	0.0799	0.077	0.082	0.0763	1.542	0.0773	0.0868	0.0961	1.1353	0.0789	0.1002	0.0945	1.1587	0.0764	0.0919
72	4	0.0913	0.1132	0.3274	0.0893	0.0887	0.1037	0.4703	0.0854	0.0836	0.104	0.4756	0.0854	0.2767	0.7105	0.2117	0.0779	0.3217	0.7764	0.4081	0.0904	0.3193	0.8411	0.391	0.0862	0.0825	0.0758	0.077	0.0758	0.0986	0.0786	0.0803	0.087	0.083	0.0878	0.0919	0.0832	0.0847	1.0661	0.0726	0.0884	0.092	1.1192	0.0863	0.108	0.0878	1.1867	0.0865	0.0975
72	5	0.0867	0.0996	0.4208	0.0844	0.0848	0.0978	0.4637	0.0873	0.0821	0.0967	0.4545	0.0813	0.26	0.7455	0.2653	0.0887	0.338	0.7613	0.4023	0.0901	0.3449	0.7855	0.3642	0.0871	0.0788	0.0848	0.0799	0.0789	0.0914	0.0798	0.0769	0.0796	0.0916	0.0804	0.0735	0.076	0.0788	1.5119	0.08	0.0909	0.0942	1.1262	0.0775	0.0984	0.0893	1.1431	0.0782	0.2778
72	6	0.0829	0.0964	0.3432	0.0824	0.0813	0.0981	0.4596	0.0819	0.0804	0.0985	0.4531	0.0774	0.2672	0.6872	0.2627	0.0802	0.3257	0.7134	0.3836	0.0874	0.3044	0.7157	0.3502	0.0852	0.0763	0.0848	0.0767	0.0822	0.0892	0.078	0.0798	0.0809	0.0933	0.0773	0.0766	0.0804	0.0767	1.419	0.0789	0.0899	0.0942	1.0562	0.0786	0.1007	0.0919	1.0893	0.0751	0.0881
90	4	0.0899	0.1155	0.3308	0.0833	0.0825	0.1207	0.4538	0.0814	0.081	0.1299	0.4453	0.0832	0.2693	0.733	0.239	0.09	0.3208	0.765	0.4019	0.0985	0.3018	0.8133	0.3617	0.0888	0.0825	0.0823	0.0842	0.0818	0.0842	0.0773	0.0749	0.0754	0.0898	0.0838	0.0881	0.0826	0.0843	1.2693	0.0838	0.0846	0.0965	1.042	0.0754	0.0973	0.0911	1.076	0.0829	0.0977
90	5	0.0851	0.1002	0.3916	0.0915	0.0813	0.122	0.4809	0.0934	0.0873	0.1226	0.4423	0.0832	0.2663	0.806	0.3155	0.0841	0.3369	0.7601	0.3987	0.0922	0.3365	0.7677	0.361	0.0961	0.0774	0.0823	0.0789	0.0805	0.0887	0.081	0.0759	0.0784	0.0913	0.0795	0.0773	0.0772	0.0769	1.8673	0.0763	0.0883	0.0927	1.0962	0.083	0.0967	0.0979	1.0857	0.0844	0.4931
90	6	0.083	0.1007	0.3721	0.0829	0.081	0.119	0.4497	0.0808	0.0792	0.1216	0.4461	0.0791	0.2622	0.6944	0.2763	0.0827	0.3143	0.7058	0.3786	0.0898	0.2931	0.7139	0.3487	0.088	0.0743	0.084	0.0737	0.0784	0.0919	0.0794	0.0758	0.0836	0.0893	0.0827	0.0754	0.0806	0.0755	1.5855	0.0774	0.0889	0.0931	1.0197	0.0789	0.0984	0.0903	1.0626	0.0771	0.0914
108	4	0.0899	0.115	0.3243	0.0898	0.0873	0.1459	0.428	0.0854	0.083	0.4898	0.4092	0.0864	0.232	0.6487	0.2233	0.0884	0.3017	0.6978	0.3863	0.1033	0.2871	0.7509	0.3482	0.0907	0.0814	0.0822	0.0772	0.0828	0.0847	0.0806	0.0779	0.081	0.0899	0.0796	0.0841	0.0816	0.0833	1.1396	0.0792	0.0907	0.0915	0.9893	0.0769	0.1004	0.0921	1.0435	0.0785	0.0957
108	5	0.0886	0.1052	0.3425	0.0884	0.0846	0.1424	0.4429	0.0903	0.0828	0.1451	0.4218	0.0813	0.2374	0.6288	0.2227	0.0906	0.3217	0.6787	0.3784	0.0955	0.3201	0.7232	0.3444	0.0931	0.0773	0.0851	0.0771	0.0811	0.0899	0.0806	0.0755	0.0794	0.0898	0.079	0.0774	0.0817	0.0762	1.3696	0.0778	0.0864	0.0929	1.0509	0.0815	0.0964	0.0868	1.0896	0.083	0.4432
108	6	0.0958	0.1092	0.34	0.0918	0.09	0.1492	0.4346	0.0916	0.0901	0.151	0.4225	0.0831	0.2278	0.5784	0.2504	0.0827	0.3066	0.6586	0.3692	0.0993	0.2888	0.6732	0.3455	0.094	0.0849	0.0899	0.082	0.0769	0.0886	0.0805	0.0766	0.0865	0.0888	0.0826	0.081	0.0877	0.0847	1.2512	0.0799	0.0869	0.0918	0.9764	0.0753	0.0969	0.0903	1.019	0.0811	0.0928
120	4	0.0929	0.1149	0.3877	0.0913	0.092	0.1567	0.4128	0.0853	0.0839	0.4776	0.3875	0.0832	0.244	0.6356	0.2255	0.0946	0.3011	0.6879	0.3692	0.0999	0.2807	0.7537	0.3402	0.0881	0.0832	0.0771	0.0842	0.0768	0.0948	0.0771	0.077	0.0786	0.0861	0.0849	0.0824	0.0813	0.0834	1.166	0.0865	0.0852	0.0824	0.9705	0.0812	0.1037	0.0874	0.9975	0.0863	0.0946
120	5	0.0877	0.0999	0.413	0.0829	0.0851	0.1487	0.427	0.0883	0.0823	0.1562	0.3991	0.0821	0.2323	0.6167	0.2262	0.0904	0.3084	0.6705	0.3694	0.0964	0.3145	0.703	0.3432	0.0944	0.0764	0.0828	0.0752	0.0833	0.0922	0.0804	0.0746	0.0795	0.0919	0.0802	0.0785	0.0802	0.0762	1.2907	0.0747	0.0838	0.089	1.037	0.0804	0.0974	0.0929	1.006	0.0852	0.4572
120	6	0.0961	0.1097	0.3976	0.0903	0.085	0.1598	0.4164	0.0845	0.0845	0.1589	0.3931	0.0849	0.2199	0.5775	0.2632	0.0805	0.2968	0.6363	0.3619	0.0973	0.2721	0.6661	0.3425	0.0934	0.0775	0.0838	0.0771	0.0773	0.0865	0.0778	0.0765	0.0832	0.0916	0.0803	0.0771	0.0857	0.0772	1.2831	0.0776	0.0876	0.0942	0.9355	0.0801	0.0967	0.088	0.9994	0.0794	0.0933
132	4	0.092	0.1119	0.3993	0.0896	0.09	0.1659	0.4043	0.0848	0.0832	0.4576	0.3672	0.0898	0.235	0.622	0.2263	0.0917	0.2968	0.7297	0.3675	0.1042	0.2773	0.7497	0.3308	0.0919	0.0803	0.0787	0.0759	0.0832	0.0865	0.0794	0.0744	0.0758	0.0887	0.0836	0.0883	0.0833	0.0817	1.1788	0.0779	0.0908	0.0865	0.9297	0.0784	0.1017	0.0861	0.9577	0.0725	0.0977
132	5	0.0895	0.1094	0.3105	0.0833	0.0809	0.1638	0.4188	0.0892	0.0841	0.1692	0.4039	0.0873	0.1947	0.5414	0.1847	0.0896	0.3152	0.6462	0.3688	0.0988	0.3235	0.71	0.3386	0.0979	0.0795	0.0821	0.0778	0.0762	0.0963	0.0752	0.0774	0.0766	0.096	0.0779	0.0773	0.0788	0.0814	1.7897	0.0757	0.0833	0.0826	1.0159	0.0803	0.0998	0.0879	1.0227	0.0782	0.4594
132	6	0.0988	0.1118	0.3776	0.0974	0.095	0.1769	0.3984	0.0955	0.0936	0.167	0.3907	0.0912	0.2034	0.598	0.308	0.0856	0.3009	0.6479	0.3579	0.1057	0.277	0.6513	0.3364	0.0974	0.0849	0.09	0.0825	0.0828	0.0939	0.0838	0.0786	0.0861	0.0915	0.0825	0.0833	0.0885	0.0858	1.4313	0.081	0.0877	0.0996	0.8966	0.0754	0.0994	0.0945	0.9544	0.0826	0.0966
138	4	0.0851	0.1087	0.4055	0.084	0.086	0.1682	0.3869	0.0823	0.0822	0.4158	0.3482	0.0834	0.2346	0.6123	0.2194	0.0861	0.2918	0.6807	0.3628	0.111	0.2822	0.7473	0.3275	0.0936	0.0803	0.0789	0.0784	0.0772	0.0899	0.0778	0.0762	0.0779	0.0896	0.0796	0.0838	0.0851	0.0799	1.1715	0.0824	0.0843	0.087	0.9112	0.0764	0.0968	0.0886	0.9448	0.0825	0.0964
138	5	0.0908	0.1036	0.4155	0.0893	0.0856	0.1722	0.4011	0.0944	0.0872	0.1794	0.3751	0.0947	0.2135	0.5443	0.2046	0.0886	0.2978	0.6537	0.3631	0.1011	0.3318	0.6966	0.3295	0.0989	0.0797	0.0884	0.0776	0.0786	0.0925	0.0799	0.0801	0.0805	0.0839	0.0852	0.0835	0.0807	0.0748	1.1884	0.0707	0.0852	0.0937	1.0725	0.0824	0.1003	0.0853	0.956	0.0866	0.4265
138	6	0.0899	0.0993	0.3424	0.0862	0.0835	0.1688	0.3794	0.0851	0.0809	0.1618	0.3967	0.0815	0.1776	0.5744	0.2806	0.0839	0.2875	0.6286	0.3404	0.0979	0.2623	0.6471	0.3231	0.0942	0.0749	0.0811	0.0797	0.0722	0.0847	0.0862	0.0816	0.0904	0.0906	0.0852	0.0749	0.0824	0.0755	1.4464	0.0819	0.08	0.0944	0.8799	0.073	0.0958	0.0954	0.9221	0.0846	0.0886
144	4	0.1015	0.1206	0.1963	0.0945	0.0951	0.1691	0.3903	0.0842	0.083	0.3912	0.3413	0.0927	0.1901	0.5586	0.1679	0.0869	0.2903	0.6655	0.3649	0.1184	0.281	0.7089	0.3381	0.0918	0.0862	0.0747	0.0767	0.0864	0.0853	0.0864	0.0833	0.086	0.0892	0.0814	0.0873	0.0764	0.086	0.8028	0.0817	0.0909	0.0809	0.9528	0.0816	0.0996	0.0911	0.9808	0.0754	0.091
144	5	0.0963	0.106	0.2023	0.0927	0.0871	0.1667	0.3738	0.0942	0.0894	0.1729	0.3505	0.097	0.1557	0.4975	0.1682	0.0909	0.3105	0.6204	0.3551	0.1055	0.3311	0.6925	0.3275	0.0996	0.0798	0.0866	0.0791	0.0851	0.09	0.0769	0.0783	0.0818	0.0869	0.0801	0.0827	0.0836	0.0787	0.9076	0.0815	0.0916	0.0934	1.0283	0.0798	0.0962	0.0855	1.0003	0.0842	0.4191
144	6	0.087	0.0987	0.4143	0.0859	0.0829	0.1699	0.3666	0.0835	0.0827	0.1617	0.3425	0.0812	0.1767	0.5434	0.2526	0.0816	0.2884	0.6171	0.343	0.1032	0.265	0.6252	0.3181	0.0927	0.0733	0.082	0.0792	0.078	0.0881	0.0787	0.078	0.0865	0.0934	0.0785	0.0801	0.0812	0.0749	1.2113	0.0806	0.086	0.0906	0.8758	0.0784	0.0968	0.0905	0.9272	0.08	0.0893
[truncated: 48 more columns]

## Sheet: Fig. S5_passage2
KEY: p133 = pHelper (Tet), p135 = pDonor (Tn), p146 = pDonor pOUT (Tn-pOUT)
level_1	level_1	MDS42_p133	MDS42_p133	MDS42_p133	MDS42_p133	MDS42_p133_p135	MDS42_p133_p135	MDS42_p133_p135	MDS42_p133_p135	MDS42_p133_p146	MDS42_p133_p146	MDS42_p133_p146	MDS42_p133_p146	MDS42_p133	MDS42_p133	MDS42_p133	MDS42_p133	MDS42_p133_p135	MDS42_p133_p135	MDS42_p133_p135	MDS42_p133_p135	MDS42_p133_p146	MDS42_p133_p146	MDS42_p133_p146	MDS42_p133_p146	MDS42_p133	MDS42_p133	MDS42_p133	MDS42_p133	MDS42_p133_p135	MDS42_p133_p135	MDS42_p133_p135	MDS42_p133_p135	MDS42_p133_p146	MDS42_p133_p146	MDS42_p133_p146	MDS42_p133_p146	MDS42_p133	MDS42_p133	MDS42_p133	MDS42_p133	MDS42_p133_p135	MDS42_p133_p135	MDS42_p133_p135	MDS42_p133_p135	MDS42_p133_p146	MDS42_p133_p146	MDS42_p133_p146	MDS42_p133_p146
abs_time	plate_no	Water	b-Methyl-D-Glucoside	D-Galactonic Acid y-Lactone	L-Arginine	Water	b-Methyl-D-Glucoside	D-Galactonic Acid y-Lactone	L-Arginine	Water	b-Methyl-D-Glucoside	D-Galactonic Acid y-Lactone	L-Arginine	Pyruvic Acid Methyl Ester	D-Xylose	D-Galacturonic Acid	L-Asparagine	Pyruvic Acid Methyl Ester	D-Xylose	D-Galacturonic Acid	L-Asparagine	Pyruvic Acid Methyl Ester	D-Xylose	D-Galacturonic Acid	L-Asparagine	Tween 40	i-Erythritol	2-Hydroxy Benzoic Acid	L-Phenylalanine	Tween 40	i-Erythritol	2-Hydroxy Benzoic Acid	L-Phenylalanine	Tween 40	i-Erythritol	2-Hydroxy Benzoic Acid	L-Phenylalanine	Tween 80	D-Mannitol	4-Hydroxy Benzoic Acid	L-Serine	Tween 80	D-Mannitol	4-Hydroxy Benzoic Acid	L-Serine	Tween 80	D-Mannitol	4-Hydroxy Benzoic Acid	L-Serine
48	7	0.0796	0.0858	0.0893	0.0891	0.0838	0.084	0.0875	0.0832	0.0819	0.0799	0.0895	0.0845	0.08	0.0993	0.0881	0.0827	0.0849	0.1019	0.0849	0.0815	0.0849	0.1063	0.0809	0.0783	0.0813	0.0758	0.0768	0.0763	0.0858	0.0782	0.0795	0.0819	0.0852	0.084	0.0801	0.079	0.0801	0.1166	0.0761	0.082	0.077	0.0999	0.0809	0.0787	0.0827	0.1141	0.08	0.0798
48	8	0.0763	0.0776	0.0824	0.0795	0.0796	0.0836	0.0835	0.0898	0.0777	0.0815	0.0822	0.0791	0.0789	0.0972	0.0789	0.0745	0.0796	0.1006	0.0841	0.0823	0.0841	0.102	0.0852	0.0813	0.1216	0.0782	0.0799	0.0749	0.0893	0.0818	0.0748	0.0812	0.082	0.0746	0.0792	0.0776	0.081	0.1138	0.079	0.0792	0.084	0.1086	0.0782	0.0729	0.0853	0.1095	0.0807	0.0756
48	9	0.0796	0.0742	0.0856	0.0832	0.0872	0.0867	0.0929	0.0869	0.085	0.0833	0.0948	0.0852	0.0783	0.0958	0.0845	0.0792	0.0828	0.0934	0.082	0.0776	0.0863	0.104	0.0871	0.082	0.0915	0.0812	0.0768	0.0779	0.0822	0.0729	0.0755	0.0759	0.0828	0.0728	0.0813	0.0831	0.0778	0.1068	0.115	0.0775	0.076	0.0969	0.0754	0.0732	0.0751	0.0958	0.0773	0.0749
60	7	0.0791	0.0817	0.173	0.0841	0.0856	0.0837	0.3689	0.0808	0.081	0.0832	0.328	0.0804	0.1204	0.1923	0.1259	0.0781	0.1612	0.5867	0.4909	0.0826	0.1602	0.4122	0.4392	0.0815	0.0753	0.0775	0.0778	0.0828	0.0799	0.0792	0.0754	0.08	0.0793	0.0803	0.0772	0.0783	0.0757	0.8623	0.0763	0.0803	0.082	1.689	0.0779	0.094	0.0849	1.7874	0.078	0.0929
60	8	0.0789	0.0797	0.1639	0.082	0.0842	0.0872	0.414	0.0815	0.081	0.086	0.4147	0.0777	0.1223	0.1971	0.1369	0.0776	0.16	0.6336	0.514	0.0836	0.1577	0.6279	0.4474	0.0816	0.0774	0.08	0.0772	0.0789	0.0807	0.0776	0.0769	0.0863	0.0782	0.0783	0.077	0.0772	0.0791	1.2011	0.0768	0.0824	0.0852	1.795	0.0778	0.0917	0.0824	1.9199	0.0768	0.0951
60	9	0.0881	0.0884	0.1477	0.0918	0.0938	0.0961	0.426	0.0922	0.0918	0.0906	0.4261	0.087	0.1315	0.2547	0.1339	0.0869	0.1661	0.9244	0.4652	0.0915	0.1606	0.7705	0.4491	0.0887	0.0865	0.0893	0.0866	0.0872	0.0929	0.0878	0.0866	0.0902	0.093	0.092	0.0864	0.0958	0.0848	0.6523	0.0872	0.0893	0.092	1.4671	0.0872	0.1051	0.0898	1.4004	0.0883	0.0983
72	7	0.0903	0.095	0.5904	0.0947	0.0972	0.0969	0.6258	0.0925	0.0921	0.0965	0.6406	0.0853	0.2816	0.8287	0.4689	0.092	0.3747	0.8816	0.474	0.0964	0.4161	0.8921	0.4306	0.0938	0.0856	0.0899	0.0864	0.0948	0.098	0.0906	0.0864	0.0886	0.0979	0.0907	0.0869	0.0881	0.0864	1.3499	0.0865	0.1102	0.0998	1.466	0.0884	0.11	0.1077	1.5158	0.0886	0.1102
72	8	0.0852	0.0862	0.6002	0.0896	0.0891	0.0866	0.663	0.0852	0.0814	0.0894	0.6479	0.0809	0.3133	0.8461	0.4759	0.0835	0.3728	0.9473	0.4945	0.0887	0.3823	0.9885	0.4329	0.0862	0.0949	0.0836	0.0694	0.0792	0.0871	0.0828	0.0834	0.089	0.0935	0.0823	0.0761	0.0793	0.0776	1.4258	0.0751	0.0935	0.09	1.4854	0.083	0.0965	0.0899	1.5345	0.0794	0.175
72	9	0.0809	0.0814	0.5181	0.0833	0.084	0.0888	0.5135	0.0821	0.0825	0.0821	0.501	0.0763	0.2836	0.8138	0.4309	0.0807	0.3623	0.9061	0.419	0.0821	0.3472	0.853	0.3983	0.0813	0.0772	0.0808	0.0768	0.0772	0.0937	0.0796	0.0777	0.0822	0.0941	0.0868	0.0781	0.0864	0.0751	1.272	0.0779	0.0997	0.0875	1.2847	0.0746	0.0985	0.0887	1.2366	0.0786	0.0925
90	7	0.0819	0.0954	0.5345	0.0825	0.0826	0.0894	0.5646	0.0897	0.0786	0.0959	0.5947	0.0785	0.4312	0.7441	0.4174	0.0868	0.3278	0.809	0.43	0.0924	0.3791	0.8116	0.3908	0.0879	0.078	0.0805	0.0763	0.0889	0.0931	0.0786	0.0739	0.078	0.0888	0.0793	0.0753	0.0753	0.0857	1.2854	0.0765	0.1036	0.097	1.4037	0.0791	0.1009	0.0952	1.4693	0.0792	0.0978
90	8	0.0884	0.0966	0.5543	0.0895	0.0884	0.1017	0.6244	0.0876	0.086	0.1009	0.6239	0.0869	0.3507	0.7758	0.438	0.0915	0.3537	0.8907	0.4722	0.0949	0.3718	0.9471	0.4202	0.0956	0.0894	0.0845	0.0809	0.0837	0.0897	0.08	0.0756	0.0955	0.09	0.0785	0.0778	0.0809	0.0857	1.3908	0.0808	0.1005	0.0948	1.4582	0.081	0.1025	0.097	1.5438	0.0719	0.5378
90	9	0.0866	0.0894	0.4685	0.0906	0.0898	0.1002	0.4835	0.0811	0.0808	0.0859	0.4683	0.0776	0.3199	0.7723	0.3884	0.0881	0.3236	0.8332	0.3808	0.0843	0.3144	0.8	0.3672	0.0843	0.0889	0.0859	0.0699	0.0767	0.0846	0.0854	0.0851	0.0887	0.0855	0.0824	0.084	0.0862	0.086	1.1932	0.0785	0.1106	0.0887	1.218	0.0769	0.0959	0.0908	1.1969	0.0754	0.0959
108	7	0.0827	0.1064	0.4938	0.0857	0.087	0.1091	0.5567	0.0824	0.0818	0.1128	0.5527	0.0807	0.4025	0.7073	0.4015	0.088	0.3159	0.772	0.4225	0.098	0.3628	0.7612	0.3743	0.0885	0.0854	0.0809	0.0799	0.0912	0.0891	0.0813	0.0778	0.0784	0.0909	0.0824	0.0761	0.0779	0.0927	1.2585	0.0782	0.1023	0.0938	1.3888	0.0776	0.0993	0.0926	1.425	0.0783	0.0974
108	8	0.0877	0.1122	0.5268	0.0907	0.088	0.1154	0.6049	0.0877	0.0857	0.1142	0.6	0.085	0.3235	0.7267	0.4161	0.0928	0.3353	0.8511	0.4527	0.0956	0.3494	0.8993	0.4075	0.0978	0.0895	0.0853	0.0778	0.0831	0.089	0.0803	0.0792	0.0877	0.0905	0.0798	0.0771	0.0799	0.0908	1.3866	0.0778	0.1044	0.0936	1.4265	0.0796	0.0995	0.0935	1.4982	0.0782	0.4799
108	9	0.0932	0.1133	0.4446	0.0963	0.0962	0.1245	0.4671	0.0955	0.0941	0.1161	0.4495	0.0891	0.3045	0.7039	0.3702	0.0966	0.3184	0.799	0.38	0.1003	0.3088	0.7518	0.3619	0.0964	0.0976	0.091	0.0871	0.0901	0.0988	0.0897	0.0872	0.0936	0.1007	0.0976	0.0874	0.0947	0.1002	1.1698	0.089	0.1107	0.1017	1.2152	0.089	0.1102	0.104	1.1643	0.092	0.1033
120	7	0.086	0.1164	0.5133	0.0875	0.0886	0.1204	0.5457	0.0828	0.0818	0.1222	0.5686	0.0812	0.4115	0.7083	0.398	0.0909	0.3146	0.7618	0.4132	0.1011	0.3548	0.7818	0.371	0.0889	0.0848	0.0804	0.0772	0.0853	0.0894	0.0792	0.0761	0.0866	0.0927	0.0826	0.0778	0.0779	0.0913	1.3231	0.0807	0.103	0.0935	1.3569	0.081	0.0971	0.0943	1.4433	0.0789	0.0972
120	8	0.0905	0.1168	0.5308	0.0898	0.0903	0.1254	0.5794	0.0905	0.0839	0.1254	0.6109	0.0867	0.3225	0.72	0.4155	0.0937	0.329	0.8473	0.4454	0.0971	0.3419	0.8865	0.3962	0.0983	0.0855	0.0848	0.0739	0.0784	0.0941	0.0795	0.0773	0.0942	0.0859	0.0763	0.0784	0.0792	0.0857	1.4043	0.08	0.1001	0.0899	1.4374	0.0776	0.1002	0.0983	1.5112	0.0808	0.482
120	9	0.08	0.1157	0.4181	0.0837	0.0796	0.1254	0.4345	0.0868	0.085	0.1191	0.4194	0.0784	0.2858	0.6806	0.3431	0.0804	0.3048	0.7823	0.3651	0.0969	0.2921	0.7197	0.3384	0.0837	0.0826	0.0759	0.0838	0.0802	0.0876	0.0705	0.0686	0.0753	0.0814	0.0819	0.07	0.0839	0.083	1.1552	0.0875	0.0938	0.0842	1.2196	0.0767	0.1038	0.1009	1.1122	0.0736	0.0922
132	7	0.0942	0.1256	0.4915	0.0805	0.0802	0.1219	0.5169	0.0858	0.0791	0.1659	0.546	0.0811	0.4003	0.6777	0.3936	0.0972	0.3096	0.7635	0.4019	0.0959	0.3547	0.777	0.3593	0.0857	0.0754	0.0865	0.0799	0.0788	0.0976	0.0745	0.0761	0.0889	0.0916	0.0814	0.0848	0.075	0.0823	1.2743	0.0746	0.0953	0.085	1.3717	0.0837	0.1014	0.0992	1.444	0.0844	0.1012
132	8	0.0976	0.1254	0.516	0.0933	0.0907	0.1395	0.5709	0.0906	0.0887	0.1375	0.5658	0.0881	0.3174	0.6956	0.4047	0.0941	0.3234	0.8315	0.4358	0.099	0.3334	0.8848	0.387	0.1009	0.0883	0.085	0.0789	0.0859	0.0897	0.0793	0.0786	0.0849	0.0917	0.0752	0.0766	0.0799	0.0894	1.3541	0.0776	0.1069	0.0955	1.3925	0.081	0.0933	0.0933	1.4891	0.0748	0.4638
132	9	0.0833	0.1298	0.4104	0.0857	0.085	0.1461	0.4221	0.085	0.0838	0.1293	0.4115	0.078	0.274	0.6791	0.3431	0.0878	0.2916	0.7868	0.354	0.0939	0.2802	0.7065	0.3297	0.0891	0.0854	0.081	0.0775	0.0794	0.0886	0.0789	0.0774	0.0845	0.0904	0.0876	0.0771	0.0843	0.0853	1.1644	0.0791	0.1013	0.09	1.1559	0.0798	0.0991	0.0911	1.0879	0.0803	0.0919
138	7	0.0881	0.1298	0.4698	0.0877	0.0902	0.1349	0.5096	0.0927	0.0821	0.3029	0.5273	0.0808	0.3826	0.6954	0.3853	0.0913	0.2972	0.722	0.3961	0.1065	0.3487	0.7189	0.3551	0.0926	0.083	0.0794	0.0777	0.0875	0.0852	0.0806	0.0805	0.0848	0.0874	0.0783	0.0729	0.0778	0.0889	1.2404	0.0769	0.1023	0.0938	1.3046	0.0797	0.0947	0.0948	1.4072	0.082	0.0972
138	8	0.09	0.1262	0.4768	0.0918	0.0913	0.1369	0.5361	0.0888	0.0898	0.1412	0.562	0.0839	0.3071	0.6545	0.3918	0.094	0.3149	0.7998	0.4257	0.0987	0.3304	0.8458	0.3812	0.0996	0.0891	0.0869	0.0845	0.0766	0.0915	0.0749	0.0765	0.0956	0.0935	0.0847	0.0832	0.0797	0.0887	1.2963	0.0803	0.102	0.1013	1.3747	0.0872	0.1027	0.0902	1.5198	0.0836	0.4555
138	9	0.0879	0.1364	0.4147	0.0891	0.0865	0.1546	0.4209	0.0847	0.085	0.1367	0.4082	0.0843	0.281	0.643	0.3352	0.0824	0.2882	0.767	0.3453	0.0975	0.2818	0.6924	0.3253	0.0915	0.0847	0.0866	0.0748	0.0787	0.0903	0.0795	0.0781	0.0862	0.0911	0.0903	0.0701	0.0825	0.0869	1.1478	0.0788	0.0994	0.0926	1.1623	0.0789	0.0989	0.0908	1.083	0.0775	0.0905
144	7	0.0879	0.1342	0.4612	0.0887	0.092	0.1356	0.5074	0.0925	0.0843	0.7764	0.5285	0.0801	0.3838	0.677	0.3758	0.0892	0.3038	0.7181	0.3951	0.1067	0.3398	0.739	0.3508	0.0936	0.0829	0.0835	0.082	0.0872	0.0919	0.0819	0.0788	0.0851	0.0879	0.0799	0.0749	0.0776	0.0867	1.247	0.0844	0.1004	0.0862	1.3082	0.0786	0.0965	0.092	1.4236	0.08	0.0957
144	8	0.1025	0.1337	0.5037	0.0971	0.0971	0.1492	0.5958	0.0926	0.0932	0.1519	0.595	0.0897	0.3048	0.6951	0.4044	0.1011	0.32	0.8158	0.444	0.1044	0.3324	0.8772	0.4013	0.1045	0.0909	0.0816	0.088	0.0772	0.0888	0.0757	0.0774	0.0888	0.0909	0.0891	0.0742	0.0824	0.0886	1.3167	0.0866	0.0972	0.1009	1.4451	0.0841	0.1	0.0959	1.5699	0.0875	0.5311
144	9	0.0823	0.1384	0.3932	0.0852	0.085	0.1592	0.4171	0.0845	0.0837	0.1381	0.4028	0.0782	0.2833	0.6574	0.3274	0.0893	0.2865	0.8228	0.3432	0.0959	0.2793	0.7052	0.3171	0.0905	0.0845	0.082	0.0768	0.0815	0.0856	0.0784	0.0771	0.0847	0.089	0.0864	0.0761	0.0846	0.0858	1.0912	0.0778	0.1015	0.0865	1.1673	0.0824	0.1022	0.092	1.0336	0.0793	0.0911
156	7	0.0898	0.1488	0.4167	0.0902	0.0829	0.1423	0.4714	0.0857	0.0881	0.7786	0.4882	0.0833	0.3524	0.6217	0.3683	0.0939	0.2824	0.6823	0.3862	0.1159	0.3346	0.7125	0.3378	0.1004	0.0865	0.0768	0.0712	0.0935	0.0895	0.0853	0.0814	0.0916	0.0838	0.0852	0.072	0.0857	0.0877	1.2205	0.0869	0.1054	0.0922	1.2808	0.0831	0.1015	0.0902	1.3841	0.0817	0.0967
156	8	0.0992	0.1251	0.452	0.0896	0.0869	0.1484	0.5029	0.0888	0.0898	0.1529	0.5211	0.0874	0.2665	0.6396	0.3743	0.096	0.3056	0.7557	0.4134	0.0987	0.311	0.8093	0.3623	0.1016	0.0862	0.0858	0.0764	0.0769	0.0885	0.0728	0.0731	0.0811	0.0877	0.084	0.077	0.0809	0.0849	1.1844	0.0822	0.1008	0.084	1.322	0.0741	0.0927	0.0869	1.4179	0.0805	0.452
156	9	0.0821	0.1511	0.388	0.0889	0.0828	0.1785	0.399	0.0855	0.0855	0.1469	0.3766	0.0812	0.2721	0.6195	0.3249	0.0938	0.2909	0.7159	0.3319	0.0965	0.2604	0.6708	0.3038	0.0891	0.0762	0.0739	0.0843	0.0847	0.0925	0.0821	0.0765	0.0838	0.0856	0.0922	0.0761	0.0834	0.0777	1.0105	0.0748	0.0933	0.0799	1.0549	0.0848	0.0972	0.0845	1.0009	0.085	0.0908
[truncated: 48 more columns]

## Sheet: Fig. S8A
Fluorescence measurements (GFP)
RBS, no pOUT	RBS, pLacO1/pL	No RBS, no pOUT	No RBS, pLacO1/pL
27916	71247	26547	124926
26139	65978	27244	102103
27695	65189	28262	115074
27104	76850	26486	89557
26263	64364	26439	114149
29559	65044	25059	98663
25084	8438	8559	95223
28581	45538	16155	93158
28701	59818	25080	92408
26335	89646	12618	131600
27610	60667	25862	134791
26363	50323	17495	141217

## Sheet: Fig. S8B
[CV] / µM	RBS, pJEx						No RBS, pJEx						RBS, no pOUT
0	15814	13795	12274	13445	13619	13487	12825	12018	12889	11836	13023	14387	13083	12173	14835	14864	15159	14866
0.0625	15958	60803	67499	59245	55800	57768	21862	19542	18228	18535	18289	18429
0.125	14967	108351	99579	113844	116264	109617	32553	27659	32077	26631	62422	32020
0.25	14589	116933	105373	122605	119663	108205	33296	28312	32670	27015	33381	32224
0.5	12981	104044	86208	112084	109642	93832	27416	23275	30020	22428	26659	24742
1	11411	81754	71808	92970	74155	70569	19742	16564	25023	17695	18666	16939
5	6526	14523	8814	23286	11663	10334	7322	6956	8003	6821	7055	6517

[truncated: 5 more sheets: Fig. S10, Fig. S11, Fig. S12, Fig. S13, Fig. S15]
