# Supplementary material for: A self‐propagating, barcoded transposon system for the dynamic rewiring of genomic networks
Source: Mol Syst Biol. 2023 Mar 27;19(6):e11398. doi: 10.15252/msb.202211398 (PMC10258560; doi:10.15252/msb.202211398)
Supplement: Supplementary file 6 — Source Data for Figure 1 [file MSB-19-e11398-s003.zip]

Archive with 1 entries (1 files):
- MSB-2022-11398RR-Figure_1_Source_Data-sd.xlsx
