# Supplementary material for: A self‐propagating, barcoded transposon system for the dynamic rewiring of genomic networks
Source: Mol Syst Biol. 2023 Mar 27;19(6):e11398. doi: 10.15252/msb.202211398 (PMC10258560; doi:10.15252/msb.202211398)
Supplement: Supplementary file 6 — Source Data for Figure 1 [file MSB-19-e11398-s003.zip › MSB-2022-11398RR-Figure_1_Source_Data-sd.xlsx]

## Sheet: Fig. 1B
Tn1 - RFP (start)								Tn1 - RFP and Tn2 - GFP (end)
pnn	FSC-A	SSC-A	FITC-A	PE-mCherry-A	Time			pnn	FSC-A	SSC-A	FITC-A	PE-mCherry-A	Time
pns								pns
0	585.2	4132.27	89.89	2530.22	0.521			0	395.2	6504.12	311.5	1916.48	0.51
1	717.44	6798.71	43.61	3081.42	0.521			1	137.56	5499.31	7170.73	3317.8	0.51
2	568.48	8436.31	56.07	4371.44	0.521			2	450.68	1506.77	2202.75	2412.56	0.512
3	861.84	8863.51	89	3364.44	0.523			3	448.4	7707.4	3443.41	4016.34	0.513
4	560.12	8168.42	95.23	3471.5	0.524			4	360.24	4637.79	4838.04	1717.2	0.513
5	551	6585.11	71.2	3152.44	0.524			5	610.28	5348.01	3820.77	1363.16	0.515
6	612.56	5729.82	28.48	1888.92	0.525			6	458.28	1279.82	0	79.5	0.517
7	629.28	5996.82	31.15	1574.1	0.526			7	898.32	7031.89	3257.4	3750.28	0.517
8	680.2	6181.05	19.58	2479.34	0.527			8	946.2	12349.6	3712.19	5501.4	0.518
9	815.48	5588.31	64.97	3742.86	0.528			9	945.44	8518.19	5506.43	3672.9	0.518
10	431.68	3911.55	41.83	278.78	0.528			10	718.96	7612.17	5312.41	2140.14	0.519
11	620.16	9093.13	17.8	4926.88	0.529			11	1092.88	2631.73	4278.23	2683.92	0.52
12	531.24	4659.15	40.94	2622.44	0.53			12	630.04	5900.7	3816.32	2629.86	0.521
13	816.24	4433.98	59.63	3511.78	0.531			13	595.84	7622.85	4392.15	3414.26	0.521
14	616.36	6572.65	-2.67	2836.56	0.533			14	208.24	6154.35	2373.63	1815.78	0.521
15	608.76	5210.06	96.12	1786.1	0.533			15	537.32	6122.31	2438.6	3865.82	0.521
16	670.32	8745.14	80.1	5683.72	0.534			16	1221.32	7956.6	6661.65	4409.6	0.522
17	814.72	6129.43	69.42	2636.22	0.534			17	456.76	4464.24	6146.34	2489.94	0.523
18	521.36	4879.87	74.76	1828.5	0.535			18	674.88	7226.8	4054.84	3479.98	0.526
19	497.04	4700.98	48.06	2525.98	0.535			19	994.08	7255.28	4175.88	2018.24	0.526
20	378.48	8398.93	39.16	3119.58	0.536			20	899.08	5752.07	5241.21	2733.74	0.527
21	642.96	5493.97	122.82	4050.26	0.537			21	595.84	9157.21	7274.86	3907.16	0.532
22	688.56	5273.25	70.31	1930.26	0.537			22	487.92	5873.11	3401.58	2778.26	0.532
23	559.36	6554.85	207.37	3167.28	0.538			23	339.72	10196.7	2778.58	3594.46	0.533
24	268.28	2710.94	13.35	408.1	0.538			24	491.72	6876.14	7581.02	3920.94	0.534
25	539.6	5562.5	43.61	2682.86	0.538			25	522.12	3836.79	4050.39	2589.58	0.535
26	370.12	4911.02	-26.7	1892.1	0.541			26	903.64	5599.88	4777.52	2583.22	0.535
27	661.96	4478.48	20.47	2351.08	0.542			27	924.16	8414.06	3466.55	3922	0.536
28	522.88	7168.95	-97.01	2216.46	0.543			28	765.32	20284.9	9147.42	7835.52	0.538
29	709.08	8364.22	46.28	3685.62	0.545			29	945.44	5201.16	5242.1	2448.6	0.539
30	640.68	6771.12	4.45	3524.5	0.547			30	670.32	7365.64	2057.68	2277.94	0.54
31	623.2	5998.6	-13.35	2671.2	0.549			31	1781.44	1556.61	6060.01	2593.82	0.541
32	621.68	8161.3	-0.89	4348.12	0.55			32	418	7302.45	3809.2	2749.64	0.541
33	779	5251.89	42.72	3110.04	0.55			33	1029.8	8141.72	3108.77	2893.8	0.542
34	905.16	5954.99	9.79	4678.84	0.551			34	190	4631.56	4760.61	2297.02	0.543
35	671.84	5494.86	64.08	2098.8	0.552			35	241.68	6741.75	2698.48	3183.18	0.543
36	642.96	7724.31	89	2669.08	0.552			36	232.56	3523.51	61.41	119.78	0.543
37	651.32	3490.58	6.23	2893.8	0.553			37	481.08	6437.37	4909.24	3192.72	0.544
38	426.36	5566.06	125.49	-151.58	0.553			38	1083.76	5447.69	6257.59	2984.96	0.546
39	742.52	6451.61	-27.59	2566.26	0.555			39	355.68	3148.82	8.01	251.22	0.546
40	699.2	8261.87	48.95	3102.62	0.555			40	791.92	7210.78	2857.79	3012.52	0.546
41	331.36	5714.69	117.48	-144.16	0.555			41	762.28	8764.72	4522.09	3053.86	0.546
42	484.88	12618.4	54.29	4271.8	0.555			42	902.12	5117.5	4247.97	1335.6	0.547
43	829.92	7112.88	113.92	4688.38	0.555			43	601.16	8413.17	5092.58	2301.26	0.548
44	704.52	6741.75	29.37	2380.76	0.556			44	661.2	11854.8	7581.02	5450.52	0.548
45	684.76	9597.76	110.36	3739.68	0.558			45	1103.52	4369.01	1982.92	3623.08	0.549
46	964.44	9895.02	121.04	6067.44	0.559			46	744.8	6351.04	4945.73	3386.7	0.549
47	743.28	6779.13	97.01	3474.68	0.561			47	838.28	6026.19	5183.36	3398.36	0.55
48	978.12	6084.04	79.21	3984.54	0.561			48	973.56	9771.31	6237.12	3906.1	0.55
49	880.84	8584.05	60.52	4187	0.562			49	465.12	4914.58	3199.55	2328.82	0.553
50	726.56	2568.54	36.49	2686.04	0.562			50	232.56	7565.89	2926.32	2952.1	0.553
51	538.08	5965.67	24.92	1245.5	0.563			51	671.84	4186.56	6007.5	4077.82	0.555
52	439.28	2924.54	26.7	-41.34	0.564			52	2066.44	8554.68	5100.59	3836.14	0.557
53	801.04	4569.26	91.67	3286	0.564			53	1454.64	7673.58	8873.3	2962.7	0.557
54	992.56	6311.88	93.45	2794.16	0.564			54	676.4	7767.92	2302.43	2079.72	0.558
55	625.48	5965.67	144.18	2959.52	0.565			55	1039.68	12808.9	8069.63	5639.2	0.558
56	531.24	4688.52	-13.35	2285.36	0.565			56	680.2	5736.94	2982.39	2709.36	0.558
57	1343.68	2500.01	-56.07	369.94	0.566			57	851.2	7032.78	5032.95	1782.92	0.559
58	795.72	4583.5	48.06	1739.46	0.566			58	705.28	6381.3	4807.78	3122.76	0.559
59	581.4	3878.62	-16.91	1901.64	0.567			59	856.52	7755.46	8580.49	3821.3	0.56
60	680.2	6488.99	5.34	2391.36	0.567			60	818.52	6156.13	5527.79	2991.32	0.56
61	746.32	5568.73	48.06	1633.46	0.568			61	1005.48	4785.53	5356.02	2299.14	0.561
62	667.28	5509.1	-31.15	2148.62	0.568			62	889.96	6298.53	3056.26	2731.62	0.562
63	672.6	6201.52	41.83	4917.34	0.568			63	240.92	4672.5	2888.05	2976.48	0.562
64	551.76	7613.95	85.44	3223.46	0.57			64	514.52	4039.71	3768.26	2976.48	0.563
65	554.8	5851.75	118.37	1606.96	0.57			65	188.48	5768.98	3128.35	2946.8	0.563
66	581.4	6503.23	14.24	2016.12	0.57			66	855	6493.44	6259.37	3058.1	0.565
67	717.44	6651.86	87.22	3822.36	0.574			67	639.92	8886.65	8239.62	2461.32	0.566
68	794.2	11144.6	65.86	5655.1	0.575			68	750.88	6302.09	5851.75	1951.46	0.567
69	624.72	2224.11	48.95	1647.24	0.576			69	705.28	5147.76	4277.34	2000.22	0.567
70	769.88	5987.92	75.65	2355.32	0.576			70	834.48	8422.07	12331	5042.42	0.568
71	677.16	9825.6	92.56	4823	0.578			71	630.8	5852.64	2395.88	1985.38	0.569
72	669.56	5239.43	57.85	3750.28	0.579			72	136.04	2264.16	70.31	267.12	0.569
73	617.88	7991.31	99.68	3309.32	0.58			73	62.32	5480.62	4417.07	2012.94	0.572
74	1677.32	4767.73	52.51	2988.14	0.581			74	69.92	7537.41	2999.3	3441.82	0.572
75	797.24	7553.43	-62.3	2248.26	0.581			75	338.96	6626.94	5089.02	2062.76	0.574
76	531.24	9658.28	10.68	3127	0.582			76	403.56	4514.08	3962.28	2355.32	0.574
77	942.4	8454.11	-7.12	2893.8	0.583			77	500.08	6517.47	6661.65	3174.7	0.574
78	728.84	9055.75	95.23	4174.28	0.584			78	536.56	7731.43	2826.64	1953.58	0.575
79	617.12	5173.57	9.79	2113.64	0.584			79	527.44	5315.08	4930.6	1971.6	0.576
80	516.04	6891.27	127.27	1189.32	0.585			80	798	5667.52	7099.53	3107.92	0.576
81	491.72	7629.08	69.42	2640.46	0.586			81	1371.04	6029.75	6332.35	4296.18	0.576
82	722.76	13034.9	129.05	3907.16	0.587			82	757.72	1808.48	2837.32	2229.18	0.578
83	940.88	6464.96	105.02	8093.1	0.588			83	769.12	7906.76	7726.09	3911.4	0.578
84	476.52	7026.55	58.74	2926.66	0.588			84	1608.16	1210.4	7045.24	3690.92	0.579
85	594.32	2347.82	32.04	2002.34	0.589			85	698.44	4490.05	1648.28	2694.52	0.58
86	673.36	5315.08	-2.67	2486.76	0.592			86	1432.6	6213.98	7071.05	3051.74	0.58
87	608	4862.96	77.43	1479.76	0.592			87	677.16	4479.37	2412.79	1540.18	0.581
88	484.88	5093.47	43.61	1262.46	0.592			88	440.8	7931.68	3370.43	3663.36	0.582
89	553.28	7378.99	115.7	4450.94	0.592			89	60.8	5500.2	4084.21	2627.74	0.582
90	464.36	4276.45	92.56	2228.12	0.594			90	368.6	6487.21	4438.43	2960.58	0.584
91	389.88	3569.79	40.94	1356.8	0.596			91	806.36	7297.11	2815.96	3094.14	0.587
92	719.72	8697.97	179.78	4879.18	0.602			92	676.4	8664.15	2917.42	3490.58	0.588
93	567.72	10886.5	94.34	5583.02	0.603			93	807.12	1506.77	4604.86	2249.32	0.588
94	330.6	2206.31	56.07	82.68	0.605			94	775.2	5420.1	4022.8	1631.34	0.59
95	1111.12	10461.1	122.82	6292.16	0.607			95	927.96	8707.76	11485.5	2128.48	0.591
96	661.2	4785.53	115.7	3055.98	0.608			96	918.84	10520.7	19652.1	7534.48	0.592
97	511.48	7726.09	136.17	4289.82	0.608			97	145.16	5551.82	2996.63	1948.28	0.592
98	529.72	7487.57	57.85	8156.7	0.608			98	216.6	7955.71	3391.79	3663.36	0.593
99	779.76	7334.49	101.46	4710.64	0.609			99	83.6	468.14	11.57	125.08	0.593
100	867.16	7850.69	74.76	5528.96	0.609			100	247.76	8076.75	4958.19	2664.84	0.593
101	792.68	5167.34	132.61	3880.66	0.609			101	426.36	8240.51	6372.4	3739.68	0.594
102	571.52	3718.42	147.74	3130.18	0.611			102	659.68	7233.03	3895.53	3166.22	0.596
103	677.92	5704.01	8.9	1338.78	0.611			103	731.12	5648.83	2796.38	2500.54	0.596
104	741.76	9016.59	99.68	3454.54	0.612			104	635.36	5089.02	1839.63	2451.78	0.598
105	477.28	5999.49	72.09	2212.22	0.614			105	991.8	2485.77	3711.3	2982.84	0.598
106	734.92	6206.86	-27.59	2899.1	0.615			106	183.92	8008.22	3982.75	2898.04	0.602
107	564.68	8165.75	0	3823.42	0.615			107	129.2	4676.06	2445.72	2134.84	0.602
108	779.76	7241.93	32.04	4353.42	0.617			108	560.88	2776.8	7395.9	5144.18	0.602
109	885.4	6302.98	19.58	3649.58	0.617			109	226.48	3839.46	3362.42	2017.18	0.604
110	574.56	8184.44	53.4	3166.22	0.62			110	72.2	4351.21	1586.87	1917.54	0.605
111	1695.56	13731.8	126.38	6404.52	0.62			111	550.24	5741.39	2070.14	2120	0.605
112	566.96	5034.73	92.56	2435.88	0.621			112	760	5561.61	2297.09	2327.76	0.608
113	715.16	5966.56	25.81	2169.82	0.623			113	934.8	6363.5	4804.22	3072.94	0.61
114	598.12	8884.87	-9.79	2414.68	0.623			114	1327.72	9047.74	4346.76	4084.18	0.615
115	406.6	4901.23	53.4	2934.08	0.623			115	584.44	9138.52	4938.61	4339.64	0.616
116	571.52	6726.62	27.59	3223.46	0.624			116	782.04	5976.35	2386.09	2378.64	0.618
117	709.84	6238.01	52.51	3010.4	0.625			117	929.48	8326.84	2888.05	2218.58	0.618
118	431.68	5195.82	63.19	257.58	0.626			118	688.56	3718.42	3218.24	1229.6	0.619
119	431.68	7499.14	49.84	3201.2	0.628			119	903.64	4815.79	2613.93	2822.78	0.619
120	198.36	2250.81	49.84	136.74	0.629			120	596.6	5596.32	2146.68	1238.08	0.621
121	494	6165.03	-53.4	2299.14	0.629			121	727.32	5505.54	3402.47	2954.22	0.622
122	519.08	6365.28	24.92	4975.64	0.63			122	542.64	4988.45	5186.03	1252.92	0.622
123	622.44	6088.49	16.91	2062.76	0.631			123	224.2	6408.89	4340.53	2223.88	0.625
124	692.36	8726.45	27.59	1590	0.631			124	326.8	1878.79	3680.15	2010.82	0.625
125	886.16	8959.63	60.52	2232.36	0.633			125	495.52	7768.81	6270.94	2770.84	0.627
126	352.64	4945.73	19.58	2699.82	0.634			126	1002.44	9025.49	11058.2	3755.58	0.629
127	415.72	6988.28	64.08	3902.92	0.639			127	701.48	5356.02	2707.38	1565.62	0.629
128	756.2	8476.36	-4.45	3210.74	0.641			128	900.6	5720.03	2601.47	2452.84	0.631
129	681.72	3667.69	28.48	2830.2	0.641			129	992.56	6885.04	2814.18	3433.34	0.631
130	623.96	7001.63	108.58	3577.5	0.643			130	393.68	8755.82	2735.86	3542.52	0.633
131	747.08	6402.66	33.82	3202.26	0.643			131	1158.24	13872.4	12330.1	6249.76	0.634
132	821.56	1271.81	51.62	4561.18	0.643			132	468.92	5808.14	3710.41	2222.82	0.634
133	524.4	7039.01	149.52	4248.48	0.644			133	457.52	6877.03	3867.94	3741.8	0.634
134	337.44	3551.99	36.49	2343.66	0.644			134	110.2	6408	4764.17	3223.46	0.636
135	610.28	3375.77	69.42	2169.82	0.644			135	677.92	6558.41	3492.36	2965.88	0.636
136	770.64	1229.09	67.64	2980.72	0.646			136	971.28	7963.72	9132.29	3289.18	0.64
137	611.8	4585.28	-4.45	2029.9	0.646			137	532	7156.49	4455.34	2285.36	0.643
138	658.16	2062.13	87.22	1573.04	0.647			138	544.92	10703.1	5603.44	4903.56	0.647
139	693.12	9215.95	63.19	3195.9	0.647			139	381.52	7441.29	6058.23	2787.8	0.647
140	754.68	7633.53	44.5	2853.52	0.647			140	389.88	5645.27	4401.94	1487.18	0.647
141	687.8	10129.1	184.23	4457.3	0.648			141	879.32	11080.5	6475.64	3088.84	0.649
142	665.76	2140.45	8.01	1693.88	0.65			142	1127.84	5205.61	2688.69	2851.4	0.65
143	908.2	6803.16	64.08	4441.4	0.65			143	1846.04	1040.41	8024.24	4235.76	0.651
144	688.56	1808.48	64.08	1785.04	0.651			144	382.28	6791.59	1942.87	1493.54	0.655
145	695.4	3230.7	4478.48	-2.12	0.652			145	1038.92	7746.56	4543.45	2860.94	0.656
146	455.24	5963	69.42	2875.78	0.653			146	342	6343.92	3636.54	3713.18	0.657
147	634.6	6192.62	90.78	2970.12	0.654			147	963.68	5000.91	2047	1866.66	0.66
148	674.12	7760.8	59.63	2357.44	0.655			148	2076.32	17206.4	7923.67	5553.34	0.66
149	860.32	5475.28	62.3	3416.38	0.656			149	912.76	7496.47	2268.61	2371.22	0.66
150	661.96	3367.76	65.86	2108.34	0.656			150	818.52	5390.73	2703.82	2159.22	0.662
151	728.08	6949.12	58.74	2586.4	0.658			151	728.08	4332.52	4473.14	2141.2	0.668
152	501.6	11821	80.1	3914.58	0.659			152	781.28	8796.76	3478.12	2567.32	0.668
153	665	4964.42	64.97	2393.48	0.66			153	747.84	4661.82	5375.6	2238.72	0.669
154	518.32	5921.17	89	3746.04	0.662			154	517.56	4181.22	3097.2	2262.04	0.671
155	563.16	3579.58	29.37	3595.52	0.668			155	552.52	6755.1	6367.06	2270.52	0.672
156	645.24	1809.37	58.74	3117.46	0.668			156	623.96	5951.43	2357.61	2792.04	0.672
157	784.32	5805.47	68.53	2590.64	0.67			157	370.88	6784.47	4409.06	3133.36	0.672
158	590.52	6612.7	12.46	4513.48	0.672			158	489.44	9070.88	5415.65	3914.58	0.673
159	887.68	13026	134.39	6132.1	0.672			159	611.8	5098.81	2254.37	2443.3	0.673
160	568.48	4221.27	27.59	2558.84	0.673			160	792.68	7236.59	3535.97	3574.32	0.681
161	1001.68	6582.44	-1.78	333.9	0.673			161	474.24	10104.2	3705.96	2631.98	0.681
162	841.32	7592.59	150.41	5452.64	0.674			162	771.4	7287.32	3668.58	3269.04	0.682
163	821.56	7784.83	50.73	5251.24	0.674			163	742.52	7574.79	6055.56	3113.22	0.682
164	513	2145.79	47.17	2317.16	0.677			164	1482	6189.06	3061.6	3191.66	0.683
165	490.2	7443.96	129.94	3337.94	0.679			165	619.4	6513.02	3858.15	1423.58	0.683
166	925.68	7036.34	70.31	3813.88	0.681			166	703	6943.78	2856.01	2975.42	0.684
167	566.96	5178.91	48.95	970.96	0.682			167	503.88	6895.72	3447.86	1987.5	0.687
168	510.72	17003.4	86.33	6621.82	0.685			168	669.56	257.21	-45.39	32.86	0.688
169	771.4	5955.88	28.48	3318.86	0.687			169	556.32	9068.21	7503.59	3878.54	0.692
170	679.44	6192.62	16.02	2688.16	0.688			170	636.12	4615.54	2753.66	1449.02	0.693
171	792.68	7252.61	48.06	4171.1	0.69			171	342.76	3863.49	3988.98	2300.2	0.694
172	601.92	4740.14	14.24	1008.06	0.69			172	101.84	9033.5	4603.97	3454.54	0.695
173	680.96	8324.17	125.49	3394.12	0.693			173	385.32	7001.63	2375.41	4179.58	0.696
174	804.08	3322.37	34.71	2203.74	0.694			174	821.56	11829	12800.9	5570.3	0.697
175	671.84	6680.34	149.52	2731.62	0.697			175	756.2	8086.54	4387.7	1807.3	0.699
176	569.24	5267.91	8.9	2680.74	0.697			176	599.64	4519.42	3433.62	1562.44	0.699
177	668.8	8388.25	102.35	4203.96	0.697			177	620.92	5118.39	3649	2121.06	0.7
178	811.68	6220.21	33.82	2713.6	0.699			178	791.16	6110.74	1923.29	2144.38	0.7
179	838.28	8775.4	183.34	4525.14	0.699			179	410.4	5413.87	2488.44	1704.48	0.702
180	981.16	955.86	47.17	970.96	0.701			180	878.56	8210.25	4559.47	2550.36	0.703
181	616.36	7705.62	-7.12	3488.46	0.701			181	1278.32	7786.61	5237.65	4459.42	0.705
182	852.72	2663.77	60.52	2033.08	0.702			182	217.36	7014.98	2118.2	3122.76	0.705
183	627	7151.15	40.05	2096.68	0.703			183	472.72	6792.48	4150.07	2601.24	0.706
184	1076.92	7184.08	-19.58	3519.2	0.705			184	402.8	8618.76	3631.2	4290.88	0.707
185	950	2710.05	80.99	4011.04	0.707			185	791.92	5655.06	3813.65	2002.34	0.707
186	1102.76	2274.84	62.3	2275.82	0.709			186	86.64	574.94	74.76	95.4	0.707
187	691.6	6839.65	35.6	2743.28	0.709			187	515.28	6449.83	4152.74	3083.54	0.708
188	576.08	6315.44	12.46	2707.24	0.71			188	865.64	5927.4	6219.32	2191.02	0.709
189	662.72	5898.03	19.58	3944.26	0.711			189	732.64	4157.19	3569.79	2730.56	0.71
190	769.88	10488.6	95.23	4172.16	0.712			190	705.28	3376.66	1702.57	1396.02	0.71
191	399	2631.73	16.91	1750.06	0.713			191	868.68	10501.1	3010.87	2599.12	0.71
192	883.12	6227.33	40.94	3757.7	0.714			192	1055.64	4535.44	7089.74	2536.58	0.711
193	781.28	2019.41	112.14	3748.16	0.714			193	1680.36	7361.19	7880.95	3475.74	0.711
194	792.68	5966.56	64.97	2647.88	0.715			194	709.84	6440.93	4477.59	2188.9	0.711
195	508.44	4580.83	85.44	1935.56	0.715			195	1184.08	6903.73	5299.95	2259.92	0.712
196	1040.44	12739.5	111.25	2120	0.716			196	638.4	7344.28	2039.88	3346.42	0.712
197	802.56	9136.74	63.19	4529.38	0.716			197	978.12	2912.97	3115.89	2672.26	0.714
198	741	2063.02	34.71	2959.52	0.716			198	332.88	6862.79	4108.24	1974.78	0.716
199	855	6928.65	127.27	3415.32	0.717			199	570	7403.91	14410.9	3219.22	0.716
200	498.56	8447.88	70.31	4700.04	0.718			200	576.08	7319.36	2945.01	2697.7	0.716
201	662.72	6711.49	119.26	3511.78	0.718			201	667.28	5196.71	4312.94	3324.16	0.717
202	889.96	6138.33	65.86	3013.58	0.72			202	460.56	6122.31	4510.52	2676.5	0.717
203	582.16	7538.3	159.31	2917.12	0.721			203	445.36	5462.82	4833.59	1746.88	0.717
204	469.68	7369.2	113.03	2711.48	0.722			204	15146	8265.43	101.46	372.06	0.718
205	742.52	6862.79	82.77	4174.28	0.723			205	929.48	7491.13	4511.41	3530.86	0.719
206	376.2	18841.3	170.88	7450.74	0.725			206	766.08	9039.73	4255.98	3544.64	0.719
207	783.56	8342.86	165.54	4924.76	0.725			207	820.04	8843.93	5760.08	4813.46	0.721
208	620.92	3456.76	68.53	4907.8	0.725			208	1387	1820.94	4493.61	3160.92	0.721
209	751.64	8531.54	77.43	4564.36	0.727			209	1473.64	8487.93	13015.4	6816.86	0.721
210	1246.4	11502.4	189.57	3790.56	0.729			210	971.28	5260.79	2920.98	2492.06	0.722
211	924.92	8026.02	106.8	3154.56	0.729			211	714.4	9770.42	7555.21	4000.44	0.722
212	1003.2	4242.63	33.82	3124.88	0.73			212	924.92	5289.27	5105.93	1449.02	0.723
213	666.52	5965.67	48.95	3635.8	0.731			213	784.32	4644.02	3242.27	1820.02	0.724
214	989.52	6723.06	72.98	3317.8	0.732			214	741.76	4328.96	6157.02	2371.22	0.728
215	893	7840.9	56.96	3993.02	0.736			215	898.32	8408.72	2980.61	3797.98	0.729
216	655.12	6473.86	64.08	3651.7	0.738			216	946.96	7566.78	3755.8	4258.02	0.729
217	870.96	7225.91	-11.57	3362.32	0.738			217	942.4	6214.87	7416.37	2792.04	0.731
218	732.64	8347.31	40.94	2612.9	0.739			218	951.52	6934.88	4166.98	3439.7	0.731
219	1415.12	3596.49	32.04	1804.12	0.739			219	900.6	1226.42	3306.35	1613.32	0.732
220	633.84	5441.46	126.38	3834.02	0.74			220	868.68	4609.31	4011.23	2176.18	0.733
221	281.2	7418.15	97.9	-90.1	0.741			221	1048.04	8159.52	9666.29	4127.64	0.734
222	734.16	6142.78	16.02	2156.04	0.742			222	655.88	5385.39	7743	3155.62	0.738
223	835.24	6355.49	78.32	2285.36	0.743			223	1266.92	10375.6	3677.48	2878.96	0.741
224	1012.32	11716.8	93.45	4389.46	0.744			224	1230.44	6060.01	5309.74	2392.42	0.742
225	535.8	4248.86	38.27	1593.18	0.745			225	892.24	4830.92	3760.25	1738.4	0.744
226	576.08	5436.12	41.83	2512.2	0.746			226	904.4	8937.38	3209.34	3092.02	0.745
227	832.2	4652.92	12.46	1504.14	0.747			227	1112.64	7561.44	7192.98	2381.82	0.745
228	813.2	8706.87	100.57	4742.44	0.748			228	17.48	7145.81	3425.61	3244.66	0.746
229	940.88	6028.86	47.17	4741.38	0.748			229	401.28	5474.39	3508.38	2101.98	0.746
230	743.28	7883.62	22.25	4514.54	0.749			230	870.96	8100.78	6627.83	4272.86	0.747
231	937.84	3806.53	51.62	4519.84	0.75			231	425.6	8004.66	6789.81	3487.4	0.747
232	814.72	6854.78	47.17	3228.76	0.75			232	538.84	9301.39	3658.79	4106.44	0.748
233	804.84	6263.82	59.63	3592.34	0.751			233	733.4	5599.88	2310.44	2688.16	0.748
234	563.16	5412.09	79.21	2092.44	0.753			234	626.24	6157.91	2959.25	1546.54	0.749
235	995.6	6286.07	5.34	1935.56	0.753			235	826.12	6169.48	4797.99	3490.58	0.751
236	684	4423.3	8.9	2590.64	0.755			236	1072.36	8818.12	6877.03	3112.16	0.752
237	633.08	7196.54	91.67	4788.02	0.756			237	1213.72	6003.05	6910.85	3729.08	0.752
238	655.12	831.26	4.45	2393.48	0.758			238	845.88	7984.19	2199.19	3254.2	0.752
239	711.36	4709.88	31.15	3171.52	0.758			239	927.96	5729.82	6299.42	1634.52	0.752
240	661.2	5048.08	-97.9	2379.7	0.758			240	833.72	8611.64	4666.27	3821.3	0.753
241	968.24	7395.9	80.1	3522.38	0.759			241	1005.48	5589.2	2698.48	3325.22	0.754
242	599.64	5643.49	73.87	3106.86	0.761			242	436.24	4628	4896.78	2024.6	0.757
243	529.72	2015.85	39.16	2368.04	0.762			243	380.76	5137.08	2791.93	2735.86	0.757
244	722.76	5881.12	14.24	2756	0.762			244	544.92	7083.51	2883.6	2654.24	0.76
245	573.8	8479.03	48.06	3952.74	0.763			245	656.64	9217.73	9233.75	3945.32	0.76
246	1107.32	1406.2	22.25	3825.54	0.763			246	733.4	2431.48	2856.01	2744.34	0.765
247	307.8	288.36	-14.24	-168.54	0.763			247	584.44	7654	4108.24	3218.16	0.768
248	893	5148.65	142.4	2689.22	0.764			248	415.72	9670.74	7571.23	4262.26	0.768
249	486.4	5732.49	108.58	3324.16	0.765			249	431.68	7416.37	290.14	108.12	0.768
250	706.8	8862.62	162.87	5038.18	0.766			250	665	6804.05	4689.41	3137.6	0.769
251	554.04	6698.14	106.8	1503.08	0.766			251	791.16	7225.02	2071.03	3275.4	0.769
252	519.08	5696.89	104.13	1844.4	0.766			252	744.04	4919.03	5360.47	2434.82	0.77
253	490.2	5034.73	87.22	1946.16	0.767			253	681.72	10461.1	8128.37	2762.36	0.771
254	949.24	10785.9	47.17	4888.72	0.768			254	1092.12	7708.29	6338.58	5089.06	0.771
255	693.88	8950.73	34.71	3146.08	0.769			255	922.64	3373.1	6286.07	2036.26	0.772
256	576.08	4734.8	56.96	2242.96	0.771			256	1108.08	5462.82	2411.9	3350.66	0.773
257	460.56	10133.5	51.62	6096.06	0.776			257	1003.2	5788.56	3796.74	2892.74	0.773
258	775.2	7966.39	81.88	3074	0.776			258	686.28	9972.45	5758.3	6488.26	0.774
259	785.84	8164.86	157.53	5302.12	0.777			259	250.8	9717.91	10067.7	3649.58	0.776
260	882.36	6637.62	89.89	2870.48	0.778			260	410.4	6107.18	2531.16	3076.12	0.777
261	392.16	4927.04	9.79	2269.46	0.778			261	1062.48	14665.4	15033	5960.38	0.778
262	711.36	6779.13	66.75	3413.2	0.779			262	1091.36	8595.62	2337.14	2149.68	0.78
263	651.32	3393.57	98.79	2424.22	0.781			263	707.56	5662.18	2951.24	3174.7	0.781
264	603.44	7936.13	127.27	4023.76	0.781			264	811.68	6575.32	5398.74	2446.48	0.782
265	509.96	7289.1	77.43	3829.78	0.781			265	1151.4	1182.81	2826.64	3045.38	0.783
266	636.12	5749.4	155.75	3650.64	0.782			266	927.2	5094.36	5622.13	1862.42	0.784
267	537.32	11480.1	93.45	5841.66	0.782			267	695.4	6901.06	6492.55	3580.68	0.784
268	843.6	7906.76	45.39	4212.44	0.783			268	753.16	6172.15	2314	2803.7	0.784
269	605.72	6013.73	15.13	3683.5	0.783			269	645.24	6746.2	1916.17	4110.68	0.786
270	556.32	5259.9	100.57	1751.12	0.784			270	324.52	4862.07	3114.11	1753.24	0.786
271	573.8	6713.27	140.62	2270.52	0.784			271	223.44	7619.29	3107.88	2930.9	0.786
272	598.88	3819.88	62.3	2582.16	0.784			272	669.56	5630.14	1642.94	2204.8	0.787
273	791.92	8281.45	102.35	3942.14	0.785			273	497.8	1642.05	1121.4	2926.66	0.787
274	705.28	7047.91	40.94	3230.88	0.786			274	484.12	6539.72	3690.83	2279	0.789
275	626.24	4626.22	62.3	3087.78	0.786			275	584.44	5835.73	2612.15	2281.12	0.79
276	690.08	4272	64.97	2851.4	0.788			276	718.96	5364.03	1796.02	2906.52	0.79
277	533.52	5406.75	98.79	2507.96	0.788			277	1030.56	5006.25	2023.86	4000.44	0.791
278	738.72	6948.23	80.1	3216.04	0.789			278	991.04	6967.81	3685.49	3018.88	0.792
279	713.64	10032.1	128.16	2422.1	0.792			279	1256.28	7435.06	2684.24	4751.98	0.792
280	817	2637.07	57.85	2896.98	0.792			280	744.8	8244.07	7758.13	4387.34	0.793
281	471.2	6216.65	39.16	3605.06	0.793			281	730.36	8300.14	4830.03	2903.34	0.793
282	1081.48	8657.92	19.58	3105.8	0.795			282	953.8	8575.15	2869.36	3869	0.793
283	630.8	2629.06	37.38	1877.26	0.796			283	924.16	7093.3	7467.1	3253.14	0.794
284	802.56	8522.64	56.07	2134.84	0.797			284	798	7731.43	2507.13	3110.04	0.794
285	741.76	3720.2	-5.34	1160.7	0.798			285	947.72	9161.66	6882.37	2812.18	0.795
286	684	7050.58	60.52	2306.56	0.798			286	720.48	4548.79	2666.44	2872.6	0.795
287	720.48	6853	123.71	3051.74	0.798			287	760.76	7251.72	7042.57	3343.24	0.796
288	666.52	5725.37	113.92	3546.76	0.799			288	652.08	4076.2	3279.65	2927.72	0.798
289	750.88	1996.27	34.71	2246.14	0.801			289	774.44	5468.16	5861.54	1334.54	0.799
290	608	6569.98	117.48	1832.74	0.802			290	889.2	6695.47	4946.62	2369.1	0.802
291	664.24	9717.02	82.77	3979.24	0.802			291	1200.8	5635.48	2647.75	2666.96	0.803
292	616.36	8139.94	131.72	1661.02	0.804			292	772.92	7314.91	6252.25	4490.16	0.805
293	603.44	5266.13	12.46	626.46	0.806			293	604.96	9319.19	3968.51	4060.86	0.805
294	354.16	284.8	8.01	98.58	0.806			294	788.88	5750.29	4784.64	2857.76	0.805
295	901.36	1482.74	28.48	3089.9	0.807			295	1665.16	11860.1	5500.2	4892.96	0.805
296	714.4	7273.08	-59.63	4072.52	0.807			296	676.4	7493.8	7074.61	6080.16	0.808
297	517.56	6019.96	103.24	2673.32	0.807			297	723.52	5848.19	3131.02	3032.66	0.809
298	693.88	8251.19	144.18	4361.9	0.808			298	250.8	4493.61	5325.76	2283.24	0.809
299	685.52	6097.39	48.95	2317.16	0.809			299	461.32	5653.28	3139.03	2440.12	0.809
300	661.2	9488.29	161.98	3021	0.812			300	824.6	9126.95	6140.11	4832.54	0.811
301	523.64	8110.57	62.3	4443.52	0.812			301	836.76	6650.97	2858.68	2788.86	0.812
302	725.8	8097.22	80.1	4543.16	0.816			302	1419.68	4104.68	3190.65	3813.88	0.812
303	480.32	5958.55	34.71	2169.82	0.817			303	486.4	4050.39	31.15	-93.28	0.813
304	915.04	6634.95	98.79	3814.94	0.819			304	1613.48	9992.92	7614.84	5472.78	0.813
305	939.36	6216.65	77.43	3526.62	0.822			305	552.52	7137.8	6278.06	3585.98	0.815
306	720.48	9442.9	159.31	3854.16	0.822			306	276.64	4217.71	1960.67	1303.8	0.819
307	760	5898.92	47.17	3802.22	0.824			307	859.56	7022.99	9886.12	3023.12	0.82
308	630.04	9124.28	40.05	4560.12	0.825			308	1005.48	5389.84	6296.75	4113.86	0.82
309	696.92	7531.18	65.86	4173.22	0.827			309	728.84	7983.3	2761.67	4387.34	0.823
310	666.52	5537.58	-26.7	2715.72	0.828			310	813.2	7020.32	3809.2	2946.8	0.826
311	828.4	6790.7	12.46	3539.34	0.831			311	483.36	7170.73	3635.65	3382.46	0.828
312	984.2	9462.48	56.96	3707.88	0.835			312	365.56	7078.17	1982.92	3239.36	0.83
313	608	4036.15	8.9	1949.34	0.835			313	882.36	6305.65	5583.86	3021	0.831
314	790.4	7794.62	64.08	2344.72	0.836			314	764.56	8300.14	11184.6	4313.14	0.832
315	694.64	7998.43	36.49	4477.44	0.837			315	1168.88	4640.46	2650.42	3366.56	0.834
316	1022.96	8774.51	45.39	2718.9	0.837			316	602.68	7017.65	3847.47	4607.82	0.835
317	145.92	281.24	-14.24	34.98	0.838			317	329.84	6069.8	4919.92	2026.72	0.837
318	540.36	8252.08	15.13	3967.58	0.842			318	283.48	8408.72	5296.39	2603.36	0.838
319	674.88	4447.33	1.78	2659.54	0.844			319	731.12	8248.52	7577.46	3335.82	0.838
320	817	3748.68	64.08	1756.42	0.844			320	647.52	9878.11	9418.87	3850.98	0.839
321	735.68	12069.3	83.66	4678.84	0.844			321	926.44	2110.19	3430.95	1609.08	0.841
322	738.72	4973.32	76.54	1732.04	0.845			322	874.76	5623.91	4492.72	1826.38	0.842
323	735.68	7099.53	15.13	4667.18	0.845			323	787.36	5251.89	5020.49	1620.74	0.843
324	746.32	5175.35	-0.89	2528.1	0.845			324	981.92	6177.49	3968.51	3226.64	0.844
325	571.52	6504.12	44.5	3592.34	0.846			325	779.76	5813.48	2775.02	2292.78	0.845
326	848.92	6545.95	34.71	3161.98	0.849			326	649.04	9117.16	5296.39	3611.42	0.846
327	845.88	8553.79	54.29	3606.12	0.853			327	1212.2	3128.35	4477.59	2308.68	0.846
328	410.4	6654.53	45.39	3573.26	0.855			328	782.04	8746.92	3435.4	3399.42	0.846
329	340.48	15106.9	113.03	3574.32	0.857			329	150.48	9927.95	12800.9	4896.14	0.849
330	696.16	2449.28	71.2	1486.12	0.858			330	1098.2	6367.06	4234.62	2923.48	0.85
331	777.48	7893.41	78.32	4414.9	0.858			331	370.12	3901.76	2555.19	1735.22	0.85
332	446.12	6588.67	121.93	1069.54	0.86			332	981.92	4935.94	3319.7	2309.74	0.85
333	924.92	9098.47	121.04	5089.06	0.862			333	732.64	5356.91	4717	1976.9	0.851
334	613.32	8519.08	80.1	3532.98	0.864			334	1184.84	9114.49	3707.74	2494.18	0.851
335	851.2	6966.92	161.98	3415.32	0.864			335	1010.04	5192.26	1817.38	2443.3	0.852
336	714.4	6933.1	7.12	3891.26	0.867			336	960.64	1087.58	2412.79	2540.82	0.853
337	608.76	4677.84	-13.35	2242.96	0.868			337	945.44	7596.15	5456.59	3163.04	0.854
338	646	5299.06	78.32	2255.68	0.868			338	593.56	7303.34	5720.03	1855	0.855
339	586.72	8074.08	66.75	3190.6	0.868			339	142.12	6207.75	1965.12	1356.8	0.858
340	606.48	4398.38	24.03	2769.78	0.869			340	482.6	7812.42	5386.28	3436.52	0.858
341	554.8	6101.84	60.52	2149.68	0.87			341	269.8	6863.68	2040.77	2605.48	0.859
342	678.68	2064.8	59.63	1128.9	0.872			342	535.04	7082.62	2783.92	3752.4	0.86
343	627	6500.56	58.74	2578.98	0.872			343	566.2	6071.58	3640.1	2825.96	0.86
344	727.32	4421.52	7.12	1896.34	0.873			344	627	8142.61	4340.53	3618.84	0.86
345	725.8	8590.28	89.89	2937.26	0.873			345	830.68	6429.36	2994.85	2507.96	0.862
346	585.96	7059.48	64.08	2419.98	0.873			346	878.56	8265.43	2652.2	4175.34	0.862
347	734.16	5890.02	111.25	2732.68	0.875			347	455.24	4655.59	1522.79	1411.92	0.862
348	646.76	5116.61	32.04	3333.7	0.875			348	578.36	7253.5	6118.75	2669.08	0.863
349	481.84	4352.1	0.89	1900.58	0.876			349	762.28	4023.69	3346.4	2799.46	0.863
350	696.92	5371.15	39.16	2283.24	0.878			350	950.76	3491.47	6406.22	2525.98	0.864
351	554.8	5916.72	68.53	5204.6	0.878			351	754.68	7499.14	3419.38	2717.84	0.864
352	718.96	7853.36	41.83	3682.44	0.878			352	866.4	5955.88	2734.97	3526.62	0.864
353	788.12	3241.38	14.24	2377.58	0.878			353	934.04	6791.59	3310.8	2843.98	0.865
354	718.96	5129.96	31.15	2639.4	0.882			354	929.48	6521.03	5703.12	2809	0.866
355	436.24	4536.33	25.81	2603.36	0.882			355	1222.08	7578.35	7119.11	3569.02	0.866
356	603.44	8943.61	93.45	2686.04	0.883			356	655.12	5021.38	3796.74	1487.18	0.867
357	680.2	2434.15	64.08	2103.04	0.883			357	12.16	11158.8	10231.4	5392.22	0.868
358	820.8	3476.34	61.41	2965.88	0.884			358	409.64	6081.37	6278.06	3166.22	0.868
359	768.36	9816.7	113.92	4882.36	0.884			359	578.36	8258.31	6884.15	3540.4	0.871
360	517.56	7001.63	16.91	3147.14	0.885			360	984.96	6925.98	5768.09	3407.9	0.871
361	826.88	7745.67	83.66	3894.44	0.886			361	1118.72	8402.49	9859.42	4129.76	0.871
362	717.44	8740.69	56.07	3147.14	0.888			362	869.44	6958.91	8548.45	1663.14	0.874
363	707.56	8265.43	69.42	5238.52	0.888			363	783.56	6291.41	4513.19	3328.4	0.874
364	138.32	1981.14	27.59	82.68	0.889			364	1026	4894.11	4071.75	3175.76	0.875
365	630.8	10593.7	87.22	5419.78	0.889			365	1108.84	6472.08	2599.69	2858.82	0.876
366	467.4	9353.01	77.43	5666.76	0.89			366	335.92	10154	5816.15	4021.64	0.878
367	693.88	9048.63	35.6	3892.32	0.89			367	680.96	1157.89	2466.19	2281.12	0.878
368	655.88	11874.4	94.34	5248.06	0.891			368	772.92	1227.31	85.44	-148.4	0.88
369	510.72	3354.41	90.78	3627.32	0.892			369	831.44	5503.76	2368.29	2972.24	0.881
370	525.16	8778.07	72.98	3212.86	0.894			370	652.84	7169.84	7097.75	2831.26	0.881
371	430.92	13986.3	221.61	10431.5	0.894			371	653.6	2907.63	4720.56	2318.22	0.882
372	462.08	4265.77	75.65	2095.62	0.895			372	745.56	7243.71	4446.44	3828.72	0.882
373	763.04	1439.13	14.24	2756	0.897			373	1087.56	5048.97	1832.51	3224.52	0.883
374	649.8	5647.05	12.46	2118.94	0.898			374	924.92	4820.24	3489.69	2135.9	0.884
375	737.2	7558.77	74.76	2298.08	0.9			375	1030.56	4378.8	2769.68	2438	0.885
376	735.68	6659.87	97.9	4391.58	0.901			376	1538.24	7965.5	7945.92	3487.4	0.885
377	639.16	3991.65	24.92	2248.26	0.902			377	953.8	8463.01	2664.66	2096.68	0.885
378	604.2	7822.21	59.63	3958.04	0.903			378	1949.4	7254.39	5981.69	4342.82	0.887
379	696.92	5993.26	69.42	2843.98	0.904			379	949.24	7276.64	4869.19	3147.14	0.887
380	737.96	4107.35	45.39	2687.1	0.904			380	1514.68	7249.94	6124.09	4401.12	0.888
381	503.12	7662.9	125.49	4880.24	0.904			381	424.84	10321.3	3390.01	3481.04	0.889
382	744.04	8662.37	59.63	3251.02	0.904			382	345.8	5241.21	5689.77	3218.16	0.89
383	552.52	6480.09	50.73	2510.08	0.909			383	428.64	8223.6	3940.92	4139.3	0.891
384	475	5163.78	113.03	3068.7	0.91			384	915.04	10965.7	6612.7	4024.82	0.894
385	784.32	6263.82	143.29	2792.04	0.911			385	956.84	5382.72	2577.44	2893.8	0.894
386	614.84	8059.84	137.06	3802.22	0.913			386	1190.92	8566.25	3590.26	2564.14	0.897
387	601.16	8762.05	77.43	5338.16	0.914			387	408.12	7322.92	2541.84	3110.04	0.899
388	505.4	5747.62	94.34	1202.04	0.914			388	130.72	5718.25	2816.85	2729.5	0.899
389	999.4	10524.2	97.9	4102.2	0.922			389	473.48	8303.7	3154.16	4001.5	0.9
390	528.96	5542.03	30.26	3077.18	0.924			390	1028.28	4556.8	2317.56	2148.62	0.903
391	559.36	4312.94	63.19	1816.84	0.924			391	1053.36	6608.25	8267.21	3040.08	0.904
392	725.04	6087.6	86.33	3063.4	0.925			392	900.6	6654.53	4490.05	2729.5	0.904
393	906.68	9934.18	30.26	3869	0.927			393	1347.48	10209.2	5587.42	4364.02	0.904
394	576.84	4467.8	-3.56	2540.82	0.929			394	693.12	5624.8	5083.68	2267.34	0.905
395	624.72	3247.61	-1.78	2337.3	0.929			395	804.08	8688.18	4756.16	4117.04	0.907
396	504.64	5335.55	48.06	2471.92	0.93			396	573.04	6893.94	1516.56	2525.98	0.911
397	865.64	5448.58	118.37	2447.54	0.932			397	358.72	8570.7	4243.52	3332.64	0.911
398	586.72	5153.1	28.48	3105.8	0.934			398	629.28	7484.01	2544.51	2309.74	0.914
399	209	3269.86	60.52	-30.74	0.934			399	883.12	6307.43	5038.29	2020.36	0.915
400	656.64	4595.96	64.08	2427.4	0.936			400	607.24	12899.7	5145.09	5516.24	0.915
401	896.04	6787.14	97.9	2997.68	0.936			401	616.36	5580.3	4949.29	1977.96	0.916
402	243.96	4122.48	53.4	142.04	0.937			402	664.24	7617.51	3304.57	1515.8	0.917
403	701.48	10223.4	107.69	4591.92	0.938			403	755.44	6302.98	2115.53	1976.9	0.917
404	571.52	5127.29	57.85	2538.7	0.939			404	741.76	5125.51	5093.47	1880.44	0.918
405	617.88	5909.6	2.67	1758.54	0.939			405	253.84	5916.72	2200.97	2292.78	0.92
406	562.4	5758.3	35.6	2756	0.939			406	266	6970.48	4036.15	3105.8	0.92
407	587.48	5070.33	8.01	3055.98	0.941			407	233.32	5949.65	6294.97	2015.06	0.921
408	403.56	5776.99	10.68	1534.88	0.942			408	592.04	5603.44	3315.25	1987.5	0.922
409	901.36	8282.34	16.02	3882.78	0.942			409	346.56	6536.16	3699.73	2613.96	0.922
410	551.76	4744.59	78.32	3372.92	0.942			410	601.16	5483.29	5838.4	3043.26	0.923
411	557.84	6055.56	-0.89	2943.62	0.944			411	337.44	1003.92	-11.57	-76.32	0.923
412	582.92	7319.36	60.52	1738.4	0.944			412	724.28	1434.68	2289.08	2557.78	0.925
413	621.68	11426.7	129.05	3870.06	0.945			413	246.24	4740.14	3469.22	2536.58	0.929
414	642.96	4883.43	66.75	1535.94	0.946			414	172.52	6928.65	3187.09	2676.5	0.93
415	633.84	5777.88	-28.48	3292.36	0.946			415	618.64	7080.84	4142.06	3390.94	0.93
416	420.28	8810.11	81.88	4023.76	0.947			416	562.4	6652.75	4672.5	3686.68	0.931
417	330.6	2731.41	26.7	186.56	0.947			417	731.88	7652.22	2804.39	3096.26	0.934
418	621.68	6016.4	29.37	3783.14	0.947			418	813.96	6293.19	4434.87	2014	0.935
419	513.76	1998.05	8.9	1300.62	0.948			419	696.92	5943.42	6068.02	2644.7	0.938
420	473.48	8827.02	55.18	3738.62	0.95			420	367.08	672.84	-5.34	46.64	0.938
421	588.24	4580.83	59.63	2659.54	0.951			421	899.84	5873.11	3614.29	2739.04	0.938
422	579.12	9181.24	77.43	2568.38	0.951			422	429.4	8765.61	2957.47	2527.04	0.94
423	463.6	7972.62	36.49	3311.44	0.952			423	500.08	5615.01	3083.85	2515.38	0.94
424	528.2	3307.24	-5.34	3407.9	0.953			424	265.24	9150.98	4668.94	4077.82	0.94
425	505.4	4726.79	31.15	1785.04	0.954			425	1092.12	4979.55	5924.73	5159.02	0.94
426	470.44	5617.68	-7.12	3012.52	0.955			426	217.36	6679.45	2500.01	2988.14	0.941
427	801.8	10764.5	57.85	4083.12	0.955			427	582.92	9963.55	4843.38	4129.76	0.941
428	487.16	4071.75	32.93	2876.84	0.956			428	224.2	5008.92	3183.53	1982.2	0.941
429	483.36	4939.5	11.57	4224.1	0.956			429	703	4918.14	2596.13	4044.96	0.943
430	431.68	4288.02	47.17	1140.56	0.957			430	587.48	6844.99	2373.63	2530.22	0.943
431	651.32	6687.46	-10.68	3451.36	0.957			431	647.52	6100.95	5056.98	2341.54	0.946
432	449.92	4907.46	1.78	1848.64	0.959			432	627	6919.75	4566.59	3614.6	0.946
433	702.24	5196.71	38.27	2564.14	0.96			433	690.08	8949.84	6192.62	4425.5	0.947
434	516.04	5803.69	38.27	2595.94	0.961			434	889.2	6355.49	2960.14	2715.72	0.948
435	505.4	4345.87	20.47	2220.7	0.961			435	651.32	3567.12	2351.38	1082.26	0.949
436	570.76	8330.4	70.31	4407.48	0.962			436	359.48	5015.15	2358.5	3627.32	0.95
437	730.36	5722.7	58.74	2237.66	0.965			437	198.36	5092.58	3713.97	2117.88	0.95
438	500.08	4109.13	53.4	93.28	0.966			438	41.04	4270.22	1549.49	1782.92	0.95
439	848.92	10276.8	90.78	3669.72	0.966			439	541.88	7064.82	4215.93	1641.94	0.953
440	623.96	5809.03	2.67	1007	0.967			440	684	6298.53	4003.22	2293.84	0.953
441	465.12	6679.45	-12.46	2442.24	0.968			441	840.56	8389.14	5781.44	3328.4	0.954
442	595.84	5577.63	43.61	3300.84	0.969			442	937.84	6357.27	5056.09	3878.54	0.954
443	589.76	5960.33	39.16	2482.52	0.969			443	785.84	5949.65	4635.12	2564.14	0.955
444	684.76	7521.39	65.86	3500.12	0.97			444	218.12	5358.69	3333.94	2943.62	0.962
445	766.84	7865.82	15.13	3451.36	0.971			445	709.08	6302.98	2488.44	3244.66	0.964
446	385.32	3542.2	25.81	7.42	0.975			446	785.08	3577.8	2772.35	3874.3	0.964
447	616.36	3937.36	-41.83	6663.16	0.977			447	851.96	9901.25	9558.6	3789.5	0.964
448	860.32	1114.28	59.63	3563.72	0.978			448	1495.68	9363.69	6757.77	4350.24	0.965
449	272.84	5218.07	54.29	126.14	0.978			449	1022.96	7708.29	4973.32	2534.46	0.965
450	576.84	7931.68	-0.89	3888.08	0.979			450	828.4	4795.32	9304.06	3526.62	0.967
451	667.28	5081.01	46.28	1178.72	0.981			451	498.56	6099.17	2112.86	1971.6	0.967
452	330.6	4096.67	44.5	1146.92	0.982			452	658.92	7932.57	2605.03	2739.04	0.968
453	725.04	7912.99	97.9	4155.2	0.984			453	978.12	6875.25	3045.58	2973.3	0.968
454	592.04	7964.61	118.37	3883.84	0.986			454	969	9487.4	3067.83	4819.82	0.969
455	535.8	6443.6	19.58	2569.44	0.986			455	116.28	8696.19	3924.9	3440.76	0.972
456	704.52	7092.41	21.36	2249.32	0.988			456	391.4	7138.69	3999.66	2235.54	0.972
457	600.4	6009.28	32.93	2039.44	0.988			457	669.56	4324.51	7562.33	3869	0.973
458	842.84	5465.49	58.74	2510.08	0.991			458	424.84	5283.93	2160.03	3516.02	0.974
459	678.68	4577.27	-34.71	3965.46	0.993			459	534.28	10041.9	3683.71	4059.8	0.975
460	855	823.25	53.4	3563.72	0.993			460	876.28	9290.71	4192.79	4553.76	0.975
461	613.32	5370.26	36.49	2494.18	0.993			461	668.04	5148.65	3980.08	1582.58	0.976
462	927.96	7690.49	48.95	2206.92	0.994			462	752.4	6058.23	3712.19	3665.48	0.976
463	744.04	8048.27	80.1	2476.16	0.994			463	867.16	7111.1	2684.24	4022.7	0.976
464	784.32	5719.14	51.62	3059.16	0.994			464	855	7807.97	4373.46	2909.7	0.976
465	653.6	7142.25	71.2	3245.72	0.995			465	579.12	6522.81	5592.76	2121.06	0.976
466	725.8	2795.49	-51.62	1866.66	0.995			466	776.72	6717.72	3507.49	4314.2	0.977
467	604.96	8027.8	45.39	3386.7	0.997			467	1011.56	5301.73	3996.99	3869	0.978
468	491.72	3947.15	93.45	2859.88	0.998			468	699.96	6773.79	4950.18	3760.88	0.978
469	579.12	9094.02	39.16	3348.54	0.999			469	887.68	3940.03	2848	3894.44	0.98
470	687.04	8891.1	38.27	5232.16	1.001			470	506.92	6553.07	10851.8	3353.84	0.98
471	535.04	5709.35	95.23	2053.22	1.002			471	279.68	7493.8	2224.11	3068.7	0.981
472	603.44	8369.56	54.29	3155.62	1.004			472	118.56	5922.06	3600.05	1887.86	0.981
473	2033	13151.5	144.18	5172.8	1.005			473	614.08	10428.1	5162	2929.84	0.984
474	575.32	4206.14	4.45	1804.12	1.005			474	941.64	7473.33	6371.51	2244.02	0.984
475	836.76	7128.9	73.87	5112.38	1.007			475	507.68	3465.66	3430.95	1022.9	0.985
476	1665.16	1796.91	12.46	3838.26	1.007			476	697.68	5092.58	5806.36	3753.46	0.986
477	509.2	4889.66	26.7	1739.46	1.007			477	668.04	4818.46	1971.35	1700.24	0.986
478	351.12	4747.26	74.76	352.98	1.007			478	796.48	4522.98	4660.93	2465.56	0.987
479	708.32	7298.89	23.14	3209.68	1.007			479	326.04	7329.15	7856.03	3708.94	0.99
480	789.64	6529.93	66.75	4072.52	1.01			480	54.72	4691.19	2814.18	2653.18	0.992
481	585.2	6310.99	96.12	586.18	1.01			481	698.44	1817.38	7585.47	2692.4	0.992
482	1271.48	8646.35	-16.02	3170.46	1.011			482	728.84	5821.49	4501.62	5957.2	0.993
483	834.48	5944.31	106.8	4446.7	1.011			483	526.68	5614.12	1976.69	1967.36	0.994
484	773.68	4717	37.38	3112.16	1.012			484	959.12	6784.47	6520.14	2769.78	0.994
485	1119.48	7557.88	63.19	3087.78	1.013			485	667.28	8345.53	6154.35	4130.82	0.997
486	761.52	8517.3	104.13	4050.26	1.013			486	776.72	5535.8	4850.5	1859.24	0.997
487	595.08	1572.63	54.29	2433.76	1.013			487	928.72	8326.84	6561.08	2531.28	0.999
488	633.08	4191.9	125.49	733.52	1.014			488	842.08	8819.01	4672.5	4109.62	0.999
489	382.28	4077.09	-12.46	1398.14	1.017			489	635.36	5695.11	3475.45	2326.7	1
490	813.2	6002.16	105.91	2713.6	1.018			490	310.84	6907.29	6417.79	2733.74	1.001
491	846.64	7502.7	62.3	2218.58	1.019			491	417.24	6359.05	2342.48	1665.26	1.002
492	795.72	1275.37	26.7	2097.74	1.019			492	743.28	7662.01	3837.68	2919.24	1.004
493	834.48	7679.81	66.75	3750.28	1.019			493	149.72	1642.94	19.58	89.04	1.004
494	1105.8	7700.28	43.61	3991.96	1.019			494	663.48	5412.98	2408.34	2635.16	1.004
495	736.44	8268.99	80.1	3650.64	1.02			495	1330.76	8166.64	6696.36	3454.54	1.007
496	814.72	5789.45	71.2	2230.24	1.021			496	902.12	6964.25	7600.6	3397.3	1.007
497	798	6752.43	62.3	2357.44	1.021			497	1329.24	6122.31	4306.71	3211.8	1.008
498	1216	7940.58	190.46	5561.82	1.021			498	954.56	3179.97	1966.01	2853.52	1.008
499	569.24	8855.5	31.15	4409.6	1.021			499	1086.8	7640.65	3664.13	3234.06	1.008
500	688.56	15422.8	154.86	5206.72	1.022			500	833.72	7886.29	6695.47	3794.8	1.008
501	968.24	8989.89	145.07	4453.06	1.023			501	1004.72	1428.45	4299.59	2334.12	1.009
502	1139.24	3541.31	119.26	3043.26	1.025			502	691.6	3264.52	4474.92	1552.9	1.009
503	1198.52	7616.62	13.35	3424.86	1.025			503	359.48	5469.05	4598.63	2704.06	1.012
504	750.88	9055.75	74.76	2560.96	1.029			504	280.44	5258.12	3808.31	2075.48	1.012
505	371.64	4515.86	8.9	1.06	1.029			505	493.24	2503.57	2451.06	2904.4	1.013
506	703.76	5640.82	96.12	3156.68	1.03			506	379.24	5468.16	3715.75	2093.5	1.014
507	903.64	7313.13	85.44	3032.66	1.03			507	823.84	7011.42	8687.29	3680.32	1.015
508	1938	6991.84	163.76	5579.84	1.03			508	874	8801.21	5629.25	3429.1	1.017
509	316.16	643.47	-3.56	234.26	1.03			509	803.32	7281.98	6585.11	3477.86	1.017
510	692.36	8263.65	45.39	3742.86	1.031			510	559.36	5268.8	7442.18	2128.48	1.02
511	645.24	2208.98	83.66	765.32	1.031			511	240.92	6809.39	5866.88	2315.04	1.022
512	826.88	5737.83	53.4	2857.76	1.032			512	-9.88	5509.1	4377.91	1631.34	1.022
513	528.2	7364.75	69.42	4078.88	1.032			513	402.8	7678.92	6287.85	1606.96	1.022
514	888.44	8893.77	110.36	8418.52	1.033			514	606.48	9304.95	5678.2	2173	1.022
515	918.08	6108.96	69.42	2840.8	1.036			515	410.4	6264.71	5048.97	2432.7	1.024
516	721.24	6847.66	71.2	3058.1	1.036			516	168.72	5372.93	4987.56	2143.32	1.024
517	737.2	7562.33	50.73	3346.42	1.038			517	915.8	7522.28	12994.9	3002.98	1.025
518	878.56	6461.4	149.52	3274.34	1.04			518	703	8587.61	5178.91	4587.68	1.026
519	673.36	8542.22	153.97	5125.1	1.04			519	832.96	8727.34	7036.34	3870.06	1.027
520	673.36	5226.97	76.54	1924.96	1.041			520	806.36	11357.3	4541.67	6134.22	1.027
521	610.28	4768.62	-27.59	2343.66	1.042			521	822.32	5040.07	4433.98	2512.2	1.029
522	849.68	6834.31	40.94	2703	1.043			522	365.56	6720.39	4449.11	3161.98	1.031
523	899.08	7797.29	39.16	3597.64	1.044			523	398.24	6440.04	2726.96	2487.82	1.034
524	966.72	8031.36	78.32	4249.54	1.046			524	275.88	2826.64	2804.39	1332.42	1.034
525	636.12	4563.92	32.93	1873.02	1.05			525	704.52	8149.73	2897.84	3846.74	1.034
526	736.44	6657.2	70.31	4237.88	1.05			526	1040.44	6269.16	5450.36	4218.8	1.037
527	244.72	563.37	65.86	212	1.051			527	882.36	4899.45	4272.89	2831.26	1.038
528	642.2	6584.22	-13.35	2212.22	1.052			528	1079.96	1555.72	4247.97	2715.72	1.038
529	513.76	4978.66	19.58	1062.12	1.052			529	1396.88	7864.93	6675.89	2764.48	1.038
530	718.96	1388.4	110.36	3311.44	1.052			530	1309.48	9484.73	8987.22	5923.28	1.039
531	634.6	5348.01	78.32	3172.58	1.055			531	782.8	5821.49	6569.98	4099.02	1.04
532	623.96	5636.37	69.42	3847.8	1.057			532	813.2	7649.55	7953.04	3770.42	1.041
533	717.44	7741.22	104.13	4124.46	1.058			533	240.92	5818.82	5095.25	1470.22	1.045
534	564.68	6911.74	98.79	3280.7	1.059			534	662.72	8045.6	7870.27	3527.68	1.045
535	676.4	6169.48	128.16	1844.4	1.059			535	632.32	6220.21	1990.93	2032.02	1.046
536	693.88	5624.8	89.89	3715.3	1.061			536	913.52	6968.7	4341.42	3037.96	1.047
537	562.4	5445.02	8.01	1865.6	1.061			537	1664.4	7831.11	5064.99	4843.14	1.047
538	665	814.35	2.67	1902.7	1.061			538	801.04	4593.29	2961.03	2056.4	1.047
539	965.2	1614.46	89.89	3569.02	1.065			539	684	6973.15	3650.78	2325.64	1.049
540	531.24	9185.69	131.72	5075.28	1.066			540	789.64	4855.84	2473.31	3991.96	1.05
541	744.8	7020.32	137.95	3738.62	1.069			541	672.6	8156.85	5902.48	6197.82	1.05
542	644.48	1354.58	32.04	1727.8	1.07			542	275.12	7272.19	4748.15	2149.68	1.052
543	880.84	6242.46	74.76	3110.04	1.074			543	425.6	5197.6	3448.75	2772.96	1.053
544	1214.48	10503.8	69.42	2567.32	1.074			544	479.56	8103.45	5260.79	3387.76	1.053
545	545.68	4686.74	57.85	2768.72	1.074			545	452.96	6084.93	3018.88	3347.48	1.054
546	915.04	8119.47	-21.36	3963.34	1.075			546	312.36	6282.51	2783.92	2703	1.055
547	604.2	5547.37	129.94	2627.74	1.076			547	783.56	3885.74	2227.67	2210.1	1.056
548	971.28	4194.57	86.33	2086.08	1.077			548	860.32	7880.06	3119.45	4237.88	1.057
549	618.64	2830.2	56.96	2408.32	1.077			549	654.36	5422.77	2262.38	3513.9	1.059
550	1345.2	7322.92	82.77	3695.16	1.078			550	592.8	6750.65	5456.59	3181.06	1.06
551	1051.84	2151.13	87.22	3953.8	1.079			551	645.24	5979.91	6238.01	2448.6	1.061
552	341.24	1187.26	15.13	577.7	1.079			552	766.08	6892.16	2892.5	3125.94	1.061
553	962.16	7299.78	-33.82	2380.76	1.08			553	592.8	6242.46	4075.31	2829.14	1.062
554	579.88	4973.32	64.97	3068.7	1.08			554	430.16	8275.22	2609.48	3672.9	1.063
555	658.16	5916.72	39.16	3185.3	1.081			555	368.6	7977.07	6103.62	3043.26	1.064
556	564.68	6328.79	95.23	2277.94	1.082			556	320.72	6688.35	1908.16	2992.38	1.064
557	243.96	3945.37	37.38	34.98	1.083			557	637.64	8387.36	3122.12	2048.98	1.064
558	649.8	3859.93	-13.35	3481.04	1.083			558	758.48	6501.45	4457.12	2552.48	1.066
559	709.84	6586.89	60.52	3987.72	1.083			559	888.44	5178.91	2178.72	2160.28	1.067
560	850.44	5751.18	54.29	3984.54	1.083			560	1098.96	6488.1	3158.61	2939.38	1.068
561	750.12	7297.11	107.69	3154.56	1.085			561	635.36	6436.48	2621.05	1764.9	1.068
562	719.72	5404.08	151.3	2690.28	1.087			562	332.88	6490.77	6741.75	2113.64	1.072
563	590.52	4258.65	10.68	2997.68	1.087			563	228	7008.75	3606.28	3619.9	1.073
564	659.68	5617.68	18.69	3481.04	1.089			564	440.8	5064.1	2946.79	2867.3	1.074
565	641.44	6558.41	116.59	1922.84	1.09			565	1014.6	8236.06	3143.48	3713.18	1.076
566	1968.4	1130.3	48.95	5138.88	1.091			566	1054.12	7970.84	6093.83	4355.54	1.077
567	820.04	6530.82	13.35	3788.44	1.092			567	946.2	6663.43	2281.07	1883.62	1.078
568	923.4	8340.19	28.48	4678.84	1.092			568	583.68	7170.73	4139.39	2293.84	1.08
569	816.24	3677.48	63.19	3387.76	1.094			569	1006.24	5334.66	5739.61	3289.18	1.08
570	577.6	6944.67	4.45	2668.02	1.097			570	935.56	9269.35	8115.02	4048.14	1.081
571	694.64	5420.99	82.77	3065.52	1.097			571	18.24	5068.55	3795.85	1691.76	1.083
572	574.56	6879.7	99.68	2654.24	1.099			572	501.6	6086.71	2056.79	3855.22	1.083
573	765.32	5865.1	35.6	2189.96	1.099			573	453.72	7063.93	2888.05	4026.94	1.085
574	889.96	9150.09	113.03	4083.12	1.102			574	1244.12	1128.52	5177.13	2654.24	1.085
575	728.08	7279.31	67.64	3289.18	1.103			575	736.44	5447.69	2109.3	1646.18	1.089
576	706.8	4493.61	60.52	2683.92	1.103			576	851.2	4881.65	5380.05	2983.9	1.092
577	724.28	1608.23	65.86	1433.12	1.104			577	1770.04	10691.6	6263.82	3606.12	1.092
578	629.28	6392.87	100.57	2875.78	1.105			578	786.6	8590.28	4437.54	5156.9	1.092
579	540.36	9175.01	59.63	3858.4	1.106			579	204.44	6119.64	4114.47	3670.78	1.092
580	566.96	5626.58	66.75	2532.34	1.106			580	72.96	9111.82	3353.52	3623.08	1.092
581	592.04	4500.73	-0.89	1500.96	1.107			581	877.04	6329.68	5270.58	3092.02	1.093
582	697.68	5126.4	69.42	2044.74	1.111			582	103.36	5107.71	3123.01	1563.5	1.094
583	819.28	5681.76	114.81	2660.6	1.111			583	285	6338.58	6477.42	3520.26	1.094
584	747.84	7596.15	57.85	3058.1	1.112			584	188.48	4409.06	2045.22	1598.48	1.095
585	679.44	9831.83	39.16	3175.76	1.112			585	1010.8	8762.94	9888.79	3856.28	1.096
586	716.68	5073.89	63.19	2833.38	1.115			586	443.08	5311.52	5790.34	2180.42	1.096
587	738.72	7213.45	72.09	2586.4	1.115			587	902.12	6045.77	2864.91	3935.78	1.098
588	839.8	9521.22	43.61	2100.92	1.117			588	657.4	6602.02	4943.95	1881.5	1.099
589	855	8963.19	49.84	3308.26	1.118			589	655.12	3536.86	2491.11	2028.84	1.1
590	664.24	7512.49	142.4	2886.38	1.119			590	1324.68	9510.54	11246.9	5185.52	1.101
591	523.64	6347.48	58.74	3482.1	1.119			591	659.68	5158.44	2042.55	1550.78	1.102
592	430.16	4259.54	44.5	2486.76	1.119			592	247	6017.29	3956.05	3759.82	1.103
593	596.6	5425.44	-35.6	3383.52	1.119			593	813.96	5298.17	5647.05	2480.4	1.104
594	553.28	5422.77	24.92	3474.68	1.12			594	457.52	6543.28	3684.6	2790.98	1.104
595	677.16	6169.48	84.55	3072.94	1.121			595	217.36	5678.2	2838.21	2234.48	1.105
596	772.16	8472.8	105.02	3293.42	1.121			596	288.04	6713.27	2750.99	2607.6	1.106
597	880.08	6189.95	17.8	1889.98	1.122			597	649.8	7095.08	5262.57	3945.32	1.107
598	494	5415.65	-41.83	11.66	1.124			598	547.2	9393.06	7086.18	4462.6	1.108
599	724.28	7110.21	41.83	3331.58	1.124			599	813.2	6432.92	4547.9	2499.48	1.109
600	512.24	5201.16	16.02	1474.46	1.124			600	819.28	2204.53	3883.96	2157.1	1.11
601	1256.28	8647.24	73.87	4333.28	1.126			601	903.64	9110.04	8414.06	4700.04	1.11
602	880.84	8218.26	48.06	4537.86	1.126			602	780.52	5180.69	5153.99	2131.66	1.11
603	493.24	5250.11	-13.35	2512.2	1.126			603	485.64	5064.99	3972.96	1431	1.11
604	733.4	5014.26	128.16	2856.7	1.127			604	766.08	8357.99	6980.27	2236.6	1.111
605	871.72	2801.72	9.79	2931.96	1.127			605	150.48	5523.34	2826.64	2115.76	1.112
606	821.56	5299.06	142.4	4306.78	1.127			606	234.08	5146.87	3022.44	2599.12	1.114
607	661.96	3501.26	80.1	3306.14	1.127			607	351.12	3606.28	4377.02	2403.02	1.115
608	1943.32	886.44	41.83	5541.68	1.127			608	1035.88	5837.51	4985.78	3272.22	1.116
609	747.08	6868.13	132.61	2429.52	1.13			609	371.64	7761.69	2485.77	2901.22	1.117
610	1000.16	8261.87	206.48	3588.1	1.13			610	642.2	4163.42	2434.15	3539.34	1.117
611	503.88	3351.74	103.24	-40.28	1.13			611	601.16	4453.56	2256.15	1467.04	1.119
612	734.92	7276.64	34.71	1358.92	1.131			612	676.4	12259.8	5127.29	6650.44	1.119
613	904.4	6863.68	14.24	3031.6	1.132			613	720.48	4581.72	2155.58	2201.62	1.12
614	526.68	6744.42	18.69	2465.56	1.133			614	946.2	8811	3553.77	2787.8	1.12
615	712.88	6327.01	80.99	3105.8	1.134			615	519.08	4104.68	5327.54	1989.62	1.12
616	343.52	1382.17	9.79	126.14	1.136			616	1259.32	11958.9	3886.63	5761.1	1.121
617	786.6	9021.93	94.34	2987.08	1.136			617	296.4	6280.73	3495.03	2545.06	1.123
618	408.12	5498.42	41.83	1268.82	1.137			618	409.64	5760.97	6468.52	3234.06	1.124
619	581.4	6424.91	-40.05	3153.5	1.138			619	220.4	4623.55	4878.09	2148.62	1.124
620	716.68	8170.2	51.62	3433.34	1.14			620	145.16	8923.14	6108.96	4043.9	1.124
621	310.08	3332.16	-8.01	20.14	1.14			621	339.72	6539.72	4013.01	1190.38	1.124
622	635.36	1573.52	-56.07	2516.44	1.141			622	313.88	6752.43	5909.6	2975.42	1.126
623	634.6	7347.84	-16.02	3185.3	1.141			623	491.72	7082.62	3408.7	1300.62	1.126
624	711.36	6684.79	-5.34	3138.66	1.142			624	582.16	4723.23	3924.01	3580.68	1.128
625	574.56	8579.6	126.38	5173.86	1.143			625	493.24	2733.19	3058.04	1579.4	1.129
626	403.56	7014.98	-23.14	3411.08	1.146			626	779	6552.18	6227.33	3061.28	1.13
627	560.88	6454.28	14.24	2109.4	1.146			627	241.68	6982.94	3093.64	3077.18	1.136
628	972.8	8430.97	149.52	4835.72	1.147			628	692.36	8393.59	4984	4276.04	1.136
629	582.16	6344.81	93.45	1773.38	1.147			629	262.96	3839.46	1699.01	4428.68	1.136
630	644.48	5855.31	62.3	3031.6	1.149			630	351.88	7192.98	2663.77	2684.98	1.137
631	697.68	4272	34.71	2301.26	1.149			631	712.88	10715.6	9140.3	5767.46	1.138
632	697.68	4158.08	86.33	2691.34	1.15			632	744.04	10020.5	8475.47	4953.38	1.139
633	665.76	1877.01	46.28	2061.7	1.155			633	1246.4	733.36	5697.78	2714.66	1.139
634	791.92	8967.64	78.32	5751.56	1.155			634	828.4	5134.41	4433.09	2551.42	1.141
635	721.24	8871.52	99.68	5036.06	1.155			635	1258.56	663.94	4457.12	2987.08	1.141
636	439.28	5819.71	26.7	2060.64	1.156			636	850.44	7045.24	2604.14	3695.16	1.143
637	645.24	3349.96	44.5	2149.68	1.157			637	635.36	3696.17	3465.66	1730.98	1.143
638	551	8857.28	66.75	3248.9	1.157			638	402.04	3622.3	1422.22	1627.1	1.143
639	870.2	7522.28	56.96	3060.22	1.158			639	833.72	1210.4	4083.32	1655.72	1.149
640	813.96	9428.66	40.94	1670.56	1.159			640	978.88	7638.87	4620.88	2058.52	1.15
641	1490.36	12225.9	155.75	3769.36	1.159			641	1010.04	7434.17	5083.68	1658.9	1.151
642	664.24	1866.33	145.96	3695.16	1.16			642	602.68	4337.86	3687.27	1918.6	1.152
643	479.56	8544	79.21	4246.36	1.16			643	377.72	7111.99	4466.02	3805.4	1.155
644	658.16	8686.4	53.4	2848.22	1.161			644	250.8	4946.62	2630.84	2880.02	1.155
645	753.92	2243.69	91.67	3172.58	1.162			645	426.36	11821	6061.79	5949.78	1.157
646	763.8	6464.96	62.3	3272.22	1.166			646	295.64	5542.92	2107.52	2800.52	1.158
647	484.88	8261.87	16.91	3805.4	1.166			647	794.96	4925.26	3782.5	2483.58	1.16
648	560.88	9094.02	69.42	3110.04	1.167			648	976.6	10489.5	4837.15	3257.38	1.161
649	775.2	6750.65	32.04	1618.62	1.168			649	842.08	9434	7079.06	2485.7	1.161
650	519.08	5638.15	91.67	1645.12	1.169			650	1009.28	2160.92	4427.75	3624.14	1.162
651	397.48	2792.82	18.69	-162.18	1.17			651	604.96	4866.52	2192.96	1983.26	1.163
652	536.56	5011.59	24.03	2814.3	1.17			652	1386.24	6013.73	7922.78	2921.36	1.163
653	622.44	3909.77	64.08	3997.26	1.17			653	359.48	6245.13	3959.61	3416.38	1.164
654	699.2	5134.41	44.5	2839.74	1.172			654	169.48	2049.67	3284.1	2299.14	1.164
655	724.28	7390.56	109.47	4488.04	1.173			655	335.16	1538.81	2613.93	2668.02	1.164
656	725.04	6375.07	37.38	3138.66	1.173			656	175.56	7006.08	3716.64	4240	1.165
657	633.08	4960.86	63.19	3047.5	1.174			657	455.24	6431.14	2948.57	2663.78	1.165
658	766.08	17412.8	267.89	7842.94	1.177			658	148.96	8379.35	3897.31	3418.5	1.167
659	1155.2	3026	55.18	5107.08	1.178			659	348.84	4456.23	2377.19	1927.08	1.167
660	611.8	10153.1	56.07	4251.66	1.178			660	452.2	8169.31	3967.62	3389.88	1.167
661	741	6637.62	-15.13	2502.66	1.179			661	325.28	4452.67	3552.88	2979.66	1.168
662	582.16	4253.31	52.51	2248.26	1.179			662	304	9450.91	5924.73	7404.1	1.168
663	553.28	8184.44	102.35	4518.78	1.179			663	554.04	6444.49	5238.54	2701.94	1.168
664	480.32	4919.92	21.36	3301.9	1.181			664	975.84	5607	3809.2	4093.72	1.169
665	514.52	4685.85	66.75	2027.78	1.182			665	690.08	15027.6	9198.15	8352.8	1.171
666	536.56	5981.69	60.52	2904.4	1.182			666	353.4	6126.76	3654.34	1841.22	1.173
667	712.88	7208.11	63.19	3869	1.182			667	392.16	4246.19	4546.12	3435.46	1.173
668	951.52	1613.57	48.95	1626.04	1.183			668	927.96	5361.36	5279.48	4989.42	1.173
669	553.28	7819.54	40.94	4803.92	1.184			669	589	10014.3	4923.48	5782.3	1.173
670	933.28	6309.21	93.45	3240.42	1.185			670	72.96	1293.17	4329.85	1782.92	1.175
671	836	7864.93	108.58	5098.6	1.189			671	376.96	7823.99	2837.32	4829.36	1.175
672	752.4	4105.57	60.52	3125.94	1.189			672	299.44	5631.92	4824.69	3174.7	1.176
673	566.96	5331.1	182.45	2771.9	1.19			673	1076.16	9103.81	6447.16	4410.66	1.176
674	776.72	7322.03	125.49	2078.66	1.19			674	294.88	5064.1	2848	3558.42	1.176
675	729.6	8385.58	72.09	1652.54	1.191			675	72.96	4537.22	2307.77	1260.34	1.178
676	757.72	8382.02	149.52	3676.08	1.192			676	585.96	1503.21	2728.74	2074.42	1.178
677	918.84	7126.23	52.51	2549.3	1.192			677	940.12	6228.22	6045.77	2775.08	1.18
678	585.96	6892.16	167.32	3471.5	1.193			678	2250.36	9518.55	9034.39	4391.58	1.181
679	423.32	3535.97	39.16	2393.48	1.193			679	535.04	4720.56	3179.97	2410.44	1.184
680	532.76	4614.65	96.12	-301.04	1.193			680	468.16	6542.39	2872.03	3101.56	1.184
681	609.52	7637.09	72.09	3752.4	1.194			681	676.4	6512.13	6010.17	3310.38	1.184
682	709.84	4021.02	26.7	3032.66	1.195			682	429.4	6093.83	3179.97	4037.54	1.184
683	1022.96	6359.05	72.98	3824.48	1.196			683	193.8	6087.6	3697.95	2516.44	1.186
684	896.04	6563.75	80.1	3165.16	1.198			684	655.88	10344.5	3015.32	3856.28	1.19
685	446.88	4965.31	30.26	2816.42	1.201			685	532	6649.19	2206.31	3221.34	1.19
686	1106.56	2901.4	83.66	4171.1	1.201			686	509.2	8002.88	8276.11	4247.42	1.192
687	718.2	8102.56	0	5536.38	1.204			687	633.84	3960.5	6732.85	2628.8	1.193
688	604.96	8111.46	103.24	3707.88	1.206			688	1238.8	6418.68	2738.53	3755.58	1.193
689	560.88	6407.11	53.4	3230.88	1.208			689	281.2	6877.92	3110.55	3307.2	1.195
690	726.56	7730.54	-29.37	2011.88	1.208			690	848.92	5686.21	6018.18	4236.82	1.196
691	726.56	5817.93	12.46	2523.86	1.209			691	555.56	8581.38	3793.18	4322.68	1.197
692	535.04	5943.42	44.5	2721.02	1.21			692	523.64	3988.09	2637.07	2134.84	1.198
693	718.96	5972.79	64.08	2606.54	1.21			693	1072.36	7985.08	4990.23	4187	1.199
694	747.08	8455.89	33.82	3839.32	1.214			694	568.48	8081.2	2943.23	3659.12	1.199
695	629.28	6092.05	28.48	2371.22	1.215			695	875.52	6877.03	3771.82	3640.04	1.2
696	691.6	5551.82	70.31	2984.96	1.215			696	836	7563.22	5369.37	2375.46	1.202
697	663.48	6997.18	51.62	4430.8	1.215			697	390.64	8112.35	5607	2715.72	1.205
698	560.88	6244.24	51.62	2462.38	1.217			698	166.44	5773.43	3177.3	1778.68	1.205
699	549.48	6399.1	16.91	1726.74	1.219			699	542.64	16071.6	10903.4	7580.06	1.208
700	677.16	5863.32	66.75	3724.84	1.219			700	790.4	6630.5	6334.13	2804.76	1.208
701	699.96	4893.22	-35.6	2302.32	1.219			701	744.8	4967.98	4488.27	1782.92	1.21
702	623.96	4091.33	56.96	2348.96	1.219			702	998.64	8116.8	5713.8	3935.78	1.21
703	672.6	5113.05	15.13	1889.98	1.22			703	932.52	7576.57	5882.9	3013.58	1.211
704	620.16	2969.93	20.47	3064.46	1.22			704	443.08	4242.63	2912.97	2290.66	1.213
705	620.16	5943.42	46.28	2705.12	1.221			705	710.6	8496.83	4344.98	5089.06	1.214
706	217.36	2544.51	4.45	427.18	1.222			706	234.84	7859.59	5676.42	2788.86	1.216
707	1076.16	1051.98	21.36	1940.86	1.222			707	391.4	7987.75	7464.43	4150.96	1.217
708	530.48	5243.88	93.45	3389.88	1.228			708	984.2	11246.9	13592.1	5637.08	1.218
709	589.76	4259.54	-9.79	2535.52	1.231			709	300.2	688.86	-3.56	261.82	1.22
710	617.88	7523.17	97.9	2584.28	1.232			710	1031.32	7818.65	4215.04	3732.26	1.22
711	620.92	6836.09	16.02	2875.78	1.233			711	782.8	1359.03	1649.17	2358.5	1.221
712	624.72	6540.61	60.52	2833.38	1.241			712	746.32	4862.07	-47.17	64.66	1.222
713	591.28	2846.22	93.45	2145.44	1.242			713	1093.64	8837.7	5116.61	3373.98	1.222
714	752.4	5432.56	18.69	4031.18	1.243			714	942.4	7978.85	3943.59	4261.2	1.222
715	400.52	1801.36	-4.45	2050.04	1.244			715	909.72	9820.26	3573.35	3903.98	1.223
716	522.12	4830.92	113.92	-51.94	1.245			716	824.6	903.35	3273.42	2040.5	1.224
717	748.6	7126.23	19.58	2435.88	1.246			717	988.76	5062.32	5488.63	3045.38	1.224
718	456	3727.32	24.92	2507.96	1.246			718	237.88	7478.67	4351.21	3735.44	1.226
719	559.36	6834.31	48.06	2181.48	1.247			719	208.24	6917.97	4733.02	1800.94	1.227
720	633.84	6566.42	137.06	3371.86	1.247			720	965.2	5485.07	7402.13	2782.5	1.228
721	944.68	1536.14	40.05	4250.6	1.248			721	449.92	5048.08	3994.32	2699.82	1.229
722	1003.2	6057.34	53.4	3276.46	1.249			722	351.12	7279.31	3761.14	2309.74	1.229
723	528.96	5917.61	49.84	2475.1	1.25			723	502.36	7922.78	4072.64	5227.92	1.229
724	549.48	4626.22	-16.91	1482.94	1.25			724	1046.52	6167.7	5952.32	2711.48	1.23
725	443.08	4665.38	9.79	1379.06	1.25			725	769.88	6520.14	7732.32	2990.26	1.232
726	781.28	6497.89	89	3138.66	1.252			726	788.88	7115.55	2439.49	2941.5	1.232
727	697.68	6568.2	-15.13	2018.24	1.253			727	874	6286.07	5408.53	2029.9	1.233
728	821.56	5091.69	53.4	1720.38	1.254			728	714.4	5849.08	4508.74	1994.92	1.234
729	888.44	8010.89	104.13	3076.12	1.254			729	494	8674.83	3920.45	5606.34	1.237
730	482.6	4099.34	15.13	2138.02	1.255			730	494	6853.89	2289.08	1647.24	1.238
731	469.68	2189.4	62.3	2118.94	1.256			731	585.96	6303.87	14242.7	3192.72	1.239
732	646	6731.07	35.6	2132.72	1.257			732	297.92	2071.92	37.38	-40.28	1.239
733	604.96	7537.41	46.28	2835.5	1.257			733	658.92	7772.37	7432.39	4897.2	1.239
734	557.08	9413.53	42.72	4380.98	1.257			734	440.04	9022.82	5937.19	5686.9	1.24
735	743.28	6053.78	64.97	3943.2	1.259			735	819.28	8033.14	3723.76	3703.64	1.241
736	774.44	5317.75	179.78	4153.08	1.26			736	963.68	7289.1	3508.38	2871.54	1.242
737	959.12	3600.94	80.1	2998.74	1.261			737	837.52	8116.8	10377.4	2231.3	1.243
738	868.68	4625.33	72.09	2590.64	1.262			738	337.44	6361.72	4199.02	2163.46	1.247
739	177.08	1009.26	62.3	-97.52	1.262			739	346.56	5985.25	3187.09	3663.36	1.247
740	475.76	9017.48	6.23	4626.9	1.262			740	530.48	9506.09	7930.79	3310.38	1.25
741	685.52	6366.17	68.53	3597.64	1.263			741	737.96	8576.04	3157.72	3652.76	1.251
742	709.84	5662.18	89	3861.58	1.263			742	995.6	6709.71	4746.37	3482.1	1.252
743	779	7055.92	48.95	2925.6	1.264			743	1035.12	5141.53	4127.82	1388.6	1.252
744	674.88	9121.61	212.71	5433.56	1.265			744	960.64	7629.08	3681.04	2739.04	1.254
745	678.68	7417.26	145.07	2222.82	1.269			745	874	6168.59	6745.31	2768.72	1.255
746	753.16	6789.81	27.59	3574.32	1.269			746	582.92	6464.07	2456.4	2421.04	1.257
747	721.24	11907.3	72.09	7421.06	1.27			747	455.24	7519.61	3258.29	2516.44	1.258
748	693.88	4823.8	59.63	3145.02	1.271			748	804.08	5968.34	2493.78	3599.76	1.258
749	446.12	5157.55	79.21	2032.02	1.272			749	1054.12	7038.12	2145.79	2123.18	1.264
750	578.36	2581.89	110.36	2695.58	1.272			750	518.32	24969.8	19251.6	11390.8	1.265
751	924.16	6465.85	92.56	4505	1.274			751	737.2	6464.96	3543.09	2887.44	1.265
752	581.4	8780.74	86.33	7439.08	1.275			752	800.28	871.31	2205.42	3383.52	1.266
753	752.4	7343.39	45.39	3687.74	1.275			753	209	8859.95	3891.08	4497.58	1.266
754	449.92	5292.83	5.34	1703.42	1.275			754	111.72	6893.94	2824.86	3171.52	1.267
755	667.28	5020.49	38.27	2869.42	1.276			755	465.88	6654.53	6041.32	1459.62	1.268
756	685.52	7511.6	95.23	4238.94	1.276			756	679.44	4610.2	2508.91	2210.1	1.269
757	695.4	10298.2	132.61	6106.66	1.277			757	545.68	6256.7	3155.94	3098.38	1.269
758	802.56	7157.38	70.31	4178.52	1.28			758	555.56	4807.78	4267.55	2602.3	1.269
759	566.2	5774.32	3.56	2930.9	1.28			759	359.48	5412.09	3062.49	2406.2	1.269
760	929.48	7600.6	75.65	3690.92	1.281			760	278.16	9649.38	6748.87	4309.96	1.27
761	830.68	9116.27	110.36	4775.3	1.281			761	448.4	7732.32	4736.58	2589.58	1.27
762	806.36	6381.3	41.83	3418.5	1.284			762	319.96	5464.6	1979.36	2295.96	1.271
763	782.8	5231.42	56.07	5323.32	1.285			763	1086.04	8713.1	2808.84	4177.46	1.273
764	857.28	8724.67	48.06	4291.94	1.287			764	777.48	8389.14	3807.42	3406.84	1.274
765	1064.76	7461.76	-0.89	3326.28	1.289			765	823.08	4562.14	2290.86	2148.62	1.274
766	688.56	5427.22	-9.79	1088.62	1.291			766	906.68	5871.33	5607	3980.3	1.275
767	883.12	1148.1	-32.04	1936.62	1.293			767	356.44	6058.23	4178.55	2676.5	1.276
768	779.76	4703.65	68.53	3173.64	1.294			768	624.72	8620.54	2330.91	3958.04	1.278
769	792.68	4813.12	60.52	2378.64	1.295			769	1390.8	6755.99	6861.9	2375.46	1.28
770	683.24	5338.22	56.96	4154.14	1.296			770	715.16	7596.15	6062.68	2999.8	1.28
771	760.76	6500.56	56.07	2295.96	1.297			771	547.96	8676.61	5819.71	3937.9	1.28
772	555.56	12960.2	155.75	7503.74	1.3			772	978.88	6056.45	6992.73	2995.56	1.28
773	905.16	4160.75	27.59	1848.64	1.303			773	832.2	7957.49	3698.84	4088.42	1.281
774	801.8	4860.29	106.8	2613.96	1.303			774	806.36	4984.89	3326.82	2217.52	1.282
775	653.6	1178.36	67.64	3441.82	1.304			775	758.48	5058.76	3190.65	1454.32	1.283
776	595.08	7143.14	83.66	2079.72	1.304			776	923.4	6642.96	4797.99	3030.54	1.284
777	689.32	7951.26	67.64	5228.98	1.306			777	827.64	4806	2348.71	1656.78	1.284
778	804.84	7725.2	107.69	4630.08	1.306			778	718.96	4174.99	2122.65	2246.14	1.284
779	294.88	2571.21	-17.8	-108.12	1.306			779	731.88	3630.31	2571.21	1957.82	1.284
780	665.76	5995.04	1.78	2598.06	1.306			780	400.52	6507.68	5785	2957.4	1.288
781	621.68	2597.02	15.13	2587.46	1.307			781	413.44	4876.31	1816.49	2300.2	1.289
782	935.56	7775.04	117.48	3135.48	1.307			782	531.24	8195.12	3773.6	3251.02	1.29
783	792.68	7844.46	45.39	3867.94	1.307			783	620.16	5549.15	3106.99	3563.72	1.29
784	430.16	5316.86	50.73	2141.2	1.308			784	312.36	2281.96	27.59	-129.32	1.292
785	591.28	5205.61	51.62	3309.32	1.308			785	1236.52	8139.05	5723.59	4355.54	1.292
786	839.8	4810.45	-26.7	2907.58	1.31			786	1416.64	5023.16	7008.75	2713.6	1.293
787	642.96	7011.42	164.65	3897.62	1.311			787	954.56	4603.97	2164.48	2903.34	1.294
788	879.32	7405.69	13.35	3028.42	1.311			788	195.32	4757.05	2274.84	2158.16	1.297
789	452.96	4622.66	13.35	2865.18	1.312			789	500.08	10911.4	10747.6	5571.36	1.298
790	693.12	5263.46	62.3	2454.96	1.312			790	700.72	23247.7	18242.3	16467.1	1.3
791	619.4	2779.47	17.8	1067.42	1.313			791	934.8	7204.55	3847.47	3475.74	1.3
792	791.92	5039.18	31.15	2544	1.316			792	1016.88	7508.04	3019.77	3186.36	1.301
793	928.72	8928.48	132.61	2678.62	1.318			793	964.44	6905.51	4598.63	2974.36	1.302
794	1584.6	10815.3	145.07	5602.1	1.319			794	1070.08	8967.64	7049.69	3441.82	1.303
795	671.84	7653.11	18.69	4190.18	1.319			795	753.16	5343.56	1926.85	2076.54	1.303
796	855.76	9052.19	54.29	3647.46	1.319			796	1352.04	5674.64	6286.96	2363.8	1.304
797	703	6440.93	63.19	2805.82	1.32			797	718.96	6252.25	3753.13	2600.18	1.307
798	698.44	5395.18	83.66	2564.14	1.32			798	279.68	5479.73	1528.13	2034.14	1.308
799	623.96	4781.08	44.5	2378.64	1.32			799	430.92	6173.93	4239.07	3049.62	1.309
800	791.16	4533.66	72.98	2972.24	1.321			800	1192.44	9914.6	7388.78	3991.96	1.314
801	684.76	5850.86	76.54	2393.48	1.322			801	1295.04	6221.99	3648.11	3400.48	1.315
802	870.96	6045.77	128.16	3297.66	1.324			802	929.48	5729.82	2902.29	3615.66	1.315
803	462.08	3715.75	19.58	1244.44	1.326			803	861.84	7217.01	8746.03	5253.36	1.316
804	861.08	5782.33	72.98	4250.6	1.326			804	738.72	7934.35	3219.13	4210.32	1.317
805	828.4	10030.3	15.13	2841.86	1.327			805	184.68	8246.74	1990.93	775.92	1.317
806	950	6758.66	115.7	2599.12	1.329			806	326.8	6893.05	3962.28	1729.92	1.318
807	1520.76	11036.9	122.82	6609.1	1.329			807	592.8	1877.9	4506.96	1810.48	1.319
808	611.8	2618.38	56.07	1734.16	1.33			808	549.48	4595.07	2695.81	984.74	1.32
809	703	10114	102.35	4104.32	1.332			809	687.8	4668.05	3350.85	2661.66	1.32
810	988.76	9418.87	-2.67	5073.16	1.333			810	581.4	9240.87	6210.42	3054.92	1.322
811	899.08	8608.08	66.75	4763.64	1.333			811	1285.92	623.89	4916.36	3131.24	1.323
812	632.32	9896.8	28.48	3249.96	1.334			812	864.12	7174.29	4320.06	1829.56	1.323
813	689.32	5648.83	-37.38	2606.54	1.334			813	617.12	5575.85	1609.12	2839.74	1.324
814	855.76	6634.95	1.78	3575.38	1.335			814	665.76	5357.8	1850.31	1621.8	1.324
815	604.96	8218.26	-19.58	3220.28	1.336			815	925.68	8746.03	11440.1	5618	1.325
816	331.36	5453.03	97.01	-108.12	1.336			816	723.52	5172.68	4094	1351.5	1.325
817	1093.64	2534.72	62.3	3493.76	1.337			817	127.68	5378.27	3948.04	2747.52	1.327
818	623.2	6828.97	95.23	4629.02	1.338			818	388.36	8986.33	4262.21	5452.64	1.328
819	745.56	5870.44	-23.14	3030.54	1.339			819	436.24	6945.56	4040.6	3595.52	1.328
820	613.32	8787.86	120.15	3653.82	1.342			820	826.88	6993.62	2683.35	3164.1	1.331
821	568.48	3802.97	76.54	2219.64	1.342			821	661.2	5982.58	2985.95	1826.38	1.331
822	538.08	4844.27	55.18	2990.26	1.344			822	538.08	5857.98	2344.26	1401.32	1.332
823	737.96	5650.61	61.41	3278.58	1.346			823	816.24	4394.82	2670.89	3342.18	1.332
824	935.56	865.08	54.29	2746.46	1.346			824	1059.44	3799.41	5388.06	2621.38	1.332
825	325.28	4637.79	72.98	1468.1	1.346			825	800.28	4614.65	6010.17	1683.28	1.333
826	692.36	2473.31	54.29	2671.2	1.347			826	762.28	7414.59	8653.47	4432.92	1.334
827	614.08	6267.38	137.95	2312.92	1.348			827	1045	5151.32	3275.2	4004.68	1.335
828	416.48	5392.51	8.01	1491.42	1.349			828	842.84	6400.88	2168.93	2549.3	1.335
829	644.48	5938.08	72.98	2812.18	1.349			829	978.88	8580.49	6883.26	3767.24	1.336
830	279.68	19726	235.85	8650.66	1.351			830	458.28	3382	-58.74	90.1	1.337
831	575.32	8272.55	145.96	2924.54	1.351			831	1058.68	7254.39	3120.34	3948.5	1.337
832	710.6	4903.9	-87.22	2863.06	1.354			832	739.48	5013.37	2341.59	3152.44	1.337
833	424.08	7586.36	116.59	4180.64	1.354			833	655.88	6739.08	9219.51	4032.24	1.337
834	517.56	4452.67	55.18	2045.8	1.355			834	300.96	5974.57	4657.37	2965.88	1.338
835	288.8	7657.56	44.5	1462.8	1.356			835	674.88	7108.43	6333.24	3203.32	1.34
836	480.32	6790.7	-32.93	1689.64	1.356			836	753.16	6319.89	6303.87	3934.72	1.34
837	428.64	4544.34	105.91	3659.12	1.357			837	193.8	328.41	-16.02	78.44	1.34
838	228	4187.45	-24.92	2262.04	1.357			838	963.68	5658.62	2291.75	2578.98	1.342
839	404.32	4863.85	58.74	3718.48	1.358			839	275.12	331.97	29.37	303.16	1.343
840	341.24	8408.72	98.79	3740.74	1.358			840	636.12	6490.77	5895.36	2852.46	1.343
841	537.32	5083.68	67.64	2128.48	1.359			841	789.64	5654.17	5387.17	1928.14	1.344
842	345.8	5972.79	-5.34	2145.44	1.359			842	992.56	8421.18	4105.57	2007.64	1.346
843	482.6	2878.26	114.81	2093.5	1.361			843	1556.48	7653.11	10512.7	3626.26	1.346
844	590.52	6989.17	95.23	4749.86	1.361			844	758.48	12625.5	9927.95	3902.92	1.346
845	244.72	5537.58	65.86	3736.5	1.362			845	1127.08	1089.36	5150.43	2488.88	1.35
846	519.08	8003.77	24.92	3251.02	1.362			846	712.88	7478.67	4676.95	3330.52	1.35
847	891.48	6169.48	103.24	3115.34	1.363			847	377.72	5840.18	3422.05	2877.9	1.351
848	286.52	1871.67	17.8	-22.26	1.363			848	1323.92	825.92	4162.53	2896.98	1.352
849	190	1842.3	-35.6	-232.14	1.364			849	1092.12	9593.31	12256.2	4602.52	1.354
850	737.2	6410.67	23.14	4341.76	1.364			850	720.48	8382.91	7782.16	3670.78	1.358
851	413.44	6364.39	20.47	1535.94	1.365			851	739.48	6344.81	6838.76	2562.02	1.358
852	485.64	4299.59	42.72	3378.22	1.366			852	317.68	5904.26	1833.4	2274.76	1.359
853	1030.56	10507.3	56.96	2445.42	1.367			853	495.52	6100.95	2629.06	2813.24	1.36
854	554.8	7323.81	25.81	4500.76	1.371			854	946.2	9796.23	7144.92	5782.3	1.362
855	574.56	6627.83	69.42	1846.52	1.372			855	784.32	9350.34	2838.21	2537.64	1.362
856	702.24	6571.76	78.32	5522.6	1.373			856	476.52	2993.96	2796.38	2104.1	1.371
857	580.64	6552.18	10.68	6366.36	1.374			857	1058.68	6201.52	4067.3	2016.12	1.372
858	519.08	4480.26	11.57	2849.28	1.375			858	818.52	6522.81	2767.9	4055.56	1.372
859	652.84	4702.76	62.3	1306.98	1.376			859	599.64	6638.51	3093.64	2011.88	1.373
860	413.44	977.22	-8.9	1850.76	1.377			860	681.72	5766.31	2716.28	1977.96	1.374
861	1958.52	3487.02	8.9	4245.3	1.379			861	1328.48	6382.19	7100.42	3185.3	1.375
862	372.4	6430.25	46.28	-216.24	1.38			862	231.04	4325.4	2551.63	2661.66	1.378
863	758.48	7042.57	149.52	4678.84	1.38			863	145.92	6943.78	5693.33	1623.92	1.379
864	719.72	7540.97	64.97	1396.02	1.38			864	125.4	5769.87	4346.76	2079.72	1.379
865	573.04	5924.73	71.2	3351.72	1.383			865	506.92	7078.17	8463.01	3583.86	1.38
866	664.24	5693.33	28.48	1203.1	1.383			866	364.04	5445.02	2475.09	1649.36	1.38
867	530.48	4026.36	64.08	4194.42	1.383			867	606.48	5808.14	4919.03	2203.74	1.38
868	748.6	4763.28	5.34	2275.82	1.385			868	527.44	6877.03	6345.7	4331.16	1.38
869	541.88	4091.33	45.39	3168.34	1.386			869	633.84	8140.83	6953.57	2334.12	1.384
870	704.52	8115.91	151.3	4265.44	1.386			870	1108.08	5679.98	4659.15	2094.56	1.386
871	613.32	6294.08	56.96	2865.18	1.386			871	1529.12	4937.72	3392.68	2969.06	1.386
872	788.12	5445.02	56.96	3128.06	1.39			872	1074.64	6776.46	5734.27	3491.64	1.387
873	791.92	6652.75	50.73	2406.2	1.39			873	643.72	7986.86	7959.27	2721.02	1.389
874	622.44	4694.75	42.72	3429.1	1.392			874	342	7153.82	1909.05	2037.32	1.389
875	787.36	2387.87	109.47	3098.38	1.394			875	452.96	10070.3	9278.25	5820.46	1.39
876	836	12263.3	78.32	3452.42	1.395			876	412.68	5224.3	4965.31	2919.24	1.39
877	980.4	6081.37	133.5	1764.9	1.395			877	902.88	6626.05	4502.51	2757.06	1.39
878	806.36	1245.11	79.21	2180.42	1.395			878	741	6730.18	2262.38	1629.22	1.393
879	1089.08	4265.77	61.41	3518.14	1.396			879	698.44	4362.78	3181.75	3511.78	1.393
880	1026	7489.35	129.05	4736.08	1.398			880	995.6	5224.3	3793.18	2922.42	1.395
881	512.24	5699.56	-20.47	2149.68	1.4			881	952.28	6607.36	4402.83	3416.38	1.396
882	427.12	5606.11	58.74	2503.72	1.401			882	1046.52	7664.68	5677.31	2864.12	1.397
883	706.8	5768.09	-11.57	2868.36	1.404			883	932.52	7178.74	2919.2	4061.92	1.398
884	748.6	4902.12	69.42	3474.68	1.405			884	1195.48	7314.02	6962.47	4240	1.398
885	723.52	7637.09	113.92	3972.88	1.407			885	449.92	6238.01	5495.75	2782.5	1.399
886	840.56	8519.08	64.97	3892.32	1.408			886	154.28	3584.03	4537.22	1781.86	1.399
887	695.4	3991.65	41.83	2882.14	1.408			887	256.12	4448.22	5333.77	2894.86	1.4
888	798.76	4856.73	60.52	1765.96	1.409			888	567.72	7759.02	6491.66	2714.66	1.401
889	540.36	6728.4	93.45	3916.7	1.409			889	851.96	7068.38	3115.89	2069.12	1.402
890	378.48	15956.8	105.02	386.9	1.41			890	677.16	2677.12	2432.37	1354.68	1.402
891	874	8633.89	52.51	4072.52	1.41			891	984.2	7973.51	5429	2922.42	1.403
892	815.48	5915.83	30.26	1648.3	1.41			892	1263.88	7807.97	3940.03	3783.14	1.407
893	885.4	10747.6	86.33	4519.84	1.41			893	697.68	4563.92	2180.5	2324.58	1.408
894	652.84	6172.15	48.95	2872.6	1.41			894	660.44	5358.69	3479.01	2071.24	1.409
895	324.52	4010.34	47.17	2093.5	1.411			895	736.44	11153.5	6435.59	4369.32	1.409
896	1185.6	8809.22	41.83	3979.24	1.412			896	820.8	7591.7	1682.1	2701.94	1.409
897	481.84	5886.46	47.17	2829.14	1.412			897	408.12	8101.67	3282.32	3562.66	1.41
898	716.68	4845.16	6.23	2772.96	1.412			898	463.6	7162.72	2688.69	3479.98	1.41
899	620.16	1469.39	50.73	1676.92	1.414			899	207.48	4861.18	4989.34	1469.16	1.411
900	1192.44	2550.74	55.18	5448.4	1.414			900	912.76	7469.77	9384.16	3956.98	1.413
901	847.4	7201.88	48.06	3174.7	1.415			901	1276.8	5563.39	6189.95	2695.58	1.414
902	596.6	4103.79	-44.5	1454.32	1.415			902	801.8	6901.06	4514.08	3579.62	1.418
903	1428.8	11670.6	76.54	4162.62	1.419			903	889.96	10149.6	3098.98	3443.94	1.419
904	719.72	5554.49	85.44	3879.6	1.419			904	479.56	4982.22	5757.41	1614.38	1.419
905	505.4	8664.15	60.52	3878.54	1.42			905	728.84	8140.83	6935.77	2672.26	1.42
906	623.96	5834.84	113.92	2834.44	1.421			906	1075.4	3486.13	4911.91	3607.18	1.421
907	544.92	5550.93	50.73	3981.36	1.422			907	272.08	5075.67	4425.08	2131.66	1.422
908	794.2	5358.69	32.04	3368.68	1.422			908	648.28	6468.52	5925.62	2433.76	1.423
909	627	6918.86	51.62	4737.14	1.423			909	829.16	7775.04	5370.26	3330.52	1.423
910	948.48	8400.71	35.6	3451.36	1.423			910	582.92	1933.97	1658.07	1959.94	1.423
911	766.08	6309.21	138.84	3097.32	1.425			911	1107.32	5505.54	6446.27	2398.78	1.424
912	622.44	4285.35	6.23	1915.42	1.426			912	877.04	10421	7089.74	6228.56	1.426
913	700.72	6470.3	87.22	2722.08	1.428			913	620.92	7609.5	6075.14	2551.42	1.427
914	732.64	5350.68	62.3	1896.34	1.43			914	776.72	7869.38	6114.3	2073.36	1.428
915	633.08	7286.43	-39.16	2430.58	1.43			915	905.92	5697.78	3802.97	3015.7	1.429
916	595.08	4966.2	26.7	827.86	1.431			916	795.72	5557.16	3509.27	3511.78	1.429
917	769.88	6205.97	94.34	2974.36	1.431			917	829.16	6831.64	2724.29	2417.86	1.429
918	835.24	6755.1	101.46	4348.12	1.433			918	278.92	5284.82	4132.27	2767.66	1.43
919	1101.24	9779.32	66.75	1685.4	1.433			919	357.96	5623.02	3620.52	2849.28	1.431
920	625.48	5768.09	-2.67	3963.34	1.434			920	494.76	8430.08	4118.03	3438.64	1.432
921	622.44	5789.45	76.54	1441.6	1.435			921	921.88	9312.07	3078.51	3951.68	1.434
922	692.36	3408.7	4.45	4081	1.436			922	591.28	8090.1	5735.16	4180.64	1.436
923	712.12	4949.29	59.63	2947.86	1.437			923	992.56	7542.75	5128.18	2733.74	1.439
924	598.12	4610.2	-16.02	3177.88	1.438			924	390.64	6132.99	2271.28	2595.94	1.44
925	741	5533.13	33.82	1767.02	1.439			925	397.48	5099.7	3247.61	3242.54	1.44
926	959.12	5135.3	85.44	5208.84	1.441			926	243.2	8634.78	9347.67	3797.98	1.441
927	155.04	2675.34	94.34	980.5	1.441			927	513.76	7842.68	7936.13	4405.36	1.443
928	537.32	3977.41	20.47	2067	1.442			928	1023.72	4642.24	3531.52	2582.16	1.445
929	733.4	6291.41	77.43	3012.52	1.443			929	865.64	3282.32	2439.49	3720.6	1.445
930	782.04	8870.63	94.34	3880.66	1.444			930	632.32	9581.74	5610.56	4442.46	1.447
931	513	4319.17	58.74	2252.5	1.445			931	641.44	7843.57	6330.57	4958.68	1.449
932	652.08	7354.96	4.45	2221.76	1.446			932	692.36	4863.85	2924.54	2179.36	1.449
933	760.76	7534.74	66.75	3115.34	1.449			933	284.24	1421.33	2817.74	1403.44	1.449
934	590.52	7768.81	55.18	910.54	1.45			934	242.44	6538.83	5222.52	2419.98	1.452
935	859.56	7808.86	59.63	3938.96	1.45			935	615.6	4986.67	3492.36	922.2	1.454
936	677.16	11044	225.17	6106.66	1.451			936	684	6025.3	4596.85	1969.48	1.454
937	705.28	8082.09	20.47	4173.22	1.452			937	519.84	7606.83	3785.17	1896.34	1.454
938	479.56	6778.24	55.18	3360.2	1.452			938	940.88	7400.35	6190.84	4385.22	1.455
939	801.04	6798.71	16.91	3483.16	1.453			939	598.88	6791.59	5645.27	3561.6	1.455
940	1297.32	9125.17	52.51	4635.38	1.454			940	940.12	13576.1	13264.6	7736.94	1.455
941	608	5598.99	-20.47	1847.58	1.454			941	656.64	8673.94	5385.39	4109.62	1.46
942	573.8	8072.3	42.72	3075.06	1.454			942	634.6	7358.52	3993.43	3147.14	1.46
943	645.24	6784.47	41.83	2944.68	1.455			943	509.2	9650.27	3588.48	5154.78	1.46
944	708.32	5202.94	77.43	3697.28	1.457			944	396.72	8233.39	5226.97	3275.4	1.46
945	649.8	7532.07	128.16	1930.26	1.46			945	114	8847.49	4433.09	2381.82	1.461
946	1075.4	7896.97	15.13	3390.94	1.46			946	437.76	3984.53	4616.43	2321.4	1.461
947	645.24	6019.96	66.75	3221.34	1.462			947	250.8	6408.89	4733.02	2684.98	1.462
948	674.12	9539.02	81.88	4353.42	1.464			948	281.2	1925.07	3423.83	1947.22	1.462
949	342	1858.32	95.23	1641.94	1.465			949	76.76	4477.59	4862.96	1936.62	1.462
950	583.68	7625.52	64.08	5504.58	1.466			950	746.32	6053.78	4868.3	1850.76	1.463
951	596.6	6243.35	72.98	3304.02	1.467			951	412.68	4240.85	4085.99	4500.76	1.464
952	661.2	8102.56	52.51	3599.76	1.467			952	355.68	6586.89	4296.03	3137.6	1.464
953	883.12	3178.19	47.17	2360.62	1.468			953	903.64	7021.21	8598.29	2724.2	1.465
954	222.68	2978.83	-24.92	137.8	1.469			954	783.56	6475.64	6157.91	2687.1	1.466
955	944.68	3080.29	45.39	1977.96	1.472			955	367.08	6085.82	2334.47	1897.4	1.467
956	814.72	6100.95	113.92	2422.1	1.473			956	167.96	5598.99	1122.29	1853.94	1.467
957	393.68	7256.17	-1.78	-197.16	1.473			957	424.84	4437.54	1509.44	2253.56	1.468
958	232.56	1501.43	19.58	-144.16	1.474			958	624.72	4407.28	3053.59	2606.54	1.468
959	380	5348.9	80.99	1909.06	1.474			959	649.8	4671.61	2673.56	2214.34	1.47
960	573.04	6448.94	93.45	2772.96	1.475			960	2052	1184.59	4627.11	2901.22	1.47
961	897.56	8211.14	80.99	5813.04	1.475			961	170.24	5662.18	5210.95	3104.74	1.471
962	660.44	233.18	-11.57	-187.62	1.475			962	466.64	7077.28	2718.95	3346.42	1.471
963	683.24	5781.44	70.31	2542.94	1.476			963	348.08	8375.79	5485.07	3879.6	1.471
964	655.88	6755.1	35.6	2863.06	1.476			964	339.72	7736.77	3159.5	4122.34	1.473
965	446.12	6262.93	81.88	2004.46	1.477			965	522.12	6376.85	3050.92	3414.26	1.473
966	674.88	4663.6	27.59	736.7	1.477			966	576.08	8904.45	6476.53	4759.4	1.474
967	671.84	6002.16	17.8	4210.32	1.477			967	1140.76	9506.09	5600.77	2378.64	1.474
968	516.04	4265.77	16.91	2889.56	1.478			968	759.24	7125.34	2794.6	3106.86	1.475
969	671.84	8139.94	80.1	2534.46	1.478			969	557.08	7191.2	5323.98	3160.92	1.476
970	544.16	8817.23	105.91	3778.9	1.48			970	741.76	6150.79	3162.17	1850.76	1.477
971	735.68	5590.98	53.4	3683.5	1.482			971	557.08	6899.28	6258.48	3308.26	1.479
972	563.16	4264.88	23.14	2059.58	1.483			972	985.72	3521.73	2759.89	2348.96	1.48
973	169.48	1260.24	-86.33	0	1.484			973	620.16	7332.71	6213.09	1994.92	1.48
974	826.88	7362.97	145.96	2594.88	1.484			974	483.36	10037.4	6466.74	5200.36	1.48
975	906.68	7775.04	64.08	3712.12	1.486			975	385.32	8817.23	4950.18	2542.94	1.481
976	707.56	6180.16	-38.27	1756.42	1.486			976	707.56	4280.01	5970.12	1318.64	1.485
977	1405.24	1544.15	102.35	1426.76	1.487			977	994.08	6764.89	2325.57	2338.36	1.486
978	788.88	4668.05	52.51	3185.3	1.488			978	725.04	5954.99	6432.92	2161.34	1.486
979	825.36	6165.03	-19.58	3164.1	1.49			979	869.44	10551.8	3646.33	4320.56	1.486
980	705.28	4807.78	46.28	2295.96	1.49			980	694.64	5788.56	1848.53	2590.64	1.488
981	501.6	4066.41	143.29	1945.1	1.49			981	1439.44	8719.33	7935.24	4096.9	1.488
982	653.6	5353.35	39.16	2090.32	1.491			982	1285.92	4783.75	6944.67	3170.46	1.489
983	614.08	4295.14	16.91	2393.48	1.491			983	1067.04	7024.77	7211.67	3593.4	1.489
984	345.8	4058.4	11.57	-136.74	1.491			984	266	7572.12	3333.05	3168.34	1.492
985	860.32	2953.91	-2.67	3821.3	1.491			985	199.12	5407.64	3243.16	2788.86	1.492
986	551.76	2789.26	27.59	2696.64	1.492			986	801.04	6512.13	2467.97	3224.52	1.493
987	991.8	7056.81	10.68	2919.24	1.496			987	676.4	7251.72	2538.28	2472.98	1.493
988	647.52	3159.5	-23.14	1302.74	1.496			988	563.16	8043.82	5518.89	2247.2	1.493
989	638.4	3988.98	100.57	2415.74	1.501			989	501.6	7459.98	6442.71	3114.28	1.494
990	418.76	5650.61	161.09	2835.5	1.501			990	600.4	6463.18	4494.5	2938.32	1.494
991	598.12	3613.4	81.88	3024.18	1.502			991	774.44	6228.22	2591.68	2421.04	1.495
992	783.56	8252.97	76.54	1786.1	1.502			992	752.4	3487.02	5668.41	2962.7	1.498
993	523.64	4266.66	73.87	932.8	1.504			993	858.04	1084.91	3791.4	1909.06	1.499
994	506.92	9351.23	105.91	1768.08	1.504			994	867.92	6650.97	3592.93	1675.86	1.499
995	880.08	860.63	103.24	2088.2	1.505			995	468.16	7226.8	5661.29	3000.86	1.502
996	532.76	5574.07	22.25	2237.66	1.51			996	613.32	5353.35	5461.93	2085.02	1.505
997	608	6831.64	-53.4	3012.52	1.512			997	544.92	6448.94	2332.69	2076.54	1.505
998	732.64	9653.83	102.35	9676.74	1.513			998	790.4	4548.79	2981.5	2973.3	1.505
999	530.48	6138.33	7.12	1881.5	1.513			999	457.52	4001.44	2643.3	1583.64	1.505
1000	652.84	5687.99	60.52	2397.72	1.514			1000	860.32	7366.53	5476.17	3539.34	1.506
1001	933.28	6752.43	5.34	3136.54	1.516			1001	671.08	5157.55	4322.73	1640.88	1.506
1002	865.64	9370.81	114.81	4878.12	1.518			1002	703.76	6786.25	2085.27	2194.2	1.507
1003	560.88	5631.03	54.29	1722.5	1.521			1003	902.88	3972.07	4426.86	2351.08	1.508
1004	1306.44	13216.5	161.98	5948.72	1.523			1004	836.76	6280.73	4056.62	3222.4	1.51
1005	633.08	2830.2	14.24	1012.3	1.526			1005	348.84	4862.96	3623.19	2036.26	1.511
1006	718.2	4255.09	55.18	1778.68	1.526			1006	830.68	8777.18	15750.3	6221.14	1.512
1007	966.72	6994.51	16.91	3012.52	1.526			1007	352.64	6993.62	3543.98	2942.56	1.513
1008	877.04	3539.53	141.51	2020.36	1.527			1008	1351.28	5534.91	3551.1	4252.72	1.515
1009	530.48	17842.7	62.3	6938.76	1.529			1009	618.64	7670.02	6204.19	3417.44	1.516
1010	526.68	3663.24	50.73	2037.32	1.531			1010	1009.28	6080.48	5534.91	3152.44	1.518
1011	770.64	6309.21	50.73	2298.08	1.532			1011	815.48	2396.77	3055.37	2079.72	1.52
1012	598.12	3535.97	10.68	1916.48	1.534			1012	972.8	6816.51	3343.73	2996.62	1.521
1013	615.6	5348.01	160.2	1496.72	1.536			1013	520.6	6602.02	4837.15	2595.94	1.521
1014	465.88	3674.81	4.45	1809.42	1.537			1014	1148.36	2161.81	7283.76	3724.84	1.522
1015	449.16	2397.66	23.14	1975.84	1.537			1015	357.2	4842.49	3438.96	1985.38	1.522
1016	606.48	7233.92	72.98	3222.4	1.539			1016	817	6799.6	3993.43	1735.22	1.527
1017	673.36	5313.3	53.4	3284.94	1.541			1017	1016.88	7923.67	4501.62	3616.72	1.527
1018	414.2	3485.24	45.39	97.52	1.542			1018	782.04	8197.79	4103.79	3884.9	1.529
1019	625.48	5590.98	55.18	3488.46	1.542			1019	863.36	6336.8	3150.6	2783.56	1.529
1020	762.28	9465.15	-19.58	3257.38	1.543			1020	595.08	8883.09	6373.29	3057.04	1.53
1021	761.52	7940.58	80.1	4953.38	1.543			1021	786.6	20697.8	18954.3	10473.9	1.531
1022	899.08	3531.52	54.29	2883.2	1.547			1022	99.56	7149.37	4424.19	3204.38	1.533
1023	684	7858.7	16.02	4340.7	1.547			1023	946.96	1189.93	8359.77	3463.02	1.533
1024	519.84	6117.86	-44.5	2241.9	1.548			1024	1067.04	8560.91	4866.52	3749.22	1.535
1025	620.16	4613.76	137.06	2133.78	1.548			1025	561.64	6122.31	3931.13	2716.78	1.536
1026	442.32	7428.83	108.58	3062.34	1.548			1026	997.12	1289.61	3197.77	4492.28	1.536
1027	449.92	4918.14	73.87	3013.58	1.549			1027	522.88	8385.58	5239.43	3677.14	1.536
1028	617.88	1332.33	21.36	2341.54	1.55			1028	683.24	7595.26	3099.87	3385.64	1.536
1029	747.84	6581.55	33.82	2086.08	1.551			1029	701.48	5635.48	2362.06	2086.08	1.538
1030	837.52	6954.46	72.98	4309.96	1.551			1030	741.76	4624.44	5604.33	1279.42	1.54
1031	755.44	5920.28	85.44	3511.78	1.553			1031	851.96	9501.64	5193.15	4608.88	1.54
1032	522.88	5026.72	22.25	3293.42	1.554			1032	598.88	6971.37	4149.18	3466.2	1.541
1033	1102.76	2777.69	109.47	1559.26	1.554			1033	716.68	5887.35	2743.87	1808.36	1.541
1034	608.76	971.88	-17.8	2212.22	1.555			1034	569.24	11126.8	4288.02	5199.3	1.542
1035	171.76	681.74	-0.89	71.02	1.555			1035	161.88	9764.19	9270.24	5444.16	1.542
1036	504.64	6925.09	34.71	2936.2	1.558			1036	180.12	5300.84	2262.38	2858.82	1.542
1037	210.52	2127.1	-12.46	97.52	1.559			1037	830.68	5720.03	4304.93	2302.32	1.544
1038	715.92	8397.15	65.86	3830.84	1.559			1038	764.56	6209.53	5315.97	2280.06	1.544
1039	520.6	4326.29	86.33	3813.88	1.56			1039	617.88	6288.74	5406.75	2150.74	1.544
1040	611.04	3932.91	12.46	1421.46	1.56			1040	451.44	5787.67	6140.11	1916.48	1.544
1041	550.24	7174.29	46.28	4671.42	1.561			1041	929.48	6017.29	8149.73	3096.26	1.546
1042	560.88	6172.15	51.62	2934.08	1.562			1042	965.2	9098.47	7160.94	4335.4	1.548
1043	522.12	862.41	12.46	1103.46	1.563			1043	798	5568.73	4296.03	1793.52	1.549
1044	1600.56	1832.51	115.7	3429.1	1.564			1044	828.4	8066.07	3191.54	3317.8	1.55
1045	770.64	3849.25	68.53	1882.56	1.566			1045	811.68	7523.17	8987.22	2677.56	1.55
1046	558.6	8059.84	96.12	4831.48	1.567			1046	785.84	4884.32	3635.65	1689.64	1.551
1047	3967.2	11837	24.03	154.76	1.568			1047	468.92	6269.16	2602.36	1946.16	1.551
1048	730.36	4525.65	32.93	3817.06	1.569			1048	558.6	16050.3	10259	7593.84	1.555
1049	680.96	7810.64	86.33	2877.9	1.571			1049	603.44	8248.52	7574.79	6469.18	1.555
1050	605.72	4025.47	72.09	3103.68	1.571			1050	987.24	7897.86	6140.11	2019.3	1.555
1051	491.72	8451.44	37.38	3629.44	1.573			1051	908.2	5995.93	4315.61	2911.82	1.558
1052	633.84	2316.67	41.83	2602.3	1.574			1052	819.28	5034.73	2596.13	1431	1.558
1053	809.4	9560.38	20.47	2404.08	1.575			1053	821.56	5412.09	3341.06	2673.32	1.559
1054	757.72	8099.89	1.78	2366.98	1.576			1054	805.6	7636.2	3309.02	2552.48	1.559
1055	752.4	5970.12	62.3	3583.86	1.576			1055	806.36	7643.32	6821.85	3983.48	1.56
1056	731.12	2233.01	-11.57	2266.28	1.576			1056	955.32	4530.1	5359.58	2912.88	1.562
1057	801.04	6809.39	6.23	5736.72	1.578			1057	440.8	6484.54	2840.88	2183.6	1.562
1058	643.72	6420.46	16.91	3860.52	1.579			1058	378.48	8868.85	5795.68	3789.5	1.562
1059	722.76	7427.94	16.02	2283.24	1.579			1059	330.6	6811.17	2741.2	3662.3	1.564
1060	785.08	7249.05	110.36	3963.34	1.582			1060	354.16	6524.59	4294.25	1722.5	1.564
1061	731.88	8032.25	74.76	3660.18	1.584			1061	538.08	6628.72	5224.3	2832.32	1.565
1062	193.04	2839.99	-2.67	-51.94	1.585			1062	218.88	5283.93	2475.09	1423.58	1.565
1063	592.8	3108.77	17.8	1629.22	1.585			1063	501.6	7774.15	7001.63	2475.1	1.566
1064	1356.6	789.43	0	3177.88	1.585			1064	891.48	7718.97	7645.1	3079.3	1.569
1065	674.12	7686.93	71.2	3235.12	1.585			1065	1048.8	6146.34	5224.3	2320.34	1.569
1066	683.24	4806	61.41	1871.96	1.587			1066	934.8	5957.66	4815.79	2904.4	1.569
1067	715.16	1352.8	20.47	665.68	1.588			1067	614.08	6551.29	2647.75	2151.8	1.569
1068	665	5373.82	68.53	1944.04	1.59			1068	682.48	4787.31	1674.98	1621.8	1.569
1069	987.24	1092.92	149.52	2909.7	1.59			1069	945.44	5868.66	3338.39	2785.68	1.57
1070	725.04	5080.12	111.25	3416.38	1.592			1070	769.88	7058.59	5847.3	3233	1.57
1071	532	8960.52	77.43	3241.48	1.592			1071	1390.8	7477.78	4835.37	3325.22	1.571
1072	880.84	9903.03	57.85	4415.96	1.593			1072	424.84	7647.77	7588.14	3290.24	1.572
1073	665.76	5562.5	47.17	1954.64	1.596			1073	513	6242.46	4626.22	3687.74	1.573
1074	702.24	7822.21	73.87	3205.44	1.597			1074	303.24	2983.28	3949.82	699.6	1.574
1075	620.16	2629.95	61.41	3086.72	1.598			1075	231.04	9412.64	5336.44	3376.1	1.575
1076	746.32	7751.01	-16.02	2010.82	1.598			1076	507.68	3964.06	3173.74	2405.14	1.576
1077	629.28	1148.1	34.71	2187.84	1.6			1077	889.2	2977.05	4880.76	2864.12	1.576
1078	1353.56	3348.18	48.95	4014.22	1.6			1078	985.72	4676.06	3689.05	1780.8	1.578
1079	606.48	6651.86	1.78	4562.24	1.601			1079	1007.76	5454.81	2658.43	3044.32	1.578
1080	570	7189.42	153.08	2708.3	1.602			1080	847.4	5624.8	4511.41	3895.5	1.579
1081	555.56	4579.05	26.7	3350.66	1.603			1081	658.92	7016.76	6721.28	2851.4	1.58
1082	244.72	2431.48	-0.89	128.26	1.603			1082	842.84	8192.45	2322.01	2870.48	1.581
1083	1102	1078.68	56.96	2630.92	1.604			1083	138.32	4067.3	3647.22	1556.08	1.584
1084	1304.92	8692.63	-20.47	2067	1.604			1084	414.2	5999.49	3019.77	4009.98	1.584
1085	849.68	7139.58	27.59	2864.12	1.605			1085	550.24	5299.06	4675.17	2957.4	1.584
1086	711.36	5896.25	44.5	3295.54	1.606			1086	704.52	4987.56	4816.68	3139.72	1.584
1087	456	5362.25	24.03	1234.9	1.607			1087	1082.24	4879.87	7798.18	4288.76	1.589
1088	483.36	5512.66	22.25	2695.58	1.607			1088	511.48	6788.03	2140.45	3381.4	1.589
1089	469.68	4272	34.71	932.8	1.609			1089	699.2	7807.08	6406.22	3532.98	1.591
1090	526.68	4208.81	57.85	2019.3	1.611			1090	295.64	10921.2	5573.18	4542.1	1.593
1091	557.08	8584.94	47.17	4243.18	1.611			1091	513.76	8194.23	2540.95	5022.28	1.596
1092	408.88	4448.22	12.46	1868.78	1.613			1092	430.92	9635.14	9324.53	4396.88	1.596
1093	398.24	8024.24	-8.01	1993.86	1.613			1093	637.64	6796.04	6713.27	2921.36	1.596
1094	608	5394.29	72.98	2588.52	1.615			1094	1031.32	5615.01	7177.85	2790.98	1.597
1095	722	6068.91	26.7	2474.04	1.617			1095	734.16	6628.72	2181.39	2478.28	1.597
1096	514.52	3498.59	-30.26	1120.42	1.617			1096	828.4	7542.75	5370.26	4295.12	1.598
1097	616.36	8403.38	113.92	2571.56	1.618			1097	825.36	7369.2	6038.65	3804.34	1.598
1098	449.16	3856.37	22.25	2636.22	1.618			1098	490.2	3489.69	1681.21	1438.42	1.598
1099	554.04	6527.26	20.47	1897.4	1.619			1099	734.16	8608.08	9342.33	3713.18	1.599
1100	658.92	7330.93	24.92	4513.48	1.62			1100	846.64	8709.54	2617.49	4453.06	1.601
1101	624.72	6990.06	54.29	2093.5	1.621			1101	874	6883.26	2286.41	1730.98	1.601
1102	915.8	8512.85	77.43	4780.6	1.622			1102	1247.92	9171.45	3950.71	4506.06	1.603
1103	485.64	7456.42	95.23	3001.92	1.623			1103	748.6	5909.6	2890.72	3048.56	1.606
1104	971.28	7635.31	70.31	1580.46	1.624			1104	649.04	4832.7	2767.01	2619.26	1.607
1105	804.84	5762.75	66.75	3270.1	1.624			1105	924.16	7265.96	3624.97	1687.52	1.609
1106	639.16	7694.05	98.79	4653.4	1.626			1106	1763.96	6431.14	7844.46	3773.6	1.61
1107	942.4	2590.79	103.24	3274.34	1.627			1107	478.8	2473.31	3725.54	2441.18	1.614
1108	712.88	5825.05	81.88	5088	1.627			1108	639.16	5487.74	2000.72	1598.48	1.618
1109	709.08	5224.3	39.16	1688.58	1.629			1109	1314.8	1006.59	4526.54	2459.2	1.619
1110	652.84	9060.2	34.71	4997.9	1.631			1110	665.76	3465.66	5326.65	3314.62	1.62
1111	719.72	8251.19	-9.79	3983.48	1.632			1111	946.2	4914.58	5793.9	3314.62	1.621
1112	702.24	7315.8	15.13	2882.14	1.634			1112	376.96	4467.8	2577.44	2164.52	1.623
1113	379.24	2605.03	-14.24	184.44	1.634			1113	385.32	5372.04	1836.96	2231.3	1.623
1114	1249.44	8535.1	68.53	3560.54	1.634			1114	505.4	3564.45	2593.46	2234.48	1.623
1115	964.44	7778.6	28.48	2747.52	1.635			1115	497.04	6961.58	6432.03	2019.3	1.624
1116	601.92	7413.7	77.43	4061.92	1.635			1116	768.36	6019.96	2944.12	4250.6	1.626
1117	718.96	9460.7	50.73	4900.38	1.638			1117	756.2	7085.29	4148.29	2631.98	1.626
1118	572.28	3293	42.72	-31.8	1.639			1118	412.68	12055.9	8495.05	4770	1.627
1119	432.44	1048.42	40.05	45.58	1.641			1119	864.12	11927.8	4065.52	2286.42	1.627
1120	342	1993.6	-52.51	-29.68	1.641			1120	799.52	8133.71	5608.78	1663.14	1.631
1121	615.6	9136.74	-56.96	2395.6	1.642			1121	709.08	7076.39	5652.39	2610.78	1.632
1122	552.52	4363.67	122.82	2382.88	1.647			1122	1180.28	7723.42	4409.95	1341.96	1.632
1123	956.84	4576.38	29.37	4902.5	1.651			1123	837.52	8431.86	7178.74	4004.68	1.638
1124	522.88	4378.8	41.83	7354.28	1.652			1124	941.64	8509.29	6018.18	3475.74	1.639
1125	619.4	5699.56	-13.35	1917.54	1.654			1125	773.68	4380.58	2867.58	2638.34	1.64
1126	696.92	5618.57	15.13	2741.16	1.655			1126	999.4	9229.3	4359.22	3487.4	1.64
1127	586.72	5075.67	51.62	2789.92	1.655			1127	1067.8	5574.96	2252.59	2202.68	1.641
1128	725.8	2024.75	102.35	3190.6	1.655			1128	585.96	6280.73	6246.91	2968	1.643
1129	1771.56	1324.32	46.28	2656.36	1.656			1129	972.04	12591.7	11919.8	4580.26	1.644
1130	478.8	6159.69	82.77	2266.28	1.659			1130	461.32	6486.32	5105.93	1728.86	1.648
1131	376.2	3561.78	8.9	2012.94	1.659			1131	500.84	5273.25	2598.8	2670.14	1.649
1132	693.88	4702.76	57.85	3938.96	1.66			1132	885.4	5121.06	3504.82	2727.38	1.65
1133	627	8063.4	38.27	4695.8	1.66			1133	855.76	5040.07	1874.34	1189.32	1.651
1134	718.2	8989	123.71	3680.32	1.663			1134	953.8	1897.48	3754.91	3581.74	1.652
1135	661.96	4684.96	72.09	2858.82	1.663			1135	824.6	8189.78	5758.3	2363.8	1.652
1136	709.08	5693.33	68.53	2797.34	1.664			1136	876.28	6109.85	2214.32	3248.9	1.653
1137	674.12	7332.71	67.64	5603.16	1.665			1137	953.8	5238.54	3085.63	2020.36	1.656
1138	459.8	6119.64	56.96	1764.9	1.665			1138	822.32	7612.17	3497.7	2016.12	1.657
1139	513	4700.09	4.45	2788.86	1.665			1139	653.6	6378.63	2742.98	2397.72	1.657
1140	930.24	6942	62.3	3030.54	1.667			1140	571.52	4789.09	3779.83	1391.78	1.659
1141	800.28	10060.6	80.99	4862.22	1.668			1141	470.44	6155.24	2257.04	2949.98	1.659
1142	770.64	5242.1	93.45	2359.56	1.668			1142	820.8	7164.5	2714.5	2569.44	1.659
1143	727.32	5613.23	49.84	2981.78	1.671			1143	445.36	964.76	12.46	-138.86	1.66
1144	515.28	873.98	16.02	2103.04	1.671			1144	593.56	544.68	55.18	143.1	1.661
1145	677.92	4789.98	100.57	2763.42	1.672			1145	1067.8	3065.16	2817.74	2369.1	1.661
1146	694.64	7116.44	89.89	3248.9	1.677			1146	288.04	4833.59	4888.77	1973.72	1.665
1147	873.24	6861.9	82.77	2981.78	1.678			1147	598.12	4705.43	3089.19	1799.88	1.666
1148	880.84	7886.29	133.5	3614.6	1.679			1148	766.84	7031.89	1766.65	2406.2	1.667
1149	749.36	7771.48	37.38	2856.7	1.684			1149	794.96	8343.75	4237.29	2499.48	1.668
1150	800.28	7381.66	87.22	2760.24	1.684			1150	978.12	6146.34	3210.23	3239.36	1.67
1151	533.52	6480.98	44.5	4521.96	1.685			1151	967.48	7684.26	3766.48	3753.46	1.671
1152	442.32	4950.18	-18.69	2232.36	1.688			1152	883.12	7479.56	3067.83	4794.38	1.672
1153	642.2	5801.02	37.38	3644.28	1.689			1153	749.36	3147.93	2355.83	2241.9	1.673
1154	919.6	7629.08	56.96	3570.08	1.69			1154	866.4	4549.68	3309.91	2794.16	1.674
1155	559.36	5974.57	86.33	3057.04	1.691			1155	357.96	5848.19	4464.24	3009.34	1.675
1156	1045.76	1192.6	30.26	2315.04	1.692			1156	769.12	8602.74	2400.33	3200.14	1.675
1157	1093.64	9442.01	44.5	5314.84	1.692			1157	399.76	8141.72	5878.45	3092.02	1.676
1158	822.32	7732.32	51.62	4324.8	1.694			1158	711.36	9793.56	6698.14	4815.58	1.677
1159	622.44	6540.61	57.85	3163.04	1.694			1159	557.08	6595.79	4157.19	3576.44	1.679
1160	1206.88	9867.43	174.44	5552.28	1.696			1160	794.2	8816.34	6876.14	2909.7	1.679
1161	593.56	7882.73	65.86	3637.92	1.701			1161	801.8	6865.46	3494.14	2819.6	1.679
1162	716.68	8305.48	88.11	3714.24	1.701			1162	1162.8	4668.94	2581.89	2140.14	1.681
1163	753.16	8989.89	88.11	3099.44	1.702			1163	1064.76	7000.74	4507.85	2017.18	1.681
1164	556.32	3737.11	-22.25	40.28	1.702			1164	874.76	8159.52	3309.91	4124.46	1.681
1165	678.68	6104.51	94.34	2392.42	1.704			1165	566.96	7850.69	3819.88	3320.98	1.682
1166	285.76	4597.74	81.88	-31.8	1.705			1166	506.16	3766.48	3123.9	1835.92	1.683
1167	1020.68	741.37	121.04	2795.22	1.705			1167	755.44	5229.64	1982.03	1967.36	1.684
1168	731.12	8986.33	51.62	2458.14	1.705			1168	1173.44	5826.83	7119.11	3324.16	1.684
1169	554.8	3853.7	104.13	1955.7	1.711			1169	851.96	6120.53	5303.51	2233.42	1.685
1170	629.28	10755.6	77.43	2080.78	1.712			1170	199.12	7574.79	6853.89	2424.22	1.685
1171	872.48	7896.08	0	3484.22	1.712			1171	408.88	5954.99	8002.88	2786.74	1.686
1172	694.64	6696.36	24.03	1750.06	1.712			1172	391.4	5368.48	5767.2	3841.44	1.686
1173	632.32	4161.64	82.77	1600.6	1.712			1173	586.72	7459.09	6094.72	2824.9	1.687
1174	671.08	4343.2	52.51	-100.7	1.713			1174	734.92	5384.5	3643.66	2554.6	1.687
1175	1041.2	7368.31	42.72	3461.96	1.714			1175	894.52	8967.64	10136.2	3369.74	1.689
1176	774.44	9819.37	46.28	3856.28	1.714			1176	796.48	7257.06	7063.93	3159.86	1.69
1177	760.76	7281.09	72.09	2641.52	1.714			1177	491.72	235.85	-22.25	221.54	1.69
1178	638.4	4382.36	30.26	1817.9	1.717			1178	986.48	5343.56	6380.41	2511.14	1.693
1179	200.64	362.23	-62.3	157.94	1.72			1179	1128.6	11121.4	9070.88	4776.36	1.694
1180	763.8	7600.6	64.08	5660.4	1.721			1180	737.96	5086.35	3908.88	3070.82	1.694
1181	427.12	3847.47	73.87	1126.78	1.721			1181	452.96	7295.33	3080.29	3316.74	1.695
1182	794.96	5783.22	13.35	3336.88	1.722			1182	595.08	8225.38	5422.77	4564.36	1.697
1183	656.64	7910.32	46.28	2535.52	1.722			1183	984.96	1462.27	5478.84	1874.08	1.698
1184	907.44	7063.93	-24.03	2739.04	1.723			1184	1161.28	9482.95	7353.18	3446.06	1.698
1185	939.36	1217.52	57.85	2689.22	1.724			1185	829.16	3828.78	2046.11	2920.3	1.701
1186	813.2	5993.26	142.4	3909.28	1.725			1186	767.6	8732.68	5048.08	4648.1	1.702
1187	1004.72	1590.43	77.43	2771.9	1.725			1187	933.28	6076.03	4197.24	2419.98	1.703
1188	670.32	7945.92	131.72	2996.62	1.725			1188	718.96	7735.88	3479.9	2966.94	1.707
1189	1019.16	5810.81	139.73	3225.58	1.726			1189	840.56	6077.81	2721.62	3494.82	1.708
1190	779	2707.38	69.42	2323.52	1.726			1190	809.4	6261.15	5873.11	3111.1	1.709
1191	683.24	7920.11	43.61	2058.52	1.728			1191	935.56	5162	8775.4	3803.28	1.709
1192	579.88	5159.33	32.04	339.2	1.728			1192	927.2	7295.33	6204.19	3441.82	1.71
1193	712.12	8050.05	50.73	3150.32	1.73			1193	1393.84	15539.4	8973.87	15421.9	1.712
1194	537.32	5812.59	36.49	937.04	1.731			1194	383.04	23831.5	21447.2	8670.8	1.713
1195	721.24	8127.48	87.22	2117.88	1.731			1195	754.68	3227.14	3339.28	1924.96	1.714
1196	608	5113.05	84.55	2765.54	1.733			1196	650.56	5145.98	2661.99	2205.86	1.714
1197	707.56	6931.32	37.38	3286	1.733			1197	576.84	5552.71	1679.43	1881.5	1.714
1198	775.96	6639.4	94.34	5023.34	1.735			1198	718.2	4803.33	3635.65	2207.98	1.715
1199	560.12	11389.3	80.99	4605.7	1.737			1199	691.6	10816.2	7927.23	4200.78	1.717
1200	654.36	8546.67	91.67	3507.54	1.737			1200	471.2	6109.85	3338.39	2763.42	1.717
1201	901.36	7762.58	89	4015.28	1.738			1201	788.12	3758.47	1974.02	1906.94	1.718
1202	593.56	6319	84.55	3341.12	1.738			1202	692.36	5821.49	2637.96	2814.3	1.719
1203	595.08	4150.07	30.26	1970.54	1.739			1203	687.8	5086.35	3297.45	2590.64	1.719
1204	723.52	9233.75	40.94	3702.58	1.74			1204	1415.12	2519.59	6773.79	3273.28	1.719
1205	674.12	4334.3	59.63	1799.88	1.742			1205	535.04	5277.7	3562.67	2538.7	1.72
1206	741	6181.94	29.37	2434.82	1.743			1206	690.84	5811.7	2986.84	2129.54	1.721
1207	615.6	8366.89	66.75	5078.46	1.743			1207	703.76	7199.21	7960.16	5334.98	1.723
1208	304.76	3503.04	23.14	421.88	1.746			1208	696.92	8660.59	5793.01	3378.22	1.724
1209	563.16	8463.01	12.46	5931.76	1.747			1209	248.52	5204.72	2280.18	2400.9	1.726
1210	763.8	6881.48	-13.35	3796.92	1.747			1210	543.4	7924.56	3112.33	4137.18	1.729
1211	788.88	7507.15	28.48	2553.54	1.748			1211	669.56	15361.4	10328.5	5342.4	1.732
1212	791.16	3934.69	57.85	2881.08	1.749			1212	837.52	6143.67	3616.07	3072.94	1.733
1213	666.52	5614.12	-11.57	623.28	1.749			1213	641.44	8979.21	3789.62	4405.36	1.735
1214	535.04	7483.12	60.52	2294.9	1.75			1214	1067.04	11896.6	9278.25	5190.82	1.736
1215	797.24	7947.7	-8.01	3128.06	1.75			1215	1079.2	7666.46	4698.31	3553.12	1.736
1216	332.88	4223.94	28.48	-110.24	1.75			1216	180.12	5453.03	1929.52	1511.56	1.736
1217	1090.6	13881.3	75.65	2858.82	1.751			1217	663.48	7269.52	3090.97	3155.62	1.738
1218	666.52	7903.2	-9.79	3635.8	1.752			1218	986.48	7033.67	4544.34	3110.04	1.741
1219	723.52	1944.65	45.39	3430.16	1.752			1219	727.32	10312.4	5595.43	3823.42	1.741
1220	783.56	6582.44	276.79	3529.8	1.754			1220	846.64	6506.79	3931.13	2468.74	1.743
1221	658.92	7774.15	43.61	3816	1.757			1221	1083.76	6309.21	3503.04	3442.88	1.744
1222	641.44	6507.68	27.59	3685.62	1.758			1222	978.12	4677.84	3108.77	2574.74	1.745
1223	493.24	2392.32	51.62	1869.84	1.758			1223	476.52	3812.76	7237.48	3450.3	1.746
1224	733.4	7253.5	71.2	4685.2	1.763			1224	554.04	8249.41	10330.2	3491.64	1.748
1225	731.88	5135.3	16.02	2753.88	1.764			1225	652.84	2855.12	3257.4	3198.02	1.749
1226	425.6	4609.31	31.15	1368.46	1.765			1226	703	5964.78	3676.59	2933.02	1.749
1227	615.6	4793.54	72.09	2732.68	1.765			1227	1064.76	7722.53	4741.92	3223.46	1.751
1228	747.84	6231.78	76.54	2238.72	1.765			1228	866.4	5322.2	2820.41	2425.28	1.752
1229	318.44	1246.89	-6.23	-137.8	1.767			1229	778.24	10709.4	5552.71	4470.02	1.752
1230	488.68	6503.23	-9.79	3410.02	1.77			1230	639.16	10248.3	3113.22	2934.08	1.752
1231	338.96	3220.02	-5.34	-183.38	1.77			1231	890.72	4792.65	2919.2	2680.74	1.753
1232	437	5135.3	50.73	1152.22	1.77			1232	992.56	5285.71	2029.2	1761.72	1.755
1233	804.08	5297.28	82.77	2944.68	1.771			1233	1366.48	7258.84	5847.3	3096.26	1.755
1234	799.52	10416.6	44.5	4163.68	1.772			1234	819.28	9636.03	5330.21	5143.12	1.755
1235	548.72	4263.99	11.57	864.96	1.774			1235	1032.84	7735.88	10190.5	4109.62	1.756
1236	756.2	6144.56	38.27	2182.54	1.777			1236	233.32	3609.84	2417.24	1404.5	1.758
1237	459.04	4803.33	92.56	2544	1.778			1237	597.36	8434.53	2876.48	3588.1	1.759
1238	814.72	6116.97	18.69	3008.28	1.778			1238	856.52	7952.15	3242.27	3447.12	1.759
1239	770.64	7069.27	83.66	5736.72	1.779			1239	722	3215.57	4610.2	2039.44	1.759
1240	554.8	4132.27	35.6	2080.78	1.78			1240	814.72	6053.78	4193.68	3918.82	1.76
1241	630.04	3723.76	-13.35	3190.6	1.781			1241	602.68	6108.07	6214.87	2919.24	1.76
1242	468.92	4727.68	30.26	2461.32	1.782			1242	942.4	4569.26	2460.85	3064.46	1.76
1243	766.08	9500.75	61.41	5527.9	1.786			1243	1437.92	5233.2	3503.93	3340.06	1.762
1244	638.4	4716.11	30.26	4044.96	1.786			1244	698.44	2757.22	2583.67	2555.66	1.762
1245	676.4	968.32	40.94	3155.62	1.786			1245	940.12	8798.54	4362.78	3531.92	1.764
1246	541.12	4219.49	56.96	2009.76	1.79			1246	1304.92	5399.63	6180.16	2528.1	1.765
1247	722	9519.44	110.36	3474.68	1.79			1247	727.32	5436.12	4386.81	2313.98	1.766
1248	725.8	11610	73.87	4056.62	1.79			1248	147.44	6158.8	2201.86	2405.14	1.766
1249	989.52	1136.53	95.23	1834.86	1.79			1249	784.32	6218.43	2671.78	4445.64	1.77
1250	674.12	8624.99	27.59	4126.58	1.791			1250	709.84	7125.34	6017.29	3949.56	1.771
1251	665.76	7888.07	85.44	5429.32	1.791			1251	790.4	5846.41	2846.22	2099.86	1.773
1252	877.04	8509.29	57.85	4269.68	1.792			1252	910.48	9112.71	2608.59	3267.98	1.774
1253	896.8	7050.58	62.3	2237.66	1.792			1253	836.76	6137.44	4100.23	3312.5	1.775
1254	788.88	7912.1	40.05	4173.22	1.795			1254	919.6	7420.82	3531.52	1824.26	1.775
1255	1964.6	13329.5	190.46	5131.46	1.796			1255	677.16	8261.87	12954	4620.54	1.777
1256	863.36	6302.98	56.96	2836.56	1.797			1256	558.6	7299.78	3978.3	3566.9	1.777
1257	611.04	5150.43	61.41	2868.36	1.797			1257	616.36	5233.2	5854.42	2232.36	1.777
1258	1035.88	8167.53	64.97	3862.64	1.798			1258	427.88	2019.41	3408.7	3381.4	1.778
1259	635.36	3707.74	51.62	3483.16	1.8			1259	663.48	5952.32	4617.32	2030.96	1.78
1260	914.28	6460.51	72.09	3769.36	1.8			1260	715.92	4554.13	8764.72	1302.74	1.781
1261	789.64	7473.33	72.09	3610.36	1.801			1261	821.56	8418.51	3872.39	4076.76	1.783
1262	788.12	10650.6	137.95	6040.94	1.804			1262	652.08	2391.43	4077.98	2023.54	1.783
1263	706.04	5218.96	29.37	1998.1	1.806			1263	1310.24	4342.31	3996.99	5069.98	1.783
1264	642.2	7284.65	-0.89	4237.88	1.807			1264	1133.16	6349.26	4376.13	2652.12	1.784
1265	677.92	7590.81	63.19	3501.18	1.808			1265	871.72	8142.61	8132.82	3579.62	1.785
1266	561.64	8085.65	90.78	4154.14	1.808			1266	314.64	6666.1	2734.97	3072.94	1.787
1267	611.8	4704.54	48.95	3620.96	1.808			1267	312.36	7726.09	5246.55	3511.78	1.788
1268	837.52	6214.87	41.83	2368.04	1.809			1268	906.68	15651.5	17059.5	6084.4	1.791
1269	452.2	8476.36	75.65	2810.06	1.809			1269	502.36	8381.13	2807.95	2902.28	1.791
1270	723.52	1134.75	21.36	2491	1.809			1270	564.68	6149.9	3950.71	791.82	1.791
1271	769.88	4603.97	63.19	2361.68	1.811			1271	291.84	6003.94	51.62	-3.18	1.792
1272	1334.56	796.55	89	1955.7	1.812			1272	972.8	7613.06	5796.57	3067.64	1.794
1273	598.12	1829.84	49.84	2045.8	1.814			1273	1311	1285.16	4615.54	1939.8	1.794
1274	1028.28	8046.49	115.7	3819.18	1.814			1274	867.16	9063.76	7788.39	3381.4	1.797
1275	1213.72	1495.2	20.47	3411.08	1.815			1275	744.8	2061.24	2358.5	2347.9	1.8
1276	630.04	5003.58	26.7	1803.06	1.816			1276	675.64	10364.9	5400.52	3528.74	1.801
1277	462.84	8261.87	40.05	3421.68	1.819			1277	800.28	5562.5	5861.54	2559.9	1.804
1278	566.2	5028.5	22.25	2855.64	1.82			1278	996.36	7894.3	4757.05	3170.46	1.806
1279	377.72	4498.95	30.26	-190.8	1.82			1279	247	6616.26	4522.09	2145.44	1.808
1280	518.32	6812.06	74.76	3924.12	1.821			1280	421.8	5259.01	4445.55	1706.6	1.809
1281	742.52	6126.76	24.03	2484.64	1.823			1281	411.16	3854.59	5077.45	3583.86	1.809
1282	770.64	2246.36	33.82	2663.78	1.823			1282	1094.4	8043.82	7785.72	3591.28	1.81
1283	557.84	5550.93	39.16	1906.94	1.823			1283	679.44	8187.11	2858.68	3015.7	1.811
1284	757.72	6013.73	-2.67	2936.2	1.824			1284	991.04	6830.75	4142.95	2174.06	1.812
1285	608	6615.37	22.25	3549.94	1.824			1285	709.08	4727.68	1608.23	1435.24	1.813
1286	574.56	6602.02	26.7	2626.68	1.824			1286	1014.6	5843.74	3356.19	3384.58	1.814
1287	749.36	5332.88	56.07	2616.08	1.825			1287	940.12	5814.37	3098.09	3135.48	1.815
1288	785.08	9241.76	23.14	3832.96	1.825			1288	540.36	189.57	-43.61	200.34	1.816
1289	698.44	5145.09	103.24	1244.44	1.826			1289	1374.84	3792.29	3451.42	4199.72	1.816
1290	560.12	5381.83	113.03	2254.62	1.828			1290	909.72	6179.27	3498.59	2668.02	1.817
1291	440.04	6216.65	121.04	2382.88	1.829			1291	433.96	5048.08	2471.53	2661.66	1.817
1292	864.88	12032.8	108.58	6379.08	1.83			1292	988	6696.36	6674.11	3225.58	1.817
1293	657.4	8928.48	36.49	3861.58	1.832			1293	760.76	5020.49	2083.49	2469.8	1.821
1294	845.12	970.1	113.92	1862.42	1.832			1294	1002.44	6610.03	3001.97	2176.18	1.823
1295	679.44	6702.59	109.47	4764.7	1.833			1295	1000.16	7034.56	3807.42	2310.8	1.823
1296	592.04	7759.02	12.46	1860.3	1.834			1296	1030.56	5744.06	3010.87	3964.4	1.824
1297	515.28	5187.81	-33.82	1221.12	1.836			1297	1073.12	7114.66	4155.41	3200.14	1.824
1298	861.84	5096.14	80.99	4192.3	1.837			1298	746.32	4951.07	3608.95	2358.5	1.825
1299	714.4	6375.96	70.31	3095.2	1.837			1299	786.6	8924.92	4300.48	3254.2	1.826
1300	692.36	7283.76	13.35	3484.22	1.837			1300	701.48	6286.96	5590.98	2668.02	1.831
1301	1092.12	8888.43	64.08	1999.16	1.838			1301	859.56	7862.26	7938.8	3168.34	1.831
1302	745.56	6460.51	23.14	1708.72	1.839			1302	538.84	7063.04	5075.67	2962.7	1.832
1303	742.52	8822.57	73.87	2930.9	1.839			1303	900.6	2771.46	2728.74	1533.82	1.832
1304	783.56	13098.1	64.97	3801.16	1.84			1304	775.96	3697.06	2238.35	2682.86	1.832
1305	386.08	3403.36	29.37	-36.04	1.84			1305	792.68	4814.01	2958.36	1481.88	1.832
1306	758.48	4168.76	56.96	3315.68	1.84			1306	619.4	5306.18	4538.11	1892.1	1.833
1307	801.04	8964.08	46.28	3820.24	1.841			1307	1200.8	3126.57	5499.31	3574.32	1.836
1308	666.52	4756.16	50.73	2921.36	1.842			1308	536.56	3713.08	7854.25	2642.58	1.838
1309	1381.68	12435.1	159.31	5022.28	1.842			1309	263.72	7316.69	5033.84	2636.22	1.838
1310	1244.12	1120.51	145.07	4235.76	1.842			1310	441.56	5418.32	4427.75	1528.52	1.839
1311	693.88	5879.34	20.47	2038.38	1.844			1311	943.16	5083.68	5852.64	2521.74	1.84
1312	753.16	2937.89	27.59	2803.7	1.844			1312	592.04	9781.1	8090.99	3577.5	1.84
1313	504.64	3899.98	41.83	2712.54	1.844			1313	848.16	5762.75	5278.59	1889.98	1.843
1314	568.48	8022.46	47.17	3287.06	1.846			1314	1051.08	4981.33	3034.01	2345.78	1.843
1315	585.2	6151.68	25.81	1502.02	1.849			1315	965.2	6723.06	3580.47	2381.82	1.843
1316	823.08	7465.32	67.64	2890.62	1.849			1316	928.72	1700.79	1888.58	2110.46	1.845
1317	828.4	6852.11	19.58	4148.84	1.85			1317	1253.24	6870.8	6516.58	2628.8	1.845
1318	866.4	7088.85	34.71	4009.98	1.852			1318	889.96	7261.51	4621.77	4717	1.845
1319	416.48	6052.89	46.28	1676.92	1.854			1319	998.64	5797.46	2567.65	2735.86	1.845
1320	723.52	968.32	89	2328.82	1.856			1320	753.16	7033.67	5246.55	3347.48	1.848
1321	557.84	956.75	101.46	1737.34	1.857			1321	496.28	5849.97	6350.15	1770.2	1.848
1322	540.36	4453.56	-2.67	2129.54	1.858			1322	357.96	8848.38	4680.51	4581.32	1.85
1323	741	3126.57	70.31	1834.86	1.859			1323	551	5991.48	3027.78	3305.08	1.85
1324	585.2	8309.04	62.3	3271.16	1.859			1324	984.2	6679.45	2376.3	2824.9	1.853
1325	738.72	2607.7	39.16	3036.9	1.861			1325	1534.44	8515.52	9826.49	4821.94	1.854
1326	386.08	3002.86	-16.91	-379.48	1.861			1326	609.52	5800.13	2704.71	1559.26	1.854
1327	499.32	1794.24	12.46	792.88	1.862			1327	869.44	11757.8	6729.29	4358.72	1.855
1328	564.68	7065.71	80.99	3150.32	1.866			1328	747.84	4874.53	3827	1863.48	1.856
1329	716.68	5998.6	37.38	3543.58	1.867			1329	658.16	5195.82	4469.58	3036.9	1.856
1330	427.88	5541.14	44.5	-25.44	1.868			1330	882.36	6042.21	6265.6	2048.98	1.856
1331	338.96	3536.86	36.49	1790.34	1.868			1331	1950.16	7166.28	4629.78	3239.36	1.857
1332	800.28	6664.32	72.98	4261.2	1.871			1332	1041.2	5774.32	4406.39	2449.66	1.857
1333	636.12	7273.08	-17.8	2135.9	1.871			1333	398.24	4761.5	2337.14	691.12	1.858
1334	248.52	2297.98	-15.13	-203.52	1.872			1334	694.64	4411.73	1956.22	2070.18	1.861
1335	642.2	7104.87	1.78	1972.66	1.872			1335	746.32	7458.2	5196.71	1834.86	1.864
1336	452.96	4707.21	53.4	2304.44	1.873			1336	941.64	5893.58	6594.01	2888.5	1.864
1337	682.48	2272.17	40.94	3660.18	1.873			1337	639.92	8383.8	3272.53	3280.7	1.864
1338	602.68	5230.53	94.34	3924.12	1.874			1338	495.52	5170.9	2516.92	2157.1	1.865
1339	759.24	3490.58	-19.58	2838.68	1.875			1339	523.64	4972.43	1513.89	2374.4	1.865
1340	501.6	5340	38.27	2466.62	1.875			1340	627	8525.31	4191.01	2368.04	1.865
1341	481.84	8422.07	60.52	2901.22	1.876			1341	655.12	4807.78	2977.94	1374.82	1.865
1342	662.72	3115.89	73.87	1955.7	1.876			1342	1149.88	1639.38	3128.35	3081.42	1.866
1343	214.32	3055.37	11.57	189.74	1.879			1343	712.12	7668.24	2945.01	3554.18	1.867
1344	871.72	5940.75	11.57	3106.86	1.881			1344	1892.4	8954.29	4649.36	4903.56	1.867
1345	679.44	6017.29	111.25	2813.24	1.881			1345	357.2	5271.47	5212.73	3425.92	1.868
1346	879.32	1180.14	39.16	2322.46	1.882			1346	326.8	5277.7	2929.88	3672.9	1.868
1347	788.12	6176.6	-13.35	4623.72	1.882			1347	167.96	5148.65	1747.96	2519.62	1.869
1348	803.32	2462.63	80.99	3260.56	1.883			1348	402.8	7430.61	7216.12	3158.8	1.869
1349	775.2	8524.42	100.57	2909.7	1.886			1349	764.56	9652.94	6342.14	4237.88	1.869
1350	490.2	5824.16	75.65	2802.64	1.887			1350	450.68	7410.14	4595.96	3158.8	1.871
1351	532	6052	3.56	1959.94	1.889			1351	1201.56	4589.73	8184.44	3464.08	1.871
1352	635.36	6536.16	11.57	2091.38	1.889			1352	566.96	4413.51	2307.77	2630.92	1.871
1353	720.48	7315.8	80.99	2522.8	1.89			1353	483.36	4379.69	2739.42	2360.62	1.872
1354	468.92	5650.61	62.3	2686.04	1.891			1354	1934.2	1705.24	7824.88	2784.62	1.872
1355	696.16	4692.08	-2.67	1836.98	1.893			1355	1238.8	6569.09	3468.33	4097.96	1.873
1356	760.76	7693.16	4.45	2175.12	1.896			1356	1314.04	14663.6	8935.6	6744.78	1.873
1357	872.48	6111.63	73.87	3276.46	1.896			1357	638.4	8060.73	7063.04	3187.42	1.873
1358	589.76	4294.25	105.02	4046.02	1.897			1358	821.56	5984.36	3390.9	3257.38	1.874
1359	724.28	8563.58	64.08	2731.62	1.898			1359	932.52	6195.29	4917.25	2756	1.874
1360	961.4	6619.82	6.23	3089.9	1.898			1360	803.32	8878.64	7676.25	5943.42	1.875
1361	834.48	7176.07	64.08	1691.76	1.901			1361	620.92	10743.2	6449.83	6581.54	1.876
1362	704.52	4629.78	42.72	2304.44	1.901			1362	965.2	4733.91	4013.9	1409.8	1.876
1363	641.44	6915.3	19.58	2341.54	1.901			1363	913.52	4951.96	4387.7	2094.56	1.876
1364	523.64	4652.03	109.47	2069.12	1.902			1364	731.88	5221.63	1884.13	1320.76	1.877
1365	439.28	7160.05	52.51	2913.94	1.902			1365	1219.04	6687.46	2617.49	3135.48	1.877
1366	833.72	8079.42	97.9	2581.1	1.902			1366	625.48	8496.83	2704.71	3479.98	1.879
1367	538.08	3947.15	85.44	450.5	1.903			1367	443.08	6398.21	2969.93	3090.96	1.879
1368	477.28	4008.56	39.16	2048.98	1.903			1368	503.12	10231.4	10932.8	4326.92	1.879
1369	792.68	4298.7	19.58	4006.8	1.903			1369	539.6	8093.66	8205.8	2731.62	1.88
1370	1805	12390.6	68.53	6010.2	1.904			1370	1475.16	8439.87	8750.48	3006.16	1.881
1371	446.12	5887.35	40.94	2212.22	1.905			1371	610.28	5770.76	3089.19	2259.92	1.881
1372	646.76	6634.06	24.03	1251.86	1.905			1372	614.84	6342.14	4126.04	2874.72	1.881
1373	732.64	10299.1	59.63	3213.92	1.906			1373	1382.44	1348.35	5935.41	3178.94	1.882
1374	697.68	4153.63	135.28	4221.98	1.907			1374	1176.48	9972.45	4653.81	3395.18	1.883
1375	637.64	6216.65	28.48	3891.26	1.908			1375	650.56	7217.01	4940.39	1901.64	1.883
1376	1027.52	8976.54	84.55	4295.12	1.909			1376	834.48	8234.28	6454.28	3691.98	1.883
1377	706.8	5586.53	60.52	2547.18	1.909			1377	706.8	5268.8	1747.07	2238.72	1.884
1378	756.2	8999.68	115.7	2019.3	1.909			1378	1051.84	6457.84	2852.45	3085.66	1.886
1379	587.48	9063.76	33.82	3853.1	1.91			1379	1480.48	6545.95	6479.2	3518.14	1.888
1380	712.88	8826.13	61.41	4956.56	1.91			1380	51.68	15972.8	15685.4	6492.5	1.889
1381	531.24	4630.67	14.24	1862.42	1.912			1381	715.92	5563.39	3159.5	2765.54	1.891
1382	664.24	4927.04	42.72	3235.12	1.912			1382	622.44	8201.35	2796.38	2516.44	1.891
1383	580.64	6582.44	-12.46	2195.26	1.912			1383	383.04	7794.62	9358.35	2291.72	1.891
1384	732.64	6094.72	-0.89	3009.34	1.912			1384	768.36	5647.94	5946.98	2436.94	1.892
1385	758.48	6186.39	135.28	3428.04	1.913			1385	719.72	8078.53	7482.23	3573.26	1.893
1386	739.48	2590.79	23.14	3324.16	1.913			1386	687.8	7490.24	3656.12	3504.36	1.894
1387	494.76	4507.85	133.5	1618.62	1.913			1387	1059.44	3756.69	4823.8	3291.3	1.895
1388	448.4	4516.75	33.82	7.42	1.914			1388	842.08	3252.06	3046.47	3041.14	1.898
1389	813.96	9268.46	67.64	3271.16	1.914			1389	492.48	4150.07	3591.15	1137.38	1.898
1390	718.96	5858.87	53.4	3541.46	1.916			1390	317.68	7603.27	3053.59	3648.52	1.899
1391	307.8	6030.64	56.07	-157.94	1.916			1391	149.72	8841.26	6466.74	2166.64	1.899
1392	472.72	10599	63.19	3351.72	1.919			1392	354.92	8545.78	4159.86	3949.56	1.899
1393	638.4	4511.41	54.29	2095.62	1.919			1393	389.12	6735.52	2592.57	1636.64	1.9
1394	721.24	7718.97	103.24	4693.68	1.921			1394	373.92	5374.71	3039.35	2018.24	1.9
1395	617.12	5001.8	25.81	2916.06	1.923			1395	144.4	4484.71	4292.47	1813.66	1.901
1396	515.28	6858.34	39.16	3428.04	1.925			1396	918.08	9166.11	8941.83	3730.14	1.904
1397	544.92	6106.29	89	2317.16	1.926			1397	1156.72	4178.55	7369.2	2597	1.907
1398	509.96	6085.82	24.92	3317.8	1.926			1398	875.52	7081.73	5098.81	2284.3	1.908
1399	788.12	5236.76	56.07	3728.02	1.928			1399	1083	7388.78	3031.34	1959.94	1.909
1400	525.16	8560.91	39.16	4107.5	1.928			1400	242.44	5400.52	4281.79	1593.18	1.909
1401	570	8731.79	42.72	4138.24	1.93			1401	752.4	7037.23	4622.66	2799.46	1.913
1402	631.56	5428.11	85.44	2399.84	1.934			1402	592.04	6722.17	2479.54	1934.5	1.913
1403	911.24	937.17	19.58	2533.4	1.934			1403	647.52	5131.74	3057.15	1793.52	1.914
1404	829.16	7716.3	73.87	4724.42	1.935			1404	841.32	7213.45	4253.31	2662.72	1.915
1405	488.68	7419.04	46.28	1460.68	1.935			1405	1466.04	8218.26	4754.38	3378.22	1.916
1406	614.08	3905.32	61.41	1376.94	1.936			1406	942.4	6638.51	5622.13	1802	1.916
1407	582.16	6179.27	-3.56	2693.46	1.937			1407	1114.16	6682.12	4108.24	2057.46	1.917
1408	321.48	2762.56	90.78	1552.9	1.938			1408	905.16	3310.8	2607.7	1912.24	1.918
1409	699.2	7572.12	109.47	4653.4	1.939			1409	718.96	5460.15	2999.3	1423.58	1.919
1410	1473.64	17032.8	245.64	8372.94	1.94			1410	708.32	9170.56	4418.85	3249.96	1.92
1411	1060.2	6906.4	72.98	2484.64	1.94			1411	155.04	5731.6	3536.86	1357.86	1.921
1412	715.16	7046.13	92.56	4673.54	1.941			1412	196.08	5305.29	4921.7	2072.3	1.922
1413	177.08	1548.6	48.95	67.84	1.941			1413	851.96	4684.07	2621.05	2510.08	1.923
1414	438.52	4721.45	169.99	2619.26	1.942			1414	817.76	5769.87	3236.93	2218.58	1.926
1415	588.24	7750.12	114.81	2867.3	1.944			1415	999.4	6268.27	4126.04	3156.68	1.927
1416	761.52	6553.07	-8.01	2641.52	1.946			1416	338.2	5893.58	1931.3	1777.62	1.931
1417	751.64	5462.82	12.46	3257.38	1.948			1417	406.6	4760.61	4998.24	2065.94	1.931
1418	842.84	9784.66	167.32	5222.62	1.949			1418	344.28	3517.28	4859.4	2527.04	1.931
1419	888.44	5865.1	-6.23	1737.34	1.949			1419	858.04	5339.11	5279.48	3026.3	1.934
1420	489.44	9028.16	104.13	4072.52	1.952			1420	799.52	4778.41	5224.3	2789.92	1.935
1421	1030.56	8490.6	7.12	3773.6	1.953			1421	959.88	4395.71	4676.06	2394.54	1.936
1422	672.6	8886.65	42.72	4534.68	1.953			1422	1019.92	8082.98	8001.99	3854.16	1.936
1423	548.72	7390.56	50.73	3750.28	1.953			1423	882.36	5607.89	5031.17	3367.62	1.937
1424	837.52	6349.26	89.89	3114.28	1.955			1424	732.64	4673.39	2304.21	2196.32	1.937
1425	463.6	3475.45	37.38	1442.66	1.956			1425	651.32	5444.13	3714.86	3979.24	1.938
1426	557.08	4151.85	66.75	1738.4	1.957			1426	708.32	5714.69	4296.03	3500.12	1.938
1427	510.72	6715.94	40.05	2096.68	1.958			1427	603.44	4529.21	2236.57	2723.14	1.938
1428	557.84	6613.59	6.23	2704.06	1.96			1428	840.56	4698.31	2581.89	2504.78	1.939
1429	609.52	9312.07	124.6	5521.54	1.96			1429	370.88	7340.72	1499.65	-160.06	1.942
1430	649.8	6007.5	86.33	2785.68	1.96			1430	361.76	12188.5	6174.82	4863.28	1.943
1431	463.6	4720.56	17.8	2907.58	1.961			1431	608.76	5516.22	3547.54	3360.2	1.944
1432	856.52	7427.05	89	3893.38	1.962			1432	1399.16	6787.14	7439.51	2915	1.945
1433	956.84	9115.38	53.4	5018.04	1.962			1433	1010.04	6366.17	7431.5	3005.1	1.946
1434	763.8	6353.71	67.64	2079.72	1.962			1434	1200.04	3800.3	9780.21	2652.12	1.946
1435	636.12	6134.77	64.97	3049.62	1.962			1435	626.24	7132.46	4748.15	2201.62	1.948
1436	713.64	8250.3	27.59	1856.06	1.963			1436	327.56	7763.47	6960.69	2880.02	1.951
1437	706.04	4023.69	-3.56	2692.4	1.964			1437	508.44	7050.58	3123.01	3208.62	1.951
1438	836.76	4550.57	73.87	1049.4	1.965			1438	305.52	4896.78	1651.84	2462.38	1.952
1439	808.64	6111.63	23.14	3025.24	1.965			1439	354.92	6878.81	2945.01	2587.46	1.953
1440	755.44	3987.2	6.23	1882.56	1.966			1440	786.6	8087.43	4160.75	1891.04	1.954
1441	582.92	6856.56	95.23	4645.98	1.966			1441	664.24	5402.3	4249.75	2493.12	1.954
1442	611.04	2597.02	6.23	1955.7	1.968			1442	598.12	6989.17	2760.78	2164.52	1.955
1443	923.4	7097.75	106.8	3348.54	1.968			1443	936.32	4216.82	4699.2	1794.58	1.956
1444	738.72	4027.25	131.72	2741.16	1.968			1444	1884.04	7778.6	9020.15	2581.1	1.956
1445	759.24	6061.79	102.35	2016.12	1.968			1445	962.16	6556.63	8289.46	3821.3	1.956
1446	686.28	5460.15	-39.16	2277.94	1.969			1446	1155.2	4215.04	6440.93	3412.14	1.956
1447	749.36	10065.9	64.97	5111.32	1.969			1447	71.44	10012.5	9864.76	4265.44	1.96
1448	820.8	7027.44	35.6	3271.16	1.97			1448	628.52	12822.2	8231.61	5910.56	1.961
1449	470.44	4425.97	48.06	2224.94	1.97			1449	572.28	5948.76	4904.79	3293.42	1.962
1450	769.12	4715.22	3.56	2790.98	1.971			1450	311.6	5598.1	4751.71	2039.44	1.962
1451	557.84	5517.11	65.86	2881.08	1.972			1451	471.2	8232.5	6033.31	3452.42	1.963
1452	652.08	7708.29	24.03	3234.06	1.972			1452	735.68	5290.16	2747.43	3513.9	1.964
1453	780.52	7072.83	29.37	3823.42	1.973			1453	837.52	6181.94	3116.78	3887.02	1.965
1454	641.44	5114.83	128.16	3094.14	1.975			1454	756.2	12460.9	3311.69	3594.46	1.966
1455	603.44	5097.92	64.08	3119.58	1.976			1455	1245.64	8938.27	7083.51	5396.46	1.967
1456	803.32	7667.35	101.46	4679.9	1.977			1456	375.44	2075.48	27.59	31.8	1.967
1457	770.64	8211.14	94.34	3033.72	1.978			1457	1167.36	5994.15	3126.57	3555.24	1.969
1458	700.72	1571.74	31.15	3740.74	1.978			1458	311.6	8830.58	7008.75	3224.52	1.971
1459	601.16	5152.21	52.51	2709.36	1.979			1459	340.48	8094.55	7644.21	4140.36	1.971
1460	794.2	3235.15	131.72	3406.84	1.98			1460	139.84	6083.15	4258.65	2288.54	1.971
1461	702.24	5147.76	88.11	2660.6	1.982			1461	418	5930.07	2853.34	2921.36	1.973
1462	809.4	9666.29	80.99	4255.9	1.982			1462	719.72	5576.74	4971.54	1511.56	1.974
1463	678.68	6510.35	23.14	2953.16	1.984			1463	883.88	10487.8	11083.2	4626.9	1.974
1464	644.48	8711.32	56.96	4567.54	1.985			1464	468.92	8377.57	4364.56	2492.06	1.974
1465	489.44	4653.81	31.15	967.78	1.985			1465	703.76	10793	5574.07	6132.1	1.975
1466	562.4	5770.76	36.49	1787.16	1.986			1466	896.04	6199.74	4200.8	1844.4	1.975
1467	604.96	7058.59	68.53	4106.44	1.987			1467	1035.12	10535.8	6821.85	4285.58	1.976
1468	693.12	4379.69	21.36	2882.14	1.988			1468	859.56	8790.53	6297.64	4430.8	1.977
1469	503.12	5205.61	64.08	1319.7	1.988			1469	772.92	6353.71	3433.62	2772.96	1.977
1470	1007.76	2463.52	108.58	2418.92	1.989			1470	815.48	5692.44	2617.49	3425.92	1.978
1471	861.08	7296.22	38.27	3359.14	1.99			1471	792.68	8368.67	10483.3	3294.48	1.979
1472	730.36	7804.41	32.93	2912.88	1.99			1472	630.04	4328.07	2214.32	1476.58	1.98
1473	772.92	6895.72	21.36	3522.38	1.99			1473	681.72	3396.24	5595.43	2534.46	1.98
1474	801.04	2564.09	144.18	3616.72	1.991			1474	475	6830.75	6000.38	2429.52	1.981
1475	823.84	2071.92	77.43	3043.26	1.993			1475	215.08	6470.3	6160.58	4182.76	1.981
1476	271.32	2232.12	30.26	1451.14	1.994			1476	116.28	6219.32	2205.42	2416.8	1.981
1477	601.16	6605.58	5.34	1889.98	1.996			1477	419.52	8127.48	4563.92	3779.96	1.982
1478	642.2	2673.56	75.65	2841.86	1.997			1478	1005.48	8677.5	7645.1	5711.28	1.983
1479	1522.28	1269.14	40.05	3185.3	1.998			1479	671.84	4953.74	1545.04	2440.12	1.988
1480	965.2	9941.3	26.7	4421.26	1.998			1480	668.8	8603.63	8977.43	4643.86	1.988
1481	554.8	8801.21	82.77	2843.98	2			1481	758.48	7085.29	4463.35	1824.26	1.988
1482	443.08	6541.5	82.77	4083.12	2			1482	618.64	10807.3	6613.59	5309.54	1.988
1483	821.56	6263.82	82.77	4124.46	2.002			1483	868.68	5566.06	2529.38	2856.7	1.988
1484	754.68	7576.57	120.15	4207.14	2.003			1484	791.16	10341.8	3920.45	2906.52	1.989
1485	305.52	1585.09	22.25	571.34	2.004			1485	793.44	3295.67	4543.45	2602.3	1.989
1486	535.04	6013.73	78.32	3025.24	2.005			1486	636.12	4767.73	2095.95	1088.62	1.989
1487	761.52	4890.55	95.23	2647.88	2.008			1487	127.68	6808.5	4233.73	2527.04	1.991
1488	689.32	6224.66	42.72	2070.18	2.009			1488	55.48	5301.73	6371.51	1561.38	1.991
1489	575.32	1669.64	29.37	1169.18	2.009			1489	294.12	5039.18	4259.54	2714.66	1.993
1490	646	4352.1	56.96	579.82	2.011			1490	617.88	4944.84	3475.45	1796.7	1.993
1491	602.68	6537.94	88.11	1358.92	2.012			1491	907.44	671.06	3111.44	3168.34	1.994
1492	830.68	7028.33	69.42	4835.72	2.012			1492	817	7336.27	10237.7	3772.54	1.995
1493	502.36	7955.71	55.18	2918.18	2.014			1493	726.56	6039.54	7788.39	3801.16	1.995
1494	645.24	3216.46	48.95	2822.78	2.014			1494	1054.12	7901.42	4115.36	4192.3	1.995
1495	604.96	3892.86	43.61	1961	2.015			1495	994.84	1789.79	5742.28	2793.1	1.995
1496	361	4115.36	10.68	1948.28	2.015			1496	730.36	3823.44	7337.16	1698.12	1.996
1497	1168.88	5105.93	64.97	3875.36	2.015			1497	785.08	4846.94	5248.33	2507.96	1.997
1498	965.96	1345.68	83.66	3018.88	2.015			1498	570	4095.78	5820.6	1274.12	1.997
1499	587.48	6730.18	3791.4	303.16	2.016			1499	993.32	4739.25	4758.83	2981.78	2
1500	868.68	4636.9	50.73	3367.62	2.017			1500	912	7386.11	3019.77	3842.5	2
1501	683.24	3372.21	-16.91	2164.52	2.018			1501	1039.68	884.66	4994.68	2960.58	2.004
1502	574.56	6509.46	79.21	2898.04	2.018			1502	736.44	9339.66	9078.89	4089.48	2.005
1503	792.68	6588.67	-5.34	1150.1	2.019			1503	909.72	8034.92	4888.77	3561.6	2.007
1504	646	3186.2	80.99	3052.8	2.02			1504	794.2	5857.98	2690.47	2904.4	2.008
1505	641.44	5968.34	0.89	4246.36	2.021			1505	867.16	6214.87	2439.49	2605.48	2.008
1506	753.16	9564.83	18.69	3282.82	2.022			1506	876.28	7560.55	5098.81	4321.62	2.009
1507	536.56	6374.18	-51.62	2032.02	2.023			1507	1140.76	8696.19	3551.1	3301.9	2.01
1508	1140.76	6171.26	33.82	2355.32	2.023			1508	921.12	6985.61	4100.23	3689.86	2.01
1509	792.68	6718.61	89	3388.82	2.026			1509	342.76	5971.01	4199.02	1565.62	2.012
1510	797.24	8636.56	30.26	4240	2.027			1510	462.08	4061.07	5503.76	1504.14	2.013
1511	690.84	6198.85	24.03	2359.56	2.027			1511	610.28	7556.99	2524.93	2560.96	2.014
1512	915.8	10761	48.06	4016.34	2.027			1512	755.44	5995.93	2888.05	2081.84	2.015
1513	881.6	8832.36	5.34	3327.34	2.028			1513	972.8	9354.79	5744.06	3613.54	2.017
1514	582.16	4745.48	16.91	2925.6	2.03			1514	1634	891.78	4652.03	3412.14	2.017
1515	624.72	18884	172.66	10184.5	2.031			1515	834.48	4440.21	4207.03	2305.5	2.018
1516	772.16	8048.27	181.56	4648.1	2.031			1516	744.04	4813.12	3365.98	2603.36	2.019
1517	1037.4	2322.9	46.28	3261.62	2.031			1517	994.84	5470.83	2984.17	2498.42	2.019
1518	582.16	5694.22	94.34	2347.9	2.035			1518	344.28	6874.36	1909.94	2576.86	2.021
1519	562.4	3603.61	8.9	2256.74	2.036			1519	283.48	4916.36	6256.7	2904.4	2.022
1520	758.48	5130.85	59.63	1777.62	2.039			1520	543.4	8749.59	7613.95	3496.94	2.023
1521	959.12	12972.6	59.63	4378.86	2.041			1521	402.04	5938.97	4890.55	2060.64	2.023
1522	814.72	5736.05	-16.91	3047.5	2.042			1522	361.76	8916.02	3952.49	3704.7	2.024
1523	617.12	6885.04	55.18	2520.68	2.044			1523	569.24	6079.59	3065.16	2615.02	2.024
1524	700.72	6683.9	89.89	3664.42	2.046			1524	896.04	8403.38	7735.88	2262.04	2.026
1525	688.56	4474.92	80.99	2660.6	2.047			1525	1008.52	5181.58	2899.62	2992.38	2.027
1526	604.96	5528.68	17.8	4182.76	2.047			1526	653.6	10586.5	9709.01	5138.88	2.027
1527	787.36	5951.43	86.33	2771.9	2.047			1527	681.72	5171.79	2030.09	2143.32	2.027
1528	785.84	6028.86	18.69	1864.54	2.048			1528	582.16	15511.8	7366.53	5450.52	2.03
1529	11340.7	821.47	104.13	-74.2	2.05			1529	205.2	6271.83	2048.78	2611.84	2.032
1530	565.44	3477.23	89	3155.62	2.05			1530	171.76	4587.95	2732.3	1535.94	2.033
1531	907.44	6494.33	126.38	2495.24	2.051			1531	842.84	5724.48	2934.33	1315.46	2.036
1532	1066.28	9027.27	47.17	5112.38	2.052			1532	758.48	4770.4	4558.58	1679.04	2.036
1533	715.92	5295.5	129.94	2553.54	2.052			1533	586.72	8138.16	4463.35	3688.8	2.036
1534	766.08	6626.94	43.61	3999.38	2.054			1534	1067.8	10094.4	2548.96	4053.44	2.038
1535	722	3617.85	37.38	480.18	2.054			1535	837.52	6516.58	2635.29	2739.04	2.038
1536	943.16	8667.71	24.92	3283.88	2.054			1536	930.24	5226.08	2742.09	2585.34	2.038
1537	1054.12	8214.7	121.04	4387.34	2.054			1537	1003.96	5881.12	5502.87	3064.46	2.039
1538	784.32	7232.14	0	3635.8	2.055			1538	1658.32	8374.9	8101.67	2999.8	2.039
1539	770.64	8935.6	-12.46	4718.06	2.056			1539	182.4	5730.71	4489.16	2825.96	2.042
1540	608.76	6056.45	16.91	1467.04	2.057			1540	29.64	5032.06	2060.35	2267.34	2.043
1541	627	3187.98	69.42	2209.04	2.057			1541	599.64	1414.21	5145.98	2611.84	2.044
1542	765.32	5877.56	12.46	2921.36	2.06			1542	1051.84	8160.41	5469.94	2640.46	2.046
1543	700.72	6381.3	33.82	3819.18	2.06			1543	803.32	6035.09	5262.57	2204.8	2.047
1544	757.72	6111.63	8.01	1287.9	2.06			1544	870.96	7789.28	5398.74	3336.88	2.047
1545	821.56	4306.71	27.59	2227.06	2.063			1545	1056.4	6967.81	4256.87	2918.18	2.048
1546	806.36	8382.91	-41.83	3349.6	2.063			1546	911.24	6062.68	5040.96	1224.3	2.049
1547	801.04	6333.24	45.39	2520.68	2.063			1547	867.92	7428.83	6546.84	4714.88	2.05
1548	448.4	5260.79	56.07	1274.12	2.065			1548	904.4	4963.53	3633.87	2466.62	2.05
1549	1248.68	10445	26.7	3775.72	2.066			1549	738.72	5598.99	1893.03	2109.4	2.05
1550	821.56	8911.57	67.64	4089.48	2.067			1550	879.32	8139.05	5423.66	4944.9	2.051
1551	609.52	6667.88	99.68	2426.34	2.067			1551	846.64	5806.36	4794.43	1970.54	2.052
1552	864.88	8188.89	42.72	5766.4	2.068			1552	411.16	4806	5092.58	2713.6	2.053
1553	839.8	6654.53	67.64	3888.08	2.069			1553	288.8	6664.32	4019.24	1862.42	2.053
1554	449.16	6647.41	52.51	2501.6	2.07			1554	260.68	5258.12	1962.45	1113	2.054
1555	690.08	5506.43	65.86	3705.76	2.07			1555	538.84	6545.06	3227.14	1809.42	2.055
1556	466.64	2767.9	56.07	2380.76	2.07			1556	264.48	5780.55	2473.31	2493.12	2.056
1557	579.88	11026.2	169.1	3345.36	2.07			1557	591.28	7880.06	5291.94	2522.8	2.056
1558	816.24	8358.88	78.32	2633.04	2.071			1558	804.84	5186.03	2233.01	2838.68	2.057
1559	700.72	8507.51	62.3	2933.02	2.071			1559	795.72	5877.56	4847.83	2034.14	2.057
1560	794.96	8858.17	92.56	6153.3	2.071			1560	1140	2428.81	2672.67	1782.92	2.058
1561	529.72	6598.46	94.34	3547.82	2.071			1561	863.36	9668.07	5250.11	5467.48	2.058
1562	760	5589.2	138.84	3248.9	2.072			1562	786.6	4290.69	5873.11	2896.98	2.061
1563	458.28	11043.1	55.18	5903.14	2.072			1563	433.96	4596.85	2796.38	1546.54	2.061
1564	1145.32	9860.31	105.02	3952.74	2.072			1564	861.08	8318.83	58842.3	3651.7	2.062
1565	608.76	6790.7	60.52	2560.96	2.073			1565	364.8	5954.99	8521.75	3399.42	2.062
1566	1073.12	6267.38	85.44	1991.74	2.074			1566	354.92	4205.25	5674.64	3228.76	2.064
1567	522.88	4670.72	74.76	2274.76	2.074			1567	429.4	8220.04	2928.99	2790.98	2.064
1568	504.64	4830.92	46.28	3265.86	2.076			1568	332.88	7388.78	3122.12	3145.02	2.064
1569	697.68	6842.32	118.37	2724.2	2.076			1569	1016.88	8494.16	4587.06	3298.72	2.068
1570	589	3485.24	33.82	842.7	2.076			1570	1044.24	7492.02	2836.43	4507.12	2.069
1571	727.32	2080.82	48.06	2727.38	2.077			1571	930.24	7114.66	5987.03	3127	2.069
1572	829.16	3952.49	-2.67	2324.58	2.078			1572	842.08	7804.41	4116.25	3110.04	2.07
1573	862.6	10759.2	113.03	3906.1	2.078			1573	445.36	5899.81	6238.9	2857.76	2.073
1574	675.64	6025.3	68.53	2559.9	2.079			1574	236.36	5121.95	1820.94	2675.44	2.074
1575	825.36	5857.09	75.65	2998.74	2.079			1575	318.44	6166.81	2953.91	2615.02	2.074
1576	718.2	1295.84	76.54	1494.6	2.079			1576	193.8	3685.49	2418.13	1605.9	2.075
1577	561.64	4288.02	69.42	2128.48	2.08			1577	644.48	5074.78	2435.93	3155.62	2.076
1578	1493.4	704.88	-20.47	1416.16	2.08			1578	924.92	9086.01	6072.47	4482.74	2.078
1579	729.6	7953.04	8.01	4220.92	2.081			1579	827.64	2475.09	4796.21	1258.22	2.078
1580	980.4	8857.28	91.67	3710	2.081			1580	851.96	4626.22	4390.37	1826.38	2.079
1581	819.28	1715.92	72.09	1991.74	2.082			1581	971.28	7348.73	1566.4	3383.52	2.079
1582	566.2	5093.47	23.14	1737.34	2.083			1582	677.92	6507.68	6354.6	3233	2.079
1583	1528.36	1019.05	40.05	2167.7	2.084			1583	686.28	4553.24	3766.48	2277.94	2.08
1584	908.96	7419.04	24.92	3168.34	2.087			1584	706.04	5262.57	2082.6	3160.92	2.081
1585	772.92	3952.49	43.61	769.56	2.088			1585	977.36	4768.62	5564.28	1797.76	2.082
1586	1044.24	8262.76	19.58	4414.9	2.09			1586	784.32	9660.06	3497.7	3975	2.082
1587	779.76	4535.44	41.83	2421.04	2.091			1587	415.72	5582.08	7558.77	3717.42	2.085
1588	357.2	3764.7	63.19	770.62	2.091			1588	332.88	6858.34	4166.09	3555.24	2.086
1589	748.6	6857.45	-8.9	1754.3	2.092			1589	393.68	13984.6	7684.26	3449.24	2.086
1590	696.92	6317.22	42.72	1663.14	2.093			1590	595.08	8220.04	7419.93	2994.5	2.087
1591	671.08	1541.48	107.69	1374.82	2.093			1591	630.8	6934.88	2208.09	3168.34	2.088
1592	599.64	5188.7	12.46	2498.42	2.096			1592	732.64	7426.16	6173.04	2307.62	2.088
1593	741.76	8113.24	112.14	4568.6	2.098			1593	692.36	6076.92	4155.41	2654.24	2.091
1594	937.84	7189.42	29.37	1991.74	2.098			1594	614.08	7479.56	2090.61	2135.9	2.092
1595	782.8	7541.86	140.62	2322.46	2.098			1595	924.92	8146.17	2921.87	3942.14	2.092
1596	886.16	7862.26	35.6	2700.88	2.099			1596	712.88	9560.38	7571.23	3969.7	2.092
1597	558.6	5539.36	8.01	2157.1	2.1			1597	364.8	5785.89	2735.86	3000.86	2.093
1598	810.16	4113.58	89.89	3825.54	2.101			1598	459.04	5830.39	3974.74	3000.86	2.093
1599	842.08	5311.52	3.56	2124.24	2.102			1599	726.56	6842.32	8285.01	4021.64	2.093
1600	620.92	5445.02	113.92	1404.5	2.102			1600	481.84	6881.48	3535.97	4201.84	2.096
1601	846.64	5446.8	120.15	2399.84	2.103			1601	509.2	4562.14	2465.3	2583.22	2.097
1602	630.8	2194.74	-33.82	1553.96	2.103			1602	982.68	1487.19	2409.23	3825.54	2.098
1603	547.96	9656.5	128.16	3779.96	2.105			1603	552.52	5700.45	2944.12	1901.64	2.101
1604	608.76	5929.18	16.91	2441.18	2.106			1604	353.4	6523.7	-11.57	-31.8	2.101
1605	718.2	4667.16	16.91	2103.04	2.106			1605	942.4	6297.64	2305.99	2555.66	2.102
1606	654.36	5900.7	66.75	4138.24	2.108			1606	932.52	7412.81	4199.91	2174.06	2.102
1607	503.88	5142.42	68.53	1984.32	2.109			1607	466.64	3978.3	3628.53	1928.14	2.104
1608	684	7551.65	64.97	4531.5	2.109			1608	1236.52	7670.91	4161.64	2542.94	2.106
1609	720.48	5231.42	46.28	2813.24	2.11			1609	704.52	4878.09	3307.24	3218.16	2.107
1610	621.68	7686.93	46.28	3117.46	2.11			1610	962.92	1165.01	3442.52	3419.56	2.109
1611	663.48	6925.98	2.67	2681.8	2.11			1611	835.24	7237.48	7219.68	3790.56	2.111
1612	1178.76	1357.25	83.66	2454.96	2.113			1612	1152.16	7045.24	3235.15	3113.22	2.113
1613	698.44	6435.59	32.04	2710.42	2.113			1613	354.16	6049.33	2170.71	2741.16	2.114
1614	703	7072.83	83.66	4483.8	2.114			1614	405.08	7799.96	2531.16	2618.2	2.115
1615	804.08	6506.79	23.14	1800.94	2.114			1615	465.88	6024.41	3710.41	3121.7	2.115
1616	516.04	5008.92	50.73	1034.56	2.115			1616	1035.88	7030.11	5608.78	4433.98	2.118
1617	548.72	7135.13	12.46	3177.88	2.115			1617	1232.72	9663.62	10587.4	6427.84	2.119
1618	715.16	4736.58	12.46	2704.06	2.115			1618	2124.2	1323.43	6579.77	3246.78	2.119
1619	764.56	4338.75	89.89	3172.58	2.116			1619	1293.52	9364.58	8101.67	6532.78	2.12
1620	606.48	8246.74	134.39	3998.32	2.116			1620	1635.52	924.71	4436.65	2444.36	2.121
1621	780.52	4936.83	52.51	3574.32	2.116			1621	2147	8810.11	8545.78	5179.16	2.121
1622	509.2	9180.35	58.74	4006.8	2.118			1622	898.32	8496.83	3912.44	3325.22	2.123
1623	1509.36	2160.92	72.09	2329.88	2.12			1623	484.88	7848.91	1529.91	2838.68	2.125
1624	628.52	7605.94	21.36	2196.32	2.121			1624	362.52	4426.86	2283.74	1488.24	2.126
1625	636.12	5477.95	40.05	1897.4	2.121			1625	734.16	7695.83	4260.43	3605.06	2.126
1626	792.68	5018.71	82.77	4559.06	2.122			1626	712.88	7477.78	3237.82	3171.52	2.128
1627	760.76	8065.18	80.99	3951.68	2.122			1627	1126.32	9235.53	10492.2	5789.72	2.128
1628	570.76	5544.7	23.14	2002.34	2.123			1628	1228.16	4792.65	2751.88	2029.9	2.129
1629	557.84	10622.1	120.15	4253.78	2.125			1629	694.64	9644.93	4029.03	4314.2	2.13
1630	865.64	6380.41	27.59	4845.26	2.126			1630	741.76	4735.69	3786.06	2748.58	2.131
1631	664.24	4515.86	81.88	2666.96	2.127			1631	691.6	4524.76	3454.98	2333.06	2.132
1632	711.36	8182.66	103.24	4062.98	2.128			1632	608	6024.41	3228.92	1793.52	2.132
1633	609.52	4458.9	-11.57	1193.56	2.13			1633	756.2	6440.04	3375.77	1699.18	2.133
1634	797.24	9254.22	137.06	4454.12	2.131			1634	1146.84	5648.83	5343.56	1759.6	2.133
1635	930.24	7916.55	137.95	2887.44	2.131			1635	214.32	5254.56	4262.21	1023.96	2.133
1636	734.16	6322.56	35.6	2424.22	2.133			1636	159.6	5404.97	4384.14	2241.9	2.135
1637	499.32	8575.15	94.34	2672.26	2.134			1637	357.96	5722.7	4038.82	2299.14	2.136
1638	635.36	5501.09	8.01	2197.38	2.134			1638	375.44	4965.31	3696.17	1733.1	2.137
1639	890.72	9185.69	129.05	3439.7	2.136			1639	576.08	5508.21	2027.42	2036.26	2.138
1640	761.52	7259.73	23.14	3654.88	2.136			1640	859.56	6475.64	7269.52	2267.34	2.14
1641	734.92	9419.76	132.61	4934.3	2.137			1641	605.72	4420.63	4267.55	1924.96	2.141
1642	709.08	7491.13	-9.79	5595.74	2.139			1642	879.32	7438.62	2874.7	2836.56	2.141
1643	448.4	8356.21	13.35	2285.36	2.139			1643	829.92	8671.27	4400.16	3428.04	2.141
1644	578.36	5307.96	103.24	2390.3	2.139			1644	990.28	4120.7	3206.67	3296.6	2.141
1645	413.44	10116.6	43.61	3846.74	2.14			1645	884.64	8163.08	5603.44	2975.42	2.143
1646	924.16	7215.23	-8.01	2875.78	2.14			1646	683.24	4462.46	1520.12	2010.82	2.143
1647	985.72	5340.89	50.73	2982.84	2.14			1647	1349	7179.63	5733.38	3010.4	2.143
1648	820.8	7673.58	28.48	3174.7	2.141			1648	815.48	6944.67	2714.5	3025.24	2.147
1649	1108.84	8666.82	89	4410.66	2.144			1649	579.12	5153.1	3247.61	3222.4	2.148
1650	611.04	13529.8	45.39	3855.22	2.146			1650	1080.72	5210.95	2789.26	2682.86	2.148
1651	709.84	6947.34	25.81	3479.98	2.147			1651	572.28	7385.22	5129.07	3916.7	2.148
1652	566.2	5810.81	28.48	2740.1	2.149			1652	620.16	4523.87	2344.26	2602.3	2.15
1653	586.72	3968.51	37.38	2493.12	2.151			1653	1058.68	1143.65	4264.88	1721.44	2.152
1654	541.12	4524.76	50.73	3440.76	2.154			1654	392.92	17128	6742.64	5289.4	2.154
1655	668.8	5795.68	63.19	2759.18	2.155			1655	494.76	7996.65	5889.13	2058.52	2.157
1656	870.96	7978.85	40.94	4804.98	2.16			1656	1200.8	6963.36	11928.7	3210.74	2.158
1657	1422.72	1915.28	54.29	5053.02	2.16			1657	557.84	6718.61	5356.02	2022.48	2.16
1658	598.88	5457.48	78.32	2836.56	2.161			1658	867.16	5260.79	2936.11	2768.72	2.161
1659	678.68	6783.58	108.58	3158.8	2.161			1659	796.48	9619.12	7652.22	2577.92	2.162
1660	489.44	4285.35	13.35	3045.38	2.163			1660	646	10761	4086.88	4237.88	2.164
1661	765.32	7214.34	51.62	6376.96	2.164			1661	357.96	8971.2	7645.99	3937.9	2.165
1662	654.36	6525.48	56.07	2737.98	2.167			1662	299.44	9461.59	8997.01	4874.94	2.165
1663	822.32	6402.66	-19.58	3358.08	2.168			1663	454.48	7538.3	5271.47	3207.56	2.166
1664	678.68	8494.16	14.24	6037.76	2.17			1664	611.04	5254.56	4285.35	2841.86	2.167
1665	636.12	7203.66	5.34	3439.7	2.173			1665	730.36	12922.8	7088.85	5213.08	2.168
1666	708.32	5532.24	16.02	3315.68	2.173			1666	1084.52	9609.33	8659.7	4269.68	2.17
1667	585.96	4911.91	39.16	1459.62	2.174			1667	766.08	8999.68	5032.06	2088.2	2.171
1668	509.96	5485.07	118.37	1941.92	2.174			1668	962.92	5723.59	4484.71	2884.26	2.172
1669	273.6	10869.6	145.07	6152.24	2.175			1669	684.76	7426.16	2747.43	4195.48	2.173
1670	993.32	10054.3	8.9	2904.4	2.175			1670	469.68	6994.51	2156.47	2890.62	2.174
1671	843.6	9826.49	-19.58	3564.78	2.176			1671	547.2	4617.32	5903.37	3086.72	2.176
1672	950	9693.88	100.57	4102.2	2.177			1672	730.36	6838.76	7354.07	3130.18	2.177
1673	760	6454.28	68.53	3084.6	2.182			1673	556.32	8438.98	8633.89	3027.36	2.177
1674	478.04	3942.7	34.71	2477.22	2.182			1674	568.48	9937.74	4435.76	4887.66	2.179
1675	531.24	6828.08	60.52	1124.66	2.184			1675	785.08	5271.47	3451.42	2637.28	2.182
1676	728.08	7005.19	44.5	2862	2.185			1676	583.68	5077.45	4227.5	2694.52	2.184
1677	661.96	4892.33	89.89	2372.28	2.185			1677	41.04	5401.41	1599.33	1478.7	2.186
1678	696.16	3245.83	61.41	3554.18	2.187			1678	911.24	4256.87	2551.63	2874.72	2.191
1679	722	7255.28	48.95	3235.12	2.187			1679	855.76	7645.99	8477.25	3900.8	2.192
1680	567.72	4215.04	42.72	1187.2	2.187			1680	1311.76	9950.2	10045.4	4019.52	2.192
1681	627.76	6920.64	48.95	627.52	2.189			1681	727.32	7743	4141.17	2768.72	2.193
1682	594.32	4386.81	28.48	2545.06	2.19			1682	586.72	7031.89	2709.16	3422.74	2.193
1683	904.4	8654.36	63.19	3920.94	2.192			1683	873.24	7399.46	6390.2	1777.62	2.193
1684	716.68	6180.16	6.23	3110.04	2.194			1684	535.8	6049.33	5434.34	2216.46	2.194
1685	665.76	3157.72	53.4	2532.34	2.197			1685	359.48	5089.02	3349.07	2159.22	2.195
1686	687.8	9060.2	90.78	3595.52	2.197			1686	1541.28	1123.18	3396.24	3690.92	2.195
1687	431.68	4361	21.36	50.88	2.198			1687	702.24	7161.83	5447.69	4051.32	2.196
1688	579.88	6521.03	64.97	1720.38	2.198			1688	683.24	8291.24	4926.15	4040.72	2.198
1689	847.4	7138.69	16.91	3454.54	2.2			1689	1418.16	6350.15	6141.89	3124.88	2.199
1690	585.2	4843.38	-8.9	1106.64	2.202			1690	562.4	5954.99	2830.2	1794.58	2.2
1691	858.04	5844.63	56.96	3823.42	2.203			1691	817	8597.4	3080.29	3642.16	2.202
1692	646.76	8073.19	127.27	4671.42	2.204			1692	549.48	7024.77	4280.9	1989.62	2.203
1693	795.72	8604.52	-9.79	3189.54	2.206			1693	425.6	4567.48	2367.4	1427.82	2.204
1694	651.32	5982.58	73.87	3156.68	2.206			1694	476.52	5525.12	3761.14	1580.46	2.208
1695	1020.68	3155.94	67.64	2686.04	2.209			1695	396.72	6105.4	2129.77	3120.64	2.208
1696	901.36	6292.3	31.15	3205.44	2.21			1696	459.8	4938.61	4694.75	2527.04	2.208
1697	809.4	7743	56.07	3531.92	2.212			1697	787.36	5332.88	3367.76	3580.68	2.209
1698	469.68	23659.8	226.06	12470.9	2.213			1698	1634.76	8001.1	4173.21	4216.68	2.211
1699	625.48	5447.69	76.54	2569.44	2.213			1699	1182.56	9668.96	6189.95	3355.96	2.211
1700	828.4	5830.39	56.96	3294.48	2.214			1700	1035.88	12187.7	8306.37	5833.18	2.214
1701	551	3517.28	110.36	2528.1	2.217			1701	530.48	4532.77	3566.23	1721.44	2.215
1702	675.64	6505.9	60.52	3275.4	2.222			1702	734.92	8858.17	5345.34	4590.86	2.215
1703	746.32	6546.84	8.01	3935.78	2.224			1703	395.96	7869.38	4484.71	2147.56	2.216
1704	1415.88	881.99	143.29	3182.12	2.228			1704	723.52	7214.34	7419.04	3710	2.219
1705	941.64	9145.64	93.45	3100.5	2.228			1705	842.84	3971.18	3231.59	1976.9	2.219
1706	181.64	1667.86	-21.36	-34.98	2.231			1706	376.2	7229.47	3308.13	2873.66	2.219
1707	410.4	7295.33	47.17	1794.58	2.231			1707	932.52	7273.08	5285.71	3943.2	2.22
1708	1000.16	877.54	88.11	2889.56	2.232			1708	696.16	8616.09	2556.97	2126.36	2.225
1709	804.84	7346.95	131.72	2563.08	2.232			1709	829.92	7764.36	3948.04	3242.54	2.227
1710	957.6	7070.16	129.05	2397.72	2.233			1710	595.08	6537.05	3394.46	3318.86	2.227
1711	541.88	4192.79	93.45	1577.28	2.233			1711	705.28	6477.42	4231.95	2839.74	2.229
1712	1113.4	9161.66	69.42	3687.74	2.237			1712	648.28	6628.72	7874.72	2908.64	2.23
1713	726.56	9248.88	80.99	4789.08	2.238			1713	883.12	9155.43	10629.3	4972.46	2.231
1714	804.84	5739.61	23.14	3442.88	2.24			1714	799.52	11241.6	5146.87	4922.64	2.231
1715	740.24	6909.96	110.36	2476.16	2.24			1715	483.36	3974.74	9.79	-242.74	2.231
1716	956.08	6383.08	97.9	2092.44	2.24			1716	619.4	7714.52	2858.68	2482.52	2.233
1717	679.44	7191.2	16.02	2798.4	2.241			1717	701.48	7507.15	2851.56	1587.88	2.234
1718	1046.52	7039.9	129.05	2209.04	2.241			1718	734.16	6284.29	5151.32	2215.4	2.234
1719	807.12	9224.85	40.94	4391.58	2.241			1719	890.72	10886.5	5688.88	2957.4	2.235
1720	791.16	6522.81	33.82	2226	2.243			1720	811.68	712.89	4981.33	2512.2	2.235
1721	827.64	1395.52	23.14	1990.68	2.246			1721	682.48	12107.6	10393.4	6591.08	2.236
1722	906.68	7426.16	111.25	2521.74	2.246			1722	278.16	5104.15	4211.48	1423.58	2.237
1723	442.32	6517.47	50.73	4415.96	2.246			1723	370.12	11937.6	5897.14	3830.84	2.237
1724	437.76	5094.36	63.19	67.84	2.247			1724	531.24	5599.88	2617.49	2845.04	2.238
1725	760.76	9278.25	120.15	5342.4	2.248			1725	335.16	6059.12	3036.68	1085.44	2.238
1726	1318.6	9018.37	161.98	5690.08	2.25			1726	938.6	5330.21	6759.55	2896.98	2.24
1727	716.68	5884.68	-29.37	2767.66	2.251			1727	758.48	7458.2	2636.18	3087.78	2.242
1728	631.56	3998.77	-37.38	1794.58	2.251			1728	615.6	7451.97	2456.4	3838.26	2.242
1729	837.52	5909.6	-4.45	2965.88	2.251			1729	578.36	3628.53	4614.65	1633.46	2.243
1730	756.96	5609.67	92.56	3277.52	2.251			1730	509.2	3854.59	1396.41	2458.14	2.243
1731	876.28	7253.5	1.78	2355.32	2.254			1731	761.52	5712.91	4575.49	2451.78	2.245
1732	597.36	5871.33	97.01	2266.28	2.254			1732	288.04	9505.2	4720.56	3435.46	2.246
1733	826.88	9027.27	52.51	3352.78	2.255			1733	338.2	7613.95	8439.87	3358.08	2.246
1734	725.04	6834.31	40.05	2836.56	2.256			1734	430.16	7654	6834.31	4414.9	2.246
1735	414.96	6092.05	61.41	2365.92	2.257			1735	244.72	5179.8	2547.18	2760.24	2.246
1736	639.92	4194.57	50.73	505.62	2.257			1736	449.92	6199.74	4429.53	2558.84	2.247
1737	813.96	2682.46	142.4	5805.62	2.257			1737	335.16	4787.31	3131.91	1414.04	2.248
1738	710.6	7804.41	57.85	3072.94	2.257			1738	272.84	770.74	16.91	-205.64	2.251
1739	452.96	4684.07	129.05	1557.14	2.258			1739	612.56	4833.59	1557.5	2449.66	2.252
1740	718.2	5422.77	49.84	3725.9	2.26			1740	603.44	8736.24	2909.41	4479.56	2.252
1741	799.52	4039.71	58.74	2165.58	2.26			1741	1263.12	8129.26	9383.27	3300.84	2.253
1742	810.92	7496.47	97.01	3892.32	2.261			1742	855.76	7187.64	6563.75	1558.2	2.254
1743	671.08	6148.12	163.76	2653.18	2.261			1743	695.4	5452.14	3298.34	1238.08	2.254
1744	918.84	1333.22	13.35	3593.4	2.264			1744	1615	5221.63	6432.03	2000.22	2.255
1745	439.28	2861.35	27.59	735.64	2.264			1745	654.36	8830.58	4732.13	4050.26	2.256
1746	675.64	5132.63	4.45	2574.74	2.264			1746	278.16	5476.17	2612.15	2118.94	2.257
1747	663.48	654.15	49.84	2725.26	2.265			1747	687.04	7791.06	7011.42	3576.44	2.259
1748	193.8	1779.11	34.71	-41.34	2.266			1748	690.84	7479.56	3427.39	3487.4	2.259
1749	656.64	4264.88	14.24	2768.72	2.266			1749	1138.48	5936.3	3560	2871.54	2.26
1750	554.8	5457.48	10.68	2835.5	2.266			1750	567.72	3973.85	1986.48	1776.56	2.261
1751	694.64	7718.08	24.03	1955.7	2.268			1751	912.76	6582.44	3701.51	1990.68	2.261
1752	1002.44	1227.31	58.74	3889.14	2.27			1752	1269.96	5801.91	5712.02	2804.76	2.262
1753	577.6	5886.46	85.44	1083.32	2.27			1753	994.08	8137.27	5173.57	3897.62	2.263
1754	630.04	8430.08	137.95	2612.9	2.274			1754	864.88	6626.05	2434.15	2668.02	2.263
1755	681.72	5598.1	-23.14	2020.36	2.275			1755	979.64	7007.86	2205.42	1994.92	2.264
1756	588.24	4952.85	45.39	3072.94	2.276			1756	1158.24	6701.7	2903.18	2446.48	2.264
1757	666.52	7933.46	14.24	1812.6	2.276			1757	1315.56	6469.41	3194.21	2942.56	2.265
1758	505.4	9238.2	120.15	4919.46	2.277			1758	1599.04	8787.86	7212.56	4801.8	2.265
1759	559.36	6683.01	118.37	4422.32	2.277			1759	1146.08	7912.99	5930.96	2515.38	2.266
1760	735.68	7559.66	-23.14	3373.98	2.278			1760	468.92	8552.01	7722.53	4241.06	2.267
1761	655.88	8159.52	0	2115.76	2.278			1761	400.52	6746.2	4717	2186.78	2.268
1762	788.12	7281.98	68.53	3276.46	2.279			1762	485.64	7630.86	6092.94	2539.76	2.268
1763	798.76	8122.14	131.72	2125.3	2.279			1763	570	8609.86	7686.93	3584.92	2.269
1764	614.84	5734.27	20.47	4155.2	2.279			1764	538.08	4233.73	3609.84	1649.36	2.269
1765	1048.8	7884.51	76.54	4279.22	2.281			1765	1103.52	7279.31	5300.84	3060.22	2.27
1766	504.64	9215.06	49.84	4126.58	2.283			1766	551.76	4363.67	2160.92	2289.6	2.272
1767	878.56	9148.31	155.75	2244.02	2.284			1767	1254.76	6354.6	2916.53	2136.96	2.274
1768	636.88	4348.54	-30.26	1685.4	2.284			1768	1344.44	4891.44	5607	1749	2.275
1769	472.72	4430.42	28.48	1927.08	2.285			1769	348.84	4698.31	3166.62	1315.46	2.277
1770	1032.84	7515.16	9.79	5926.46	2.289			1770	39.52	10320.4	4045.05	4853.74	2.277
1771	844.36	10768.1	47.17	4315.26	2.291			1771	680.96	7425.27	4179.44	3359.14	2.278
1772	662.72	6991.84	58.74	4197.6	2.292			1772	706.04	7649.55	9004.13	3615.66	2.282
1773	959.88	7759.91	89.89	4084.18	2.292			1773	863.36	4666.27	3138.14	2189.96	2.283
1774	516.8	6794.26	137.95	4069.34	2.293			1774	982.68	6774.68	6131.21	2643.64	2.283
1775	630.04	13415	165.54	5572.42	2.294			1775	993.32	5658.62	3377.55	2851.4	2.283
1776	796.48	9758.85	69.42	7537.66	2.294			1776	958.36	3753.13	1990.04	1728.86	2.283
1777	740.24	6510.35	112.14	3685.62	2.294			1777	899.08	4106.46	2777.69	1558.2	2.285
1778	715.92	7688.71	98.79	3963.34	2.295			1778	861.84	4183	8424.74	2092.44	2.286
1779	28618.6	234.07	-11.57	-182.32	2.295			1779	212.04	6792.48	-10.68	-93.28	2.286
1780	560.12	8522.64	82.77	4197.6	2.296			1780	994.08	8073.19	8315.27	3192.72	2.286
1781	570	11962.5	47.17	4554.82	2.296			1781	293.36	7282.87	6992.73	4074.64	2.288
1782	599.64	4156.3	85.44	732.46	2.297			1782	769.12	4461.57	6273.61	3143.96	2.29
1783	725.04	3887.52	48.06	2645.76	2.298			1783	758.48	6011.06	2281.96	2939.38	2.292
1784	601.92	4395.71	98.79	92.22	2.298			1784	2660.76	2349.6	7959.27	4778.48	2.294
1785	395.2	3475.45	-1.78	255.46	2.298			1785	938.6	6677.67	6375.07	2007.64	2.294
1786	516.04	7281.09	10.68	3281.76	2.299			1786	690.08	8640.12	6610.03	3228.76	2.295
1787	752.4	6052	64.08	4260.14	2.3			1787	658.16	4178.55	6630.5	1333.48	2.295
1788	540.36	3690.83	64.97	2182.54	2.303			1788	960.64	6524.59	5776.99	1871.96	2.296
1789	499.32	6525.48	86.33	2795.22	2.303			1789	-44.08	4878.09	2430.59	2320.34	2.297
1790	725.8	5037.4	45.39	2608.66	2.303			1790	153.52	5632.81	2156.47	1400.26	2.297
1791	443.08	4359.22	40.05	68.9	2.304			1791	614.08	6409.78	7566.78	2726.32	2.297
1792	631.56	5090.8	103.24	2557.78	2.305			1792	81.32	8309.04	5066.77	3658.06	2.298
1793	465.88	4914.58	25.81	1824.26	2.305			1793	495.52	7012.31	3984.53	3812.82	2.299
1794	589.76	6822.74	91.67	3534.04	2.305			1794	414.2	5354.24	3163.95	1846.52	2.299
1795	486.4	7655.78	82.77	1438.42	2.306			1795	577.6	7079.06	5129.96	2669.08	2.3
1796	569.24	5069.44	-5.34	2819.6	2.307			1796	257.64	5477.06	2147.57	2456.02	2.3
1797	737.96	6054.67	32.04	2032.02	2.308			1797	578.36	10492.2	7778.6	3282.82	2.302
1798	831.44	8379.35	69.42	3297.66	2.309			1798	545.68	4730.35	6267.38	3766.18	2.303
1799	513	8958.74	-27.59	3523.44	2.31			1799	1654.52	9335.21	5239.43	4092.66	2.305
1800	743.28	5089.91	53.4	2029.9	2.31			1800	690.84	9228.41	7990.42	3214.98	2.306
1801	557.08	4899.45	-5.34	2695.58	2.312			1801	247	5106.82	5350.68	1829.56	2.309
1802	365.56	5657.73	14.24	-77.38	2.312			1802	941.64	8170.2	4680.51	4272.86	2.311
1803	948.48	7989.53	45.39	3871.12	2.313			1803	619.4	6699.92	2667.33	2979.66	2.312
1804	722.76	7745.67	-4.45	3653.82	2.316			1804	946.2	7848.02	4401.94	4984.12	2.313
1805	469.68	13285.9	91.67	8076.14	2.316			1805	1092.12	9449.13	4366.34	3818.12	2.314
1806	695.4	5215.4	87.22	4014.22	2.316			1806	709.08	3103.43	3401.58	1697.06	2.315
1807	536.56	7751.01	31.15	2814.3	2.316			1807	706.8	5633.7	2330.91	1561.38	2.315
1808	683.24	2998.41	24.03	2835.5	2.317			1808	1409.04	1235.32	6797.82	5025.46	2.316
1809	597.36	11154.4	76.54	4334.34	2.319			1809	410.4	6978.49	8139.05	3036.9	2.318
1810	680.2	9744.61	90.78	5418.72	2.321			1810	413.44	2434.15	4580.83	2355.32	2.318
1811	443.08	4571.04	-16.91	1832.74	2.321			1811	611.04	5447.69	2679.79	2391.36	2.321
1812	851.96	5941.64	84.55	1072.72	2.322			1812	616.36	5524.23	5563.39	2783.56	2.322
1813	969	7406.58	82.77	4960.8	2.322			1813	921.88	2589.01	2815.96	1904.82	2.323
1814	703	5684.43	55.18	2922.42	2.326			1814	627.76	4377.02	4264.88	1706.6	2.323
1815	553.28	6803.16	92.56	2899.1	2.327			1815	665	6830.75	3732.66	3775.72	2.327
1816	491.72	3999.66	19.58	2757.06	2.327			1816	733.4	8402.49	7723.42	3816	2.327
1817	864.12	4649.36	40.05	1167.06	2.327			1817	436.24	8915.13	4430.42	4342.82	2.328
1818	655.12	9327.2	72.98	3819.18	2.328			1818	78.28	742.26	1778.22	1771.26	2.328
1819	762.28	3965.84	19.58	2609.72	2.329			1819	324.52	9282.7	3175.52	3404.72	2.329
1820	486.4	9457.14	85.44	3681.38	2.33			1820	933.28	4938.61	4930.6	2252.5	2.33
1821	880.84	6337.69	60.52	2462.38	2.331			1821	265.24	4296.03	3892.86	2029.9	2.33
1822	860.32	7432.39	65.86	2502.66	2.332			1822	452.2	16091.2	15532.3	7016.14	2.33
1823	988.76	10880.2	75.65	4285.58	2.332			1823	454.48	6169.48	5142.42	2533.4	2.331
1824	886.92	6254.92	47.17	2466.62	2.333			1824	642.2	4952.85	2492.89	2110.46	2.332
1825	807.88	3818.1	5.34	1646.18	2.334			1825	667.28	4625.33	4590.62	2027.78	2.332
1826	637.64	3609.84	92.56	2299.14	2.334			1826	931	5847.3	4292.47	1936.62	2.333
1827	898.32	6252.25	46.28	4082.06	2.334			1827	858.8	4074.42	2104.85	2642.58	2.333
1828	660.44	3949.82	23.14	1401.32	2.335			1828	1080.72	6379.52	3959.61	1987.5	2.334
1829	618.64	6130.32	27.59	4463.66	2.335			1829	836	3719.31	3179.08	3571.14	2.335
1830	389.88	11764.9	160.2	5075.28	2.336			1830	785.84	6616.26	6491.66	3779.96	2.337
1831	780.52	8618.76	84.55	4934.3	2.336			1831	859.56	3758.47	3881.29	1487.18	2.337
1832	812.44	7038.12	103.24	3477.86	2.338			1832	585.96	6162.36	5780.55	2267.34	2.338
1833	564.68	4681.4	107.69	2322.46	2.338			1833	367.84	7903.2	7615.73	2633.04	2.338
1834	494	5535.8	84.55	2047.92	2.339			1834	418.76	1738.17	1612.68	1786.1	2.341
1835	668.04	8260.09	159.31	4044.96	2.339			1835	1585.36	7773.26	8790.53	4653.4	2.342
1836	753.92	5754.74	12.46	4229.4	2.34			1836	950.76	5538.47	6175.71	2318.22	2.344
1837	515.28	4921.7	46.28	1896.34	2.341			1837	1524.56	13081.2	11484.6	6044.12	2.344
1838	2180.44	12210.8	71.2	677.34	2.342			1838	507.68	5984.36	3136.36	2472.98	2.345
1839	345.04	6428.47	53.4	-23.32	2.343			1839	891.48	7926.34	9231.08	3031.6	2.347
1840	1013.84	8018.9	-0.89	4200.78	2.345			1840	273.6	5279.48	4023.69	1976.9	2.348
1841	930.24	6691.91	15.13	1362.1	2.345			1841	304	5372.04	5439.68	2130.6	2.348
1842	496.28	7354.07	72.98	2542.94	2.345			1842	537.32	8094.55	2334.47	3590.22	2.348
1843	534.28	6453.39	-16.91	2737.98	2.348			1843	489.44	6074.25	5010.7	3256.32	2.349
1844	781.28	3685.49	-10.68	2765.54	2.348			1844	294.12	4766.84	3098.09	2451.78	2.349
1845	554.8	1283.38	71.2	1396.02	2.353			1845	1001.68	7963.72	7339.83	3872.18	2.35
1846	820.04	4878.09	9.79	2346.84	2.353			1846	500.84	4951.96	1847.64	2131.66	2.35
1847	740.24	5015.15	91.67	1498.84	2.353			1847	630.04	4941.28	2811.51	2438	2.35
1848	609.52	4828.25	95.23	2889.56	2.354			1848	362.52	4640.46	3292.11	2037.32	2.35
1849	886.16	1668.75	16.91	1962.06	2.357			1849	415.72	4852.28	3363.31	2723.14	2.351
1850	742.52	7759.91	108.58	2926.66	2.358			1850	442.32	5389.84	2257.93	2412.56	2.351
1851	650.56	6092.94	2.67	2063.82	2.358			1851	816.24	4773.96	2477.76	2563.08	2.352
1852	569.24	4599.52	86.33	3721.66	2.359			1852	892.24	3883.07	3557.33	2809	2.352
1853	844.36	8429.19	94.34	4142.48	2.359			1853	674.88	7102.2	4183	2634.1	2.353
1854	531.24	468.14	-16.02	115.54	2.359			1854	777.48	7439.51	3549.32	2498.42	2.353
1855	629.28	7277.53	105.91	5129.34	2.361			1855	641.44	4789.98	3585.81	1617.56	2.354
1856	2118.88	400.5	-22.25	137.8	2.363			1856	1005.48	9911.04	3628.53	5869.22	2.355
1857	671.08	7343.39	60.52	5289.4	2.365			1857	809.4	7613.06	3584.92	2809	2.357
1858	626.24	8753.15	77.43	5072.1	2.365			1858	1116.44	7231.25	6462.29	3863.7	2.357
1859	579.12	6250.47	38.27	2709.36	2.368			1859	454.48	9354.79	9927.06	3729.08	2.358
1860	563.92	4878.98	4.45	3434.4	2.368			1860	349.6	5695.11	2161.81	2021.42	2.358
1861	411.16	7855.14	89.89	2676.5	2.369			1861	250.04	5240.32	4416.18	1283.66	2.36
1862	621.68	8298.36	129.05	3689.86	2.37			1862	495.52	2050.56	5898.92	2493.12	2.36
1863	762.28	6437.37	55.18	3782.08	2.37			1863	354.92	3060.71	1695.45	2656.36	2.361
1864	603.44	2945.9	135.28	3313.56	2.371			1864	513.76	7003.41	2679.79	3358.08	2.361
1865	902.88	3711.3	93.45	2927.72	2.373			1865	921.12	6248.69	7484.9	3938.96	2.362
1866	517.56	4144.73	31.15	1557.14	2.375			1866	684	6313.66	2225.89	2432.7	2.362
1867	474.24	4036.15	75.65	1926.02	2.375			1867	1900.76	11147.2	5972.79	8193.8	2.362
1868	490.2	8606.3	18.69	5735.66	2.375			1868	1112.64	941.62	5389.84	2209.04	2.363
1869	651.32	4510.52	1.78	4380.98	2.375			1869	942.4	6303.87	4484.71	2434.82	2.363
1870	581.4	5379.16	28.48	4145.66	2.376			1870	828.4	6534.38	2637.07	2471.92	2.363
1871	776.72	3528.85	-48.06	-94.34	2.376			1871	525.16	8914.24	3750.46	3584.92	2.364
1872	741.76	5854.42	49.84	2487.82	2.377			1872	682.48	7002.52	2262.38	2696.64	2.367
1873	574.56	4920.81	49.84	2040.5	2.378			1873	842.08	4557.69	4973.32	2181.48	2.368
1874	459.04	11173.1	129.94	6300.64	2.379			1874	487.92	7262.4	7453.75	3867.94	2.37
1875	368.6	4896.78	58.74	2936.2	2.38			1875	262.96	4337.86	2386.98	1902.7	2.37
1876	291.08	3380.22	64.97	129.32	2.382			1876	651.32	8489.71	3997.88	3729.08	2.372
1877	446.88	5107.71	-13.35	2057.46	2.382			1877	593.56	4312.05	5078.34	1578.34	2.373
1878	532	8753.15	198.47	4609.94	2.383			1878	744.8	6446.27	4877.2	2201.62	2.373
1879	889.2	9016.59	78.32	2710.42	2.383			1879	833.72	6147.23	3301.01	2163.46	2.378
1880	677.92	8054.5	3.56	3329.46	2.386			1880	847.4	5393.4	2934.33	3208.62	2.378
1881	632.32	5770.76	97.01	2382.88	2.387			1881	68.4	3276.09	1976.69	2180.42	2.379
1882	938.6	6526.37	53.4	2075.48	2.388			1882	699.2	6977.6	5029.39	4199.72	2.381
1883	578.36	5720.92	21.36	1800.94	2.389			1883	462.08	7560.55	7853.36	2479.34	2.381
1884	640.68	5860.65	102.35	2760.24	2.389			1884	397.48	12988.7	9959.99	7087.16	2.381
1885	439.28	4620.88	58.74	3140.78	2.39			1885	706.8	4854.06	2794.6	3366.56	2.382
1886	677.16	3249.39	62.3	3127	2.39			1886	614.08	5897.14	3489.69	1529.58	2.384
1887	543.4	4848.72	103.24	2215.4	2.391			1887	1272.24	10398.8	9300.5	4481.68	2.385
1888	500.08	4272.89	32.04	1158.58	2.391			1888	731.12	3883.07	3721.09	2641.52	2.386
1889	680.2	3282.32	50.73	6579.42	2.393			1889	729.6	7637.98	7005.19	3313.56	2.387
1890	657.4	9282.7	17.8	6145.88	2.393			1890	1672.76	7960.16	5262.57	3113.22	2.387
1891	778.24	8941.83	105.02	3375.04	2.394			1891	1535.2	778.75	7870.27	4397.94	2.39
1892	357.2	5187.81	-19.58	3731.2	2.398			1892	166.44	4939.5	3682.82	2989.2	2.391
1893	567.72	6814.73	17.8	3033.72	2.398			1893	471.96	6204.19	4875.42	3290.24	2.391
1894	606.48	4550.57	-105.91	3259.5	2.399			1894	432.44	4056.62	2380.75	1204.16	2.392
1895	544.92	6230.89	78.32	3116.4	2.4			1895	621.68	2015.85	5014.26	2899.1	2.392
1896	916.56	1667.86	98.79	948.7	2.4			1896	851.96	8671.27	6561.08	2659.54	2.394
1897	346.56	4229.28	48.95	2249.32	2.401			1897	481.08	8529.76	6164.14	2660.6	2.396
1898	915.8	6348.37	67.64	2759.18	2.402			1898	70.68	5106.82	4890.55	2323.52	2.399
1899	489.44	6555.74	16.91	3795.86	2.403			1899	393.68	9258.67	8948.06	3881.72	2.4
1900	513.76	4806.89	-9.79	1668.44	2.404			1900	-28.12	2690.47	-25.81	-30.74	2.401
1901	590.52	8159.52	70.31	4218.8	2.404			1901	507.68	3547.54	4537.22	1668.44	2.402
1902	839.04	4877.2	71.2	3749.22	2.406			1902	387.6	6377.74	4258.65	2610.78	2.402
1903	1868.84	18551.2	41.83	3350.66	2.407			1903	637.64	5220.74	2767.01	2312.92	2.405
1904	709.08	7250.83	24.03	2850.34	2.407			1904	975.08	10127.3	3659.68	3943.2	2.406
1905	712.12	6448.94	20.47	2836.56	2.407			1905	839.04	5565.17	2810.62	2395.6	2.408
1906	611.8	7019.43	60.52	3721.66	2.408			1906	674.88	7387	4005	3589.16	2.413
1907	547.2	4968.87	30.26	1743.7	2.409			1907	588.24	5665.74	3670.36	3219.22	2.413
1908	326.8	6402.66	82.77	3700.46	2.41			1908	554.8	4854.06	4369.01	2927.72	2.413
1909	587.48	8987.22	94.34	2363.8	2.412			1909	953.8	6291.41	3916.89	1994.92	2.416
1910	690.08	3670.36	54.29	3188.48	2.413			1910	921.88	6822.74	2438.6	2429.52	2.416
1911	716.68	7390.56	181.56	2358.5	2.413			1911	690.08	3774.49	2730.52	1016.54	2.418
1912	579.12	5441.46	28.48	2380.76	2.413			1912	629.28	6856.56	2475.98	3388.82	2.419
1913	494	5077.45	-7.12	1789.28	2.413			1913	102.6	761.84	5227.86	2478.28	2.42
1914	711.36	5614.12	32.04	2339.42	2.416			1914	384.56	4980.44	4530.1	3206.5	2.421
1915	471.96	11554.9	185.12	3765.12	2.417			1915	485.64	5698.67	4324.51	1957.82	2.422
1916	730.36	4326.29	107.69	2733.74	2.421			1916	325.28	6130.32	2888.05	2319.28	2.422
1917	753.92	6638.51	0.89	3296.6	2.426			1917	788.12	9709.9	3246.72	4661.88	2.423
1918	780.52	8445.21	11.57	4230.46	2.426			1918	505.4	8722.89	7938.8	2851.4	2.424
1919	731.88	3664.13	98.79	3544.64	2.426			1919	782.8	4984.89	3973.85	1561.38	2.425
1920	852.72	866.86	56.07	2486.76	2.428			1920	1002.44	1922.4	7439.51	1972.66	2.426
1921	459.04	6724.84	101.46	4465.78	2.43			1921	937.08	9322.75	3996.1	4438.22	2.429
1922	522.88	3961.39	27.59	1504.14	2.433			1922	726.56	4700.98	3755.8	1948.28	2.429
1923	620.92	5502.87	31.15	-135.68	2.434			1923	179.36	6209.53	2261.49	1667.38	2.429
1924	649.04	5660.4	45.39	2027.78	2.434			1924	6.84	4532.77	1583.31	1714.02	2.43
1925	532.76	7432.39	29.37	3463.02	2.438			1925	304	6054.67	2247.25	1879.38	2.43
1926	744.8	5370.26	63.19	1247.62	2.439			1926	243.2	6222.88	5947.87	1822.14	2.43
1927	726.56	5663.96	-32.04	931.74	2.44			1927	244.72	11663.5	5383.61	4959.74	2.431
1928	806.36	4284.46	64.08	3034.78	2.441			1928	267.52	4530.1	3134.58	1720.38	2.431
1929	943.16	8531.54	79.21	4325.86	2.442			1929	183.16	8681.06	5795.68	3472.56	2.432
1930	710.6	3822.55	51.62	2192.08	2.443			1930	844.36	5918.5	3189.76	2664.84	2.432
1931	636.12	1809.37	40.94	995.34	2.443			1931	509.2	10370.3	7539.19	4235.76	2.433
1932	629.28	10127.3	58.74	3948.5	2.444			1932	608	5821.49	3626.75	2550.36	2.435
1933	559.36	7759.91	44.5	1725.68	2.445			1933	880.08	7221.46	7657.56	2915	2.436
1934	526.68	4119.81	-8.01	749.42	2.445			1934	802.56	4619.99	2702.04	1980.08	2.436
1935	745.56	5045.41	16.02	2570.5	2.445			1935	935.56	6060.9	5190.48	2630.92	2.436
1936	686.28	6443.6	29.37	2601.24	2.445			1936	758.48	3385.56	1460.49	2545.06	2.436
1937	749.36	5929.18	32.04	2286.42	2.446			1937	308.56	6027.97	3198.66	2239.78	2.441
1938	623.2	5441.46	-7.12	2542.94	2.446			1938	253.84	5029.39	3441.63	2187.84	2.441
1939	709.08	10019.6	96.12	1266.7	2.446			1939	418.76	6650.97	2807.95	3311.44	2.442
1940	898.32	5828.61	64.97	3598.7	2.447			1940	349.6	2834.65	6083.15	2015.06	2.442
1941	794.2	9995.59	94.34	3934.72	2.448			1941	566.2	5497.53	4076.2	1220.06	2.444
1942	541.88	5922.06	24.92	3466.2	2.452			1942	891.48	6608.25	2778.58	2235.54	2.446
1943	2156.88	10502.9	8.9	5449.46	2.452			1943	968.24	5616.79	4585.28	2407.26	2.446
1944	966.72	9400.18	19.58	3684.56	2.454			1944	437.76	5435.23	3696.17	2147.56	2.448
1945	677.16	4666.27	30.26	2159.22	2.455			1945	1238.04	2454.62	3499.48	3068.7	2.449
1946	711.36	4778.41	-18.69	2631.98	2.455			1946	395.96	8097.22	5515.33	3529.8	2.451
1947	478.8	3220.91	1.78	2055.34	2.457			1947	361.76	6282.51	3284.99	2255.68	2.452
1948	680.2	4726.79	-11.57	2272.64	2.457			1948	560.88	5107.71	2436.82	3206.5	2.453
1949	703.76	6804.05	0	4124.46	2.457			1949	584.44	6500.56	3884.85	3396.24	2.456
1950	757.72	3332.16	45.39	1028.2	2.457			1950	877.8	7422.6	5009.81	2370.16	2.457
1951	440.04	3876.84	21.36	521.52	2.459			1951	952.28	7233.03	5919.39	3626.26	2.457
1952	779	8139.05	75.65	3037.96	2.46			1952	1998.8	422.75	20.47	65.72	2.458
1953	820.8	10720.9	102.35	4024.82	2.46			1953	850.44	6522.81	4692.97	3824.48	2.459
1954	568.48	7591.7	89.89	3579.62	2.46			1954	1070.08	11226.5	10200.3	5113.44	2.46
1955	733.4	1969.57	72.98	2874.72	2.461			1955	54.72	5655.06	6804.05	3369.74	2.46
1956	779.76	7036.34	60.52	1649.36	2.461			1956	278.92	5633.7	4288.91	2143.32	2.461
1957	2039.08	6234.45	154.86	3959.1	2.462			1957	829.16	5635.48	6273.61	2382.88	2.461
1958	721.24	3787.84	56.07	2152.86	2.462			1958	400.52	6490.77	5006.25	2005.52	2.461
1959	648.28	10911.4	52.51	2986.02	2.462			1959	205.96	7632.64	10092.6	2587.46	2.462
1960	617.12	7860.48	75.65	3088.84	2.463			1960	1608.16	2570.32	6141	3899.74	2.463
1961	490.96	5833.06	92.56	2230.24	2.465			1961	418	5081.9	2619.27	1708.72	2.463
1962	1175.72	9212.39	36.49	5774.88	2.466			1962	951.52	7898.75	3293	2122.12	2.465
1963	1166.6	6217.54	31.15	2784.62	2.468			1963	844.36	5955.88	3878.62	2711.48	2.465
1964	699.2	4579.05	78.32	1786.1	2.468			1964	980.4	9287.15	8956.07	4994.72	2.466
1965	467.4	6139.22	32.04	1787.16	2.468			1965	1000.92	8335.74	3657.01	2122.12	2.466
1966	655.12	7310.46	15.13	3890.2	2.469			1966	980.4	6100.06	7962.83	2552.48	2.467
1967	643.72	3583.14	7.12	1476.58	2.469			1967	749.36	6556.63	2375.41	2351.08	2.468
1968	1250.2	8818.12	-14.24	4377.8	2.47			1968	527.44	8302.81	2593.46	3666.54	2.47
1969	712.88	8508.4	61.41	2981.78	2.473			1969	311.6	3390.01	1425.78	1253.98	2.473
1970	760.76	6349.26	80.1	2364.86	2.473			1970	405.84	5583.86	2643.3	2953.16	2.473
1971	796.48	8549.34	105.02	2175.12	2.473			1971	406.6	6476.53	4473.14	2310.8	2.473
1972	712.88	4679.62	-0.89	3528.74	2.476			1972	613.32	6605.58	2222.33	4312.08	2.474
1973	1110.36	1540.59	108.58	4180.64	2.476			1973	772.16	7745.67	6216.65	3094.14	2.475
1974	839.8	6521.92	28.48	3878.54	2.477			1974	1241.84	7020.32	2742.09	3065.52	2.475
1975	539.6	3503.93	64.08	1503.08	2.477			1975	1118.72	6238.9	3099.87	3540.4	2.476
1976	1042.72	7313.13	42.72	4299.36	2.478			1976	794.96	2857.79	2389.65	1704.48	2.477
1977	560.88	9299.61	9.79	2751.76	2.478			1977	2010.2	7581.02	10026.7	4320.56	2.479
1978	622.44	5463.71	53.4	2124.24	2.48			1978	655.88	21243.4	10366.7	8330.54	2.48
1979	634.6	4711.66	64.97	1375.88	2.482			1979	710.6	5364.92	4266.66	3190.6	2.48
1980	672.6	8220.04	64.08	4493.34	2.484			1980	406.6	7793.73	4630.67	3975	2.48
1981	729.6	5036.51	128.16	2756	2.484			1981	408.88	7191.2	3314.36	3107.92	2.482
1982	818.52	8815.45	31.15	4202.9	2.485			1982	321.48	8813.67	4807.78	3466.2	2.483
1983	974.32	2501.79	29.37	4511.36	2.487			1983	481.08	7451.08	14274.7	3999.38	2.484
1984	1428.04	2227.67	95.23	2098.8	2.487			1984	411.16	4218.6	2339.81	2088.2	2.484
1985	615.6	6407.11	-20.47	2403.02	2.489			1985	490.96	5151.32	42.72	-44.52	2.487
1986	650.56	5955.88	5.34	2858.82	2.49			1986	1445.52	9676.08	9712.57	3830.84	2.487
1987	424.84	6679.45	121.04	3088.84	2.491			1987	712.12	5905.15	2172.49	2399.84	2.488
1988	624.72	5851.75	129.94	3306.14	2.491			1988	751.64	5932.74	2496.45	3167.28	2.488
1989	646.76	8847.49	66.75	3705.76	2.494			1989	785.84	7898.75	5191.37	4172.16	2.49
1990	850.44	5875.78	-7.12	4030.12	2.494			1990	936.32	6900.17	5304.4	3011.46	2.49
1991	846.64	6017.29	98.79	3201.2	2.494			1991	431.68	7537.41	2171.6	3140.78	2.49
1992	1068.56	4998.24	66.75	3348.54	2.495			1992	517.56	6007.5	6780.91	2602.3	2.491
1993	591.28	4254.2	59.63	2404.08	2.496			1993	409.64	6182.83	3798.52	3368.68	2.491
1994	846.64	6842.32	10.68	4786.96	2.496			1994	719.72	10304.4	10013.4	4538.92	2.492
1995	270.56	4135.83	9.79	124.02	2.497			1995	295.64	8136.38	5152.21	1217.94	2.492
1996	780.52	5277.7	8.9	2039.44	2.498			1996	456	5793.9	6874.36	2258.86	2.494
[truncated: 273,247+ more rows]

## Sheet: Fig. 1C
	Arabinose experiment with pHelper (pBAD-himar1C9)					ATc experiment with pHelper pTet-himar1C9)
	SOC	SOC	SOB + Ara (0.2% w/v)	SOB + Ara (0.2% w/v)		SOC	SOC	SOC + ATc (100ng/ml)	SOC + ATc (100ng/ml)
MG1655, 135	67	91	1991	3493	MG1655, 135	2969	1796	4649	4729
MG1655, 137v2	60	338	4453	3689	MG1655, 137v2	3573	2836	7369	5396

## Sheet: Fig. 1D
MDS42 + pHelper + pDonor	MDS42 + pHelper +pDonor + Atc	MDS42 + pHelper + pDonor[GFP]	MDS42 + pHelper + pDonor[GFP] + Atc	MDS42 + pHelper + pDonor (r2)	MDS42 + pHelper + pDonor + Atc (r2)	MDS42 + pHelper + pDonor[GFP] (r2)	MDS42 + pHelper + pDonor[GFP] + Atc (r2)	MDS42 pHelper	MDS42 pHelper + ATc	MDS42	MDS42+ATc
0.964	1.094	1.022	1.238	0.994	1.202	1.021	1.233	0.035	0.111	0.035	0.035
0.976	1.136	0.992	1.088	0.946	1.108	0.969	1.101	0.035	0.035	0.035	0.496
0.981	1.134	1.078	0.31	0.035	1.121	0.036	1.151	0.034	0.299	0.035	0.035
0.972	1.087	0.034	1.115	0.035	1.088	0.035	1.095	0.035	0.034	0.034	0.034
1.004	0.92	0.035	1.044	0.035	1.053	0.035	0.923	0.034	0.035	0.035	0.034
0.985	1.048	0.035	0.06	0.982	1.08	0.035	1.115	0.846	0.035	0.035	0.034
0.116	0.817	0.035	1.057	0.034	0.035	0.034	1.059	0.034	0.035	1.07	0.035
0.991	1.054	0.035	1.084	0.035	0.055	0.035	0.189	0.035	0.034	0.035	1.05
1.017	1.097	0.034	0.912	0.035	1.092	0.035	1.093	0.039	0.034	0.035	0.034
1.026	1.125	0.034	0.066	1	1.121	0.035	1.108	0.035	0.034	0.04	0.034
1.03	1.121	0.035	0.899	1.07	1.184	0.035	0.313	0.035	0.202	0.035	0.035
1.091	0.889	1.07	1.13	1.006	1.14	0.035	0.955	1.078	0.149	0.035	0.035
1.015	1.109	1.016	0.838	0.99	1.229	1.015	1.167	1.116	0.125	0.035	0.035
0.966	1.12	0.981	1.114	0.776	0.92	0.982	1.186	0.035	0.035	0.969	1.069
0.982	1.08	0.035	1.161	1.023	1.19	0.931	1.105	0.035	0.035	0.035	0.034
0.968	1.135	0.035	1.107	1.019	1.082	0.988	1.087	0.035	0.035	0.302	1.12
0.98	1.087	1.016	1.034	0.035	0.242	0.035	1.112	0.035	0.035	0.138	0.314
0.035	1.102	1.058	1.058	0.035	1.117	0.036	1.091	0.743	0.035	0.065	0.116
0.035	0.954	0.035	1.058	0.036	1.107	0.994	1.093	0.034	0.035	0.035	0.034
0.035	1.119	1.026	1.114	0.035	1.122	0.035	1.04	0.528	0.035	0.035	0.035
0.035	0.529	0.035	1.153	1.075	1.176	1.038	1.125	0.035	0.035	0.035	0.034
0.035	0.892	0.035	0.85	1.006	1.201	0.153	1.16	0.035	0.035	0.037	0.822
1.058	1.04	0.035	1.174	0.035	1.148	1.016	1.123	0.036	0.034	0.035	0.035
1.028	1.098	1.04	1.054	1.027	1.106	0.035	0.752	1.057	0.035	0.035	1.087
										0.035	0.035
										1.045	0.936
										0.035	0.035
										0.035	0.034
										0.125	0.035
										0.034	0.035
										0.034	0.035
										0.914	0.83
										1.095	0.034
										1.073	0.643
										0.046	0.034
										1.103	1.045
										1.06	0.035
										0.956	1.045
										0.034	0.035
										0.035	0.034
										0.558	0.034
										0.035	0.035
										1.057	0.034
										0.052	0.035
										0.034	0.034
										0.035	0.034
										0.035	0.035
										0.384	0.034
