# Supplementary material for: A self‐propagating, barcoded transposon system for the dynamic rewiring of genomic networks
Source: Mol Syst Biol. 2023 Mar 27;19(6):e11398. doi: 10.15252/msb.202211398 (PMC10258560; doi:10.15252/msb.202211398)
Supplement: Supplementary file 7 — Source Data for Figure 2 [file MSB-19-e11398-s011.zip › MSB-2022-11398RR-Figure_2_Source_Data-sd.xlsx]

## Sheet: Fig 2B
MDS42 + pHelper + Tn-pOUT	MDS42 + pHelper + Tn-pOUT + Atc	MDS42 + pHelper + Tn	MDS42 + pHelper + Tn + ATc	MDS42 + Phelper	MDS42 + pHelper + ATc	MDS42	MDS42 + ATc
0.0631	0.0625	0.0647	0.0655	0.0838	0.066	0.0805	0.0738
0.0633	0.1331	0.0657	0.0636	0.0377	0.067	0.0406	0.0761
0.0638	0.0631	0.0648	0.0636	0.0824	0.0672	0.0811	0.0764
0.064	0.0623	0.0655	0.0639	0.0386	0.0678	0.0393	0.0756
0.063	0.0647	0.0645	0.0648	0.0656	0.0673	0.0717	0.0745
0.0667	0.0653	0.0651	0.0636	0.0826	0.0681	0.0393	0.0754
0.0666	0.0653	0.0646	0.0654	0.0665	0.0684	0.0495	0.0768
0.0656	0.0693	0.0644	0.0628	0.0701	0.0684	0.0607	0.076
0.0673	0.1273	0.0665	0.0641	0.0698	0.0702	0.0729	0.0766
0.0618	0.1289	0.0391	0.0398	0.0866	0.0693	0.0863	0.0781
0.065	0.0639	0.039	0.0396	0.0683	0.0701	0.0741	0.0767
0.0646	0.0831	0.0628	0.0623	0.0855	0.0735	0.0863	0.0763
0.0625	0.0624	0.0671	0.0643	0.0827	0.0666	0.0407	0.0744
0.0632	0.0623	0.0648	0.0636	0.0801	0.0687	0.0403	0.0764
0.0655	0.0653	0.0399	0.0398	0.0702	0.0694	0.0803	0.0762
0.065	0.0639	0.0667	0.0644	0.0891	0.0687	0.0882	0.0764
0.0614	0.0598	0.0649	0.0644	0.0696	0.0675	0.0403	0.0783
0.0645	0.0632	0.0639	0.0633	0.0841	0.0696	0.0737	0.0773
0.0638	0.0639	0.0648	0.0643	0.0762	0.0697	0.0815	0.0773
0.0683	0.0636	0.0738	0.0673	0.0694	0.0692	0.0731	0.0762
0.0553	0.1332	0.0643	0.0659	0.0662	0.0678	0.0746	0.0765
0.039	0.0392	0.0646	0.063	0.0856	0.0671	0.0717	0.076
0.0625	0.0643	0.0643	0.0632	0.0659	0.0696	0.0868	0.0774
0.0636	0.0686	0.0639	0.0625	0.09	0.0701	0.0687	0.0792
0.064	0.1256	0.0653	0.0649	0.0607	0.0825	0.0788	0.0732
0.0409	0.064	0.0652	0.063	0.0396	0.0695	0.0401	0.0738
0.0633	0.1117	0.0655	0.0645	0.0627	0.0693	0.0402	0.075
0.0652	0.0652	0.0655	0.0631	0.0395	0.0682	0.071	0.0765
0.0643	0.0633	0.0652	0.0615	0.0676	0.0691	0.0711	0.0766
0.0651	0.0643	0.0646	0.0631	0.0403	0.0694	0.0848	0.0777
0.0644	0.1318	0.065	0.0615	0.0833	0.0744	0.0728	0.0761
0.066	0.0621	0.0659	0.0645	0.0795	0.0692	0.0697	0.0762
0.0653	0.0645	0.065	0.064	0.073	0.0695	0.0691	0.0766
0.0644	0.0739	0.0652	0.0648	0.0692	0.0703	0.0692	0.0771
0.0634	0.0652	0.0765	0.0653	0.0659	0.0695	0.08	0.0758
0.0636	0.0604	0.0683	0.0706	0.0778	0.0706	0.0736	0.0746
0.0676	0.1263	0.0652	0.0637	0.0826	0.0683	0.0798	0.0748
0.0655	0.066	0.0672	0.0739	0.0505	0.0701	0.0427	0.0736
0.0847	0.1224	0.07	0.07	0.0796	0.0704	0.0405	0.0738
0.0657	0.1225	0.0665	0.0655	0.0526	0.0701	0.0513	0.0761
0.0647	0.064	0.0658	0.0647	0.0778	0.0699	0.0704	0.0744
0.0645	0.0631	0.0655	0.0651	0.0683	0.071	0.0736	0.0756
0.0642	0.0641	0.0647	0.0641	0.0728	0.07	0.0732	0.0756
0.0663	0.0631	0.0649	0.0647	0.0668	0.0694	0.0708	0.0807
0.065	0.0646	0.066	0.0633	0.0655	0.0689	0.0704	0.0746
0.064	0.1008	0.0609	0.0622	0.069	0.0696	0.0731	0.0778
0.0639	0.0641	0.0655	0.0631	0.0733	0.07	0.0745	0.0754
0.0628	0.065	0.0659	0.0661	0.0723	0.0709	0.0397	0.0788

## Sheet: Fig 2C (pre-norm)
	MD42 + pHelper + Tn-pOUT + Atc
MT-Glu:MT-Arb	50:50	25:75	5:95	0:100 24h	0:100 36h	0:100 48h
	0.4889	0.2945	0.1824	0.0848	0.0679	0.0625
	0.4709	0.3151	0.1794	0.1152	0.1416	0.1331
	0.49	0.2967	0.1699	0.083	0.0665	0.0631
	0.4812	0.2919	0.1727	0.0812	0.0647	0.0623
	0.4886	0.3004	0.1721	0.0836	0.0663	0.0647
	0.4886	0.2959	0.1672	0.0817	0.0647	0.0653
	0.4839	0.3092	0.1681	0.0836	0.075	0.0653
	0.4846	0.2932	0.1809	0.0842	0.0765	0.0693
	0.4687	0.3231	0.1756	0.084	0.0823	0.1273
	0.4838	0.2989	0.1649	0.0834	0.0797	0.1289
	0.4859	0.3078	0.1648	0.0862	0.0674	0.0639
	0.477	0.313	0.165	0.0868	0.0663	0.0831
	0.4687	0.3103	0.1718	0.0837	0.0662	0.0624
	0.4809	0.319	0.1682	0.0832	0.0663	0.0623
	0.4925	0.3169	0.1801	0.0832	0.0685	0.0653
	0.4887	0.305	0.1732	0.0834	0.0797	0.0639
	0.4622	0.2621	0.1536	0.0775	0.0621	0.0598
	0.4844	0.2993	0.1717	0.0833	0.067	0.0632
	0.4763	0.3069	0.1749	0.0847	0.0669	0.0639
	0.4453	0.2986	0.1752	0.0842	0.066	0.0636
	0.5022	0.3117	0.2624	0.0886	0.0752	0.1332
	0.0778	0.0405	0.0406	0.0377	0.039	0.0392
	0.4781	0.2835	0.1665	0.0844	0.0687	0.0643
	0.4734	0.3006	0.1658	0.0843	0.066	0.0686
	0.4743	0.3093	0.1681	0.096	0.1257	0.1256
	0.475	0.3103	0.1685	0.0834	0.0672	0.064
	0.4855	0.3349	0.1722	0.0833	0.0722	0.1117
	0.4829	0.3023	0.1696	0.0832	0.067	0.0652
	0.4839	0.2923	0.173	0.0847	0.0667	0.0633
	0.0404	0.1634	0.1718	0.0848	0.0685	0.0643
	0.4889	0.2787	0.1776	0.1491	0.1421	0.1318
	0.488	0.3026	0.1657	0.0834	0.067	0.0621
	0.4807	0.2977	0.168	0.0849	0.0674	0.0645
	0.481	0.2899	0.1691	0.0874	0.0725	0.0739
	0.4765	0.2994	0.1695	0.084	0.0686	0.0652
	0.4775	0.2986	0.1702	0.0836	0.0659	0.0604
	0.4686	0.3054	0.1683	0.1466	0.0664	0.1263
	0.4818	0.3098	0.1674	0.0819	0.0665	0.066
	0.4846	0.2987	0.1603	0.0823	0.0663	0.1224
	0.4814	0.3075	0.1656	0.0863	0.0682	0.1225
	0.4778	0.2955	0.1671	0.0859	0.0673	0.064
	0.4775	0.295	0.1553	0.0786	0.0653	0.0631
	0.4825	0.3023	0.1596	0.0845	0.066	0.0641
	0.4777	0.2994	0.1657	0.0842	0.0663	0.0631
	0.4735	0.2933	0.1605	0.0852	0.0664	0.0646
	0.4756	0.3022	0.1629	0.0842	0.0392	0.1008
	0.4784	0.3013	0.1616	0.0838	0.0388	0.0641
	0.4248	0.2973	0.1643	0.0841	0.0655	0.065

## Sheet: Fig 2C (normalized)
	MD42 + pHelper + Tn-pOUT + Atc
MT-Glu:MT-Arb	50:50	25:75	5:95	0:100 24h	0:100 36h	0:100 48h
	0.971234	0.863074	0.64053	0.411442	0.274328	0.242635
	0.932302	0.932893	0.62705	0.689703	0.99511	0.998929
	0.973613	0.87053	0.584363	0.394966	0.260636	0.249063
	0.95458	0.854262	0.596945	0.37849	0.243032	0.240493
	0.970585	0.883071	0.594248	0.400458	0.25868	0.266202
	0.970585	0.867819	0.572231	0.383066	0.243032	0.27263
	0.96042	0.912896	0.576275	0.400458	0.343765	0.27263
	0.961934	0.858668	0.63379	0.40595	0.358435	0.315479
	0.927544	0.960007	0.609975	0.404119	0.415159	0.936797
	0.960203	0.877987	0.561896	0.398627	0.389731	0.953937
	0.964745	0.908151	0.561447	0.424256	0.269438	0.257633
	0.945496	0.925775	0.562346	0.429748	0.25868	0.46331
	0.927544	0.916624	0.5929	0.401373	0.257702	0.241564
	0.953931	0.946111	0.576724	0.396796	0.25868	0.240493
	0.97902	0.938993	0.630195	0.396796	0.280196	0.27263
	0.970801	0.898661	0.599191	0.398627	0.389731	0.257633
	0.913485	0.753262	0.511121	0.344622	0.217604	0.213712
	0.961501	0.879342	0.592451	0.397712	0.265526	0.250134
	0.943982	0.905101	0.60683	0.410526	0.264548	0.257633
	0.876933	0.87697	0.608178	0.40595	0.255746	0.254419
	1	0.921369	1	0.446224	0.345721	1
	0.0820807	0.00220302	0.00337003	-0.0196796	-0.00831296	-0.00696304
	0.947875	0.825792	0.569086	0.40778	0.282152	0.261918
	0.93771	0.883749	0.56594	0.406865	0.255746	0.307981
	0.939656	0.913235	0.576275	0.513959	0.839609	0.918586
	0.94117	0.916624	0.578072	0.398627	0.267482	0.258704
	0.96388	1	0.594698	0.397712	0.316381	0.769684
	0.958257	0.88951	0.583015	0.396796	0.265526	0.271559
	0.96042	0.855618	0.598293	0.410526	0.262592	0.251205
	0.00118957	0.418743	0.5929	0.411442	0.280196	0.261918
	0.971234	0.809524	0.618962	1	1	0.985003
	0.969287	0.890527	0.565491	0.398627	0.265526	0.23835
	0.953498	0.87392	0.575826	0.412357	0.269438	0.26406
	0.954147	0.847483	0.580768	0.43524	0.319315	0.364756
	0.944414	0.879681	0.582566	0.404119	0.281174	0.271559
	0.946577	0.87697	0.585711	0.400458	0.254768	0.220139
	0.927328	0.900017	0.577174	0.977117	0.259658	0.926085
	0.955878	0.91493	0.57313	0.384897	0.260636	0.280129
	0.961934	0.877309	0.541227	0.388558	0.25868	0.884306
	0.955012	0.907134	0.565042	0.425172	0.277262	0.885378
	0.947226	0.866463	0.571782	0.42151	0.26846	0.258704
	0.946577	0.864769	0.51876	0.354691	0.2489	0.249063
	0.957392	0.88951	0.538081	0.408696	0.255746	0.259775
	0.94701	0.879681	0.565491	0.40595	0.25868	0.249063
	0.937926	0.859007	0.542125	0.415103	0.259658	0.265131
	0.942468	0.889171	0.552909	0.40595	-0.00635697	0.652919
	0.948524	0.886121	0.547068	0.402288	-0.0102689	0.259775
	0.832594	0.872564	0.5592	0.405034	0.250856	0.269416

## Sheet: Fig 2D (raw)
Time (h)	MDS42+ pHelper + Tn-pOUT																																																MDS42 + pHelper
	P28A01	P28A02	P28A03	P28A04	P28A05	P28A06	P28A07	P28A08	P28A09	P28A10	P28A11	P28A12	P28B01	P28B02	P28B03	P28B04	P28B05	P28B06	P28B07	P28B08	P28B09	P28B10	P28B11	P28B12	P28C01	P28C02	P28C03	P28C04	P28C05	P28C06	P28C07	P28C08	P28C09	P28C10	P28C11	P28C12	P28D01	P28D02	P28D03	P28D04	P28D05	P28D06	P28D07	P28D08	P28D09	P28D10	P28D11	P28D12	P29A01
0	0.09	0.091	0.09	0.088	0.091	0.091	0.094	0.088	0.084	0.086	0.084	0.081	0.087	0.105	0.094	0.09	0.09	0.093	0.088	0.087	0.09	0.069	0.087	0.089	0.087	0.092	0.089	0.088	0.086	0.082	0.083	0.083	0.08	0.078	0.078	0.074	0.093	0.09	0.09	0.086	0.083	0.084	0.082	0.083	0.089	0.088	0.083	0.086	0.084
0.5	0.087	0.088	0.087	0.087	0.086	0.087	0.09	0.087	0.089	0.086	0.102	0.084	0.087	0.09	0.089	0.09	0.094	0.093	0.091	0.081	0.082	0.086	0.084	0.098	0.088	0.089	0.091	0.09	0.09	0.088	0.086	0.091	0.09	0.092	0.113	0.093	0.088	0.088	0.089	0.098	0.09	0.084	0.083	0.088	0.089	0.089	0.082	0.087	0.087
1	0.087	0.088	0.088	0.087	0.087	0.088	0.092	0.088	0.09	0.088	0.109	0.084	0.087	0.091	0.091	0.092	0.095	0.094	0.093	0.086	0.082	0.085	0.084	0.1	0.088	0.09	0.091	0.091	0.091	0.087	0.085	0.088	0.089	0.092	0.11	0.095	0.089	0.089	0.086	0.11	0.088	0.083	0.082	0.083	0.084	0.085	0.084	0.088	0.087
1.5	0.087	0.089	0.088	0.087	0.087	0.088	0.093	0.088	0.09	0.088	0.109	0.084	0.088	0.091	0.091	0.093	0.094	0.094	0.093	0.084	0.082	0.085	0.085	0.099	0.089	0.089	0.088	0.086	0.088	0.087	0.085	0.088	0.088	0.09	0.107	0.094	0.089	0.085	0.083	0.093	0.08	0.08	0.081	0.082	0.083	0.085	0.083	0.087	0.088
2	0.087	0.089	0.088	0.088	0.087	0.088	0.092	0.089	0.088	0.088	0.118	0.086	0.088	0.091	0.091	0.092	0.093	0.093	0.09	0.082	0.082	0.084	0.085	0.098	0.089	0.089	0.088	0.086	0.087	0.084	0.085	0.087	0.086	0.088	0.1	0.094	0.089	0.085	0.083	0.086	0.08	0.08	0.081	0.082	0.082	0.083	0.083	0.087	0.088
2.5	0.088	0.09	0.089	0.088	0.088	0.089	0.093	0.089	0.088	0.089	0.118	0.086	0.089	0.092	0.092	0.094	0.093	0.094	0.091	0.083	0.083	0.084	0.086	0.097	0.09	0.091	0.092	0.088	0.088	0.084	0.085	0.088	0.087	0.087	0.096	0.095	0.09	0.086	0.083	0.096	0.081	0.08	0.081	0.082	0.083	0.083	0.084	0.088	0.088
3	0.089	0.09	0.089	0.088	0.088	0.089	0.093	0.09	0.089	0.089	0.114	0.086	0.089	0.092	0.091	0.093	0.093	0.094	0.091	0.086	0.083	0.084	0.086	0.097	0.09	0.09	0.088	0.088	0.086	0.084	0.082	0.086	0.092	0.088	0.1	0.095	0.09	0.086	0.084	0.172	0.08	0.08	0.081	0.082	0.082	0.083	0.083	0.088	0.088
3.5	0.089	0.09	0.089	0.089	0.088	0.089	0.094	0.09	0.089	0.09	0.118	0.086	0.09	0.092	0.092	0.093	0.093	0.094	0.091	0.084	0.083	0.084	0.086	0.099	0.09	0.09	0.089	0.087	0.086	0.084	0.082	0.086	0.088	0.088	0.1	0.095	0.09	0.086	0.084	0.103	0.08	0.08	0.081	0.081	0.082	0.082	0.083	0.089	0.088
4	0.089	0.091	0.09	0.089	0.089	0.09	0.095	0.09	0.09	0.09	0.119	0.088	0.089	0.123	0.092	0.094	0.093	0.095	0.092	0.084	0.084	0.084	0.087	0.1	0.09	0.091	0.089	0.088	0.087	0.084	0.083	0.085	0.092	0.088	0.099	0.096	0.09	0.087	0.084	0.147	0.081	0.081	0.081	0.082	0.082	0.083	0.084	0.089	0.089
4.5	0.089	0.092	0.09	0.09	0.09	0.09	0.096	0.091	0.089	0.09	0.119	0.089	0.091	0.094	0.093	0.095	0.094	0.095	0.093	0.084	0.085	0.085	0.089	0.099	0.091	0.092	0.094	0.088	0.087	0.085	0.084	0.087	0.089	0.09	0.108	0.098	0.091	0.088	0.085	0.095	0.082	0.081	0.082	0.083	0.084	0.084	0.085	0.092	0.09
5	0.092	0.092	0.091	0.091	0.091	0.091	0.096	0.092	0.09	0.091	0.123	0.092	0.091	0.094	0.094	0.095	0.094	0.096	0.093	0.085	0.087	0.085	0.09	0.101	0.092	0.092	0.09	0.088	0.088	0.086	0.084	0.088	0.088	0.09	0.105	0.1	0.091	0.089	0.086	0.083	0.082	0.08	0.082	0.083	0.084	0.085	0.086	0.092	0.09
5.5	0.092	0.093	0.092	0.091	0.092	0.092	0.097	0.092	0.09	0.092	0.124	0.097	0.092	0.096	0.094	0.096	0.095	0.097	0.094	0.086	0.088	0.084	0.091	0.102	0.092	0.092	0.09	0.09	0.089	0.087	0.084	0.088	0.088	0.09	0.105	0.1	0.092	0.089	0.086	0.084	0.083	0.081	0.083	0.083	0.084	0.084	0.086	0.093	0.091
6	0.092	0.094	0.094	0.093	0.094	0.094	0.099	0.093	0.09	0.093	0.122	0.095	0.093	0.097	0.096	0.098	0.096	0.099	0.096	0.09	0.09	0.084	0.092	0.104	0.094	0.093	0.092	0.091	0.091	0.088	0.086	0.09	0.09	0.092	0.109	0.102	0.092	0.09	0.087	0.085	0.083	0.082	0.084	0.084	0.086	0.086	0.088	0.094	0.092
6.5	0.093	0.095	0.094	0.094	0.097	0.112	0.101	0.096	0.093	0.096	0.12	0.096	0.097	0.1	0.098	0.101	0.097	0.1	0.098	0.088	0.093	0.085	0.094	0.108	0.095	0.095	0.094	0.092	0.093	0.089	0.086	0.091	0.091	0.092	0.107	0.102	0.094	0.092	0.09	0.086	0.085	0.083	0.086	0.087	0.087	0.088	0.09	0.096	0.094
7	0.094	0.099	0.096	0.097	0.1	0.1	0.104	0.098	0.094	0.099	0.12	0.098	0.099	0.102	0.102	0.104	0.098	0.104	0.102	0.091	0.098	0.084	0.097	0.111	0.096	0.097	0.096	0.095	0.096	0.092	0.088	0.094	0.094	0.094	0.11	0.106	0.096	0.094	0.092	0.088	0.087	0.084	0.088	0.089	0.089	0.09	0.092	0.098	0.096
7.5	0.096	0.101	0.1	0.1	0.104	0.103	0.108	0.102	0.095	0.104	0.124	0.102	0.103	0.106	0.106	0.107	0.1	0.108	0.105	0.097	0.103	0.084	0.102	0.112	0.1	0.101	0.099	0.098	0.1	0.094	0.09	0.097	0.097	0.097	0.118	0.11	0.098	0.097	0.094	0.09	0.089	0.085	0.091	0.092	0.092	0.094	0.095	0.102	0.098
8	0.099	0.106	0.104	0.105	0.112	0.109	0.111	0.106	0.1	0.11	0.123	0.108	0.107	0.111	0.112	0.114	0.101	0.115	0.112	0.111	0.113	0.084	0.106	0.122	0.105	0.105	0.104	0.102	0.104	0.098	0.093	0.101	0.1	0.099	0.116	0.113	0.103	0.101	0.098	0.093	0.093	0.088	0.095	0.096	0.096	0.097	0.098	0.107	0.102
8.5	0.101	0.112	0.109	0.109	0.12	0.114	0.119	0.11	0.103	0.12	0.134	0.116	0.116	0.118	0.118	0.123	0.105	0.122	0.118	0.106	0.119	0.084	0.114	0.129	0.109	0.111	0.109	0.108	0.111	0.104	0.098	0.108	0.106	0.104	0.122	0.12	0.109	0.107	0.103	0.097	0.097	0.091	0.1	0.102	0.101	0.103	0.106	0.114	0.107
9	0.104	0.122	0.118	0.117	0.132	0.146	0.128	0.118	0.107	0.129	0.144	0.126	0.126	0.131	0.127	0.131	0.108	0.13	0.13	0.116	0.133	0.084	0.124	0.138	0.116	0.121	0.119	0.117	0.121	0.112	0.104	0.116	0.111	0.111	0.13	0.13	0.115	0.116	0.111	0.103	0.103	0.094	0.107	0.11	0.107	0.112	0.113	0.123	0.113
9.5	0.109	0.136	0.132	0.129	0.15	0.149	0.143	0.129	0.115	0.148	0.157	0.137	0.143	0.146	0.143	0.145	0.113	0.147	0.146	0.128	0.148	0.085	0.135	0.153	0.128	0.134	0.132	0.131	0.133	0.125	0.114	0.13	0.122	0.12	0.143	0.142	0.126	0.127	0.122	0.111	0.112	0.1	0.118	0.121	0.117	0.124	0.127	0.138	0.124
10	0.118	0.152	0.147	0.144	0.169	0.156	0.155	0.142	0.124	0.175	0.174	0.153	0.155	0.17	0.164	0.165	0.119	0.179	0.165	0.149	0.169	0.084	0.152	0.169	0.145	0.158	0.15	0.15	0.151	0.139	0.124	0.15	0.135	0.131	0.152	0.166	0.144	0.146	0.136	0.123	0.124	0.106	0.133	0.139	0.13	0.14	0.143	0.155	0.137
10.5	0.128	0.162	0.159	0.158	0.163	0.164	0.175	0.161	0.136	0.167	0.187	0.16	0.154	0.172	0.17	0.164	0.128	0.171	0.165	0.165	0.166	0.084	0.157	0.172	0.155	0.168	0.169	0.163	0.166	0.17	0.146	0.164	0.156	0.154	0.18	0.166	0.157	0.158	0.157	0.139	0.145	0.115	0.162	0.155	0.15	0.162	0.159	0.162	0.152
11	0.144	0.157	0.156	0.155	0.159	0.16	0.167	0.166	0.154	0.164	0.178	0.158	0.154	0.168	0.169	0.163	0.14	0.167	0.16	0.161	0.163	0.084	0.156	0.169	0.155	0.162	0.163	0.161	0.159	0.162	0.169	0.158	0.159	0.161	0.167	0.163	0.155	0.156	0.154	0.154	0.154	0.126	0.154	0.152	0.155	0.158	0.157	0.16	0.154
11.5	0.154	0.157	0.155	0.156	0.16	0.161	0.17	0.165	0.169	0.164	0.179	0.158	0.153	0.169	0.17	0.163	0.161	0.167	0.164	0.159	0.172	0.084	0.157	0.17	0.155	0.162	0.163	0.161	0.16	0.163	0.161	0.16	0.159	0.156	0.165	0.164	0.154	0.157	0.152	0.152	0.151	0.141	0.152	0.152	0.155	0.156	0.157	0.161	0.154
12	0.152	0.158	0.156	0.156	0.16	0.162	0.167	0.163	0.163	0.164	0.181	0.157	0.153	0.168	0.168	0.163	0.16	0.168	0.164	0.156	0.17	0.084	0.157	0.17	0.156	0.163	0.163	0.161	0.159	0.158	0.158	0.163	0.16	0.158	0.167	0.164	0.154	0.157	0.152	0.154	0.151	0.149	0.151	0.153	0.155	0.154	0.156	0.161	0.154
12.5	0.152	0.159	0.158	0.159	0.163	0.165	0.168	0.163	0.163	0.163	0.179	0.158	0.156	0.172	0.171	0.167	0.159	0.17	0.168	0.159	0.176	0.084	0.161	0.173	0.158	0.166	0.167	0.162	0.16	0.158	0.161	0.163	0.166	0.161	0.172	0.166	0.155	0.159	0.154	0.153	0.151	0.146	0.156	0.155	0.158	0.159	0.16	0.163	0.156
13	0.151	0.162	0.162	0.161	0.166	0.167	0.171	0.163	0.162	0.166	0.183	0.159	0.159	0.293	0.173	0.171	0.158	0.174	0.168	0.161	0.178	0.084	0.164	0.175	0.161	0.169	0.169	0.169	0.163	0.161	0.161	0.166	0.171	0.162	0.182	0.168	0.158	0.164	0.157	0.158	0.154	0.142	0.156	0.159	0.159	0.161	0.165	0.168	0.159
13.5	0.152	0.165	0.164	0.164	0.169	0.169	0.178	0.166	0.164	0.168	0.183	0.162	0.161	0.177	0.176	0.175	0.158	0.177	0.174	0.165	0.18	0.084	0.169	0.18	0.164	0.17	0.17	0.173	0.166	0.168	0.168	0.17	0.168	0.167	0.186	0.172	0.161	0.164	0.16	0.158	0.157	0.141	0.158	0.163	0.16	0.167	0.168	0.17	0.162
14	0.153	0.167	0.167	0.167	0.171	0.171	0.183	0.167	0.166	0.17	0.185	0.167	0.165	0.18	0.179	0.178	0.158	0.18	0.176	0.168	0.176	0.084	0.172	0.183	0.166	0.175	0.174	0.176	0.17	0.169	0.171	0.174	0.172	0.17	0.188	0.174	0.163	0.167	0.162	0.16	0.161	0.142	0.162	0.165	0.165	0.17	0.171	0.17	0.168
14.5	0.155	0.168	0.167	0.167	0.17	0.172	0.186	0.171	0.17	0.171	0.185	0.174	0.165	0.224	0.182	0.18	0.16	0.183	0.177	0.17	0.174	0.084	0.171	0.184	0.166	0.174	0.173	0.176	0.173	0.174	0.175	0.175	0.176	0.172	0.19	0.175	0.165	0.167	0.165	0.164	0.162	0.14	0.163	0.167	0.167	0.172	0.173	0.171	0.172
15	0.16	0.167	0.167	0.168	0.169	0.17	0.184	0.177	0.172	0.171	0.195	0.17	0.167	0.285	0.18	0.18	0.16	0.18	0.177	0.17	0.174	0.084	0.17	0.182	0.165	0.173	0.174	0.176	0.174	0.176	0.178	0.175	0.177	0.175	0.192	0.175	0.166	0.165	0.167	0.166	0.163	0.142	0.165	0.167	0.17	0.174	0.172	0.171	0.168
15.5	0.16	0.166	0.166	0.168	0.169	0.168	0.185	0.18	0.175	0.172	0.194	0.171	0.166	0.178	0.182	0.177	0.162	0.18	0.174	0.167	0.172	0.084	0.167	0.184	0.165	0.173	0.172	0.173	0.173	0.172	0.174	0.175	0.176	0.175	0.191	0.172	0.165	0.164	0.165	0.167	0.163	0.144	0.165	0.166	0.171	0.174	0.169	0.17	0.17
16	0.16	0.168	0.166	0.168	0.17	0.167	0.179	0.176	0.174	0.172	0.2	0.164	0.167	0.181	0.179	0.178	0.164	0.185	0.175	0.167	0.171	0.083	0.167	0.182	0.164	0.173	0.171	0.172	0.173	0.17	0.173	0.173	0.175	0.173	0.188	0.17	0.164	0.163	0.165	0.166	0.162	0.147	0.162	0.165	0.168	0.171	0.169	0.169	0.164
16.5	0.159	0.166	0.164	0.168	0.168	0.166	0.18	0.176	0.172	0.172	0.192	0.164	0.166	0.178	0.176	0.174	0.164	0.18	0.172	0.164	0.169	0.084	0.168	0.183	0.164	0.174	0.17	0.17	0.171	0.167	0.171	0.174	0.173	0.171	0.187	0.17	0.164	0.161	0.165	0.165	0.16	0.148	0.162	0.163	0.166	0.17	0.168	0.167	0.163
17	0.16	0.166	0.163	0.167	0.169	0.167	0.177	0.173	0.169	0.171	0.187	0.157	0.166	0.178	0.179	0.176	0.169	0.179	0.174	0.166	0.169	0.084	0.169	0.181	0.164	0.173	0.171	0.17	0.171	0.167	0.172	0.173	0.172	0.172	0.187	0.168	0.165	0.163	0.165	0.166	0.16	0.153	0.164	0.163	0.167	0.17	0.168	0.167	0.163
17.5	0.158	0.165	0.162	0.166	0.168	0.165	0.176	0.172	0.169	0.17	0.187	0.158	0.164	0.174	0.176	0.171	0.167	0.173	0.174	0.163	0.166	0.084	0.166	0.181	0.163	0.171	0.168	0.167	0.168	0.171	0.172	0.169	0.17	0.167	0.185	0.165	0.165	0.161	0.164	0.163	0.16	0.155	0.161	0.16	0.164	0.166	0.165	0.166	0.16
18	0.158	0.164	0.162	0.165	0.167	0.163	0.174	0.168	0.168	0.168	0.182	0.156	0.161	0.175	0.175	0.172	0.168	0.174	0.173	0.163	0.167	0.084	0.169	0.181	0.164	0.171	0.167	0.166	0.169	0.168	0.174	0.168	0.169	0.169	0.184	0.167	0.162	0.16	0.164	0.163	0.16	0.157	0.163	0.164	0.164	0.168	0.167	0.165	0.161
18.5	0.159	0.164	0.162	0.164	0.167	0.173	0.172	0.166	0.168	0.167	0.183	0.154	0.16	0.176	0.178	0.176	0.169	0.176	0.174	0.164	0.168	0.083	0.17	0.179	0.164	0.171	0.169	0.167	0.169	0.168	0.176	0.167	0.169	0.168	0.181	0.165	0.163	0.159	0.163	0.162	0.161	0.159	0.162	0.161	0.163	0.166	0.167	0.165	0.16
19	0.157	0.164	0.161	0.164	0.167	0.165	0.173	0.168	0.167	0.168	0.176	0.153	0.16	0.174	0.176	0.173	0.168	0.175	0.174	0.162	0.166	0.084	0.167	0.181	0.165	0.172	0.166	0.165	0.167	0.17	0.172	0.166	0.167	0.165	0.18	0.164	0.162	0.159	0.161	0.161	0.161	0.16	0.161	0.16	0.163	0.164	0.168	0.163	0.157
19.5	0.157	0.163	0.16	0.163	0.167	0.165	0.173	0.166	0.166	0.168	0.177	0.153	0.158	0.174	0.176	0.171	0.167	0.174	0.173	0.162	0.165	0.084	0.166	0.178	0.164	0.17	0.17	0.164	0.166	0.163	0.17	0.167	0.167	0.165	0.177	0.163	0.162	0.159	0.16	0.161	0.16	0.158	0.162	0.161	0.162	0.164	0.167	0.163	0.158
20	0.156	0.163	0.16	0.162	0.166	0.166	0.171	0.171	0.166	0.17	0.177	0.152	0.156	0.172	0.174	0.17	0.164	0.17	0.169	0.16	0.164	0.084	0.166	0.176	0.165	0.169	0.168	0.164	0.163	0.163	0.17	0.165	0.166	0.164	0.177	0.164	0.161	0.158	0.16	0.16	0.16	0.158	0.162	0.161	0.162	0.162	0.162	0.162	0.156
20.5	0.155	0.162	0.159	0.16	0.165	0.164	0.17	0.166	0.168	0.164	0.178	0.144	0.155	0.171	0.172	0.169	0.166	0.175	0.169	0.159	0.164	0.084	0.167	0.175	0.165	0.172	0.167	0.164	0.163	0.164	0.172	0.165	0.165	0.162	0.174	0.165	0.16	0.158	0.161	0.16	0.159	0.156	0.163	0.157	0.159	0.161	0.16	0.162	0.156
21	0.154	0.163	0.159	0.16	0.165	0.167	0.172	0.163	0.165	0.166	0.171	0.147	0.154	0.17	0.174	0.168	0.163	0.17	0.17	0.159	0.164	0.085	0.164	0.176	0.164	0.168	0.167	0.164	0.165	0.166	0.176	0.166	0.166	0.163	0.175	0.165	0.16	0.157	0.159	0.159	0.16	0.156	0.163	0.158	0.159	0.16	0.159	0.161	0.155
21.5	0.152	0.163	0.157	0.158	0.164	0.166	0.168	0.162	0.164	0.164	0.174	0.146	0.155	0.17	0.171	0.168	0.163	0.168	0.168	0.158	0.162	0.084	0.164	0.174	0.164	0.167	0.166	0.164	0.161	0.163	0.176	0.163	0.164	0.166	0.168	0.165	0.159	0.156	0.158	0.158	0.158	0.153	0.161	0.156	0.158	0.161	0.159	0.16	0.154
22	0.151	0.164	0.158	0.157	0.163	0.176	0.169	0.161	0.167	0.163	0.17	0.145	0.158	0.167	0.17	0.165	0.16	0.166	0.165	0.157	0.161	0.084	0.164	0.174	0.162	0.165	0.164	0.162	0.16	0.162	0.178	0.162	0.163	0.159	0.163	0.165	0.158	0.155	0.157	0.158	0.157	0.152	0.16	0.155	0.159	0.16	0.157	0.161	0.153
22.5	0.15	0.166	0.156	0.156	0.162	0.165	0.164	0.159	0.166	0.162	0.169	0.14	0.154	0.168	0.17	0.166	0.16	0.166	0.165	0.157	0.16	0.084	0.164	0.17	0.162	0.164	0.164	0.162	0.165	0.162	0.181	0.162	0.163	0.159	0.163	0.165	0.158	0.157	0.159	0.156	0.156	0.151	0.159	0.154	0.163	0.16	0.157	0.16	0.151
23	0.15	0.166	0.156	0.154	0.162	0.164	0.164	0.16	0.168	0.161	0.164	0.142	0.149	0.166	0.168	0.164	0.159	0.165	0.164	0.154	0.16	0.084	0.162	0.171	0.16	0.164	0.164	0.162	0.166	0.164	0.185	0.159	0.163	0.155	0.16	0.166	0.159	0.155	0.157	0.158	0.155	0.151	0.159	0.153	0.157	0.159	0.157	0.16	0.152
23.5	0.149	0.166	0.155	0.154	0.16	0.165	0.164	0.16	0.165	0.16	0.169	0.14	0.148	0.166	0.169	0.168	0.16	0.165	0.164	0.155	0.16	0.084	0.16	0.171	0.162	0.164	0.163	0.162	0.16	0.162	0.19	0.16	0.175	0.156	0.161	0.164	0.158	0.155	0.156	0.156	0.154	0.15	0.157	0.153	0.155	0.159	0.157	0.16	0.151
24	0.146	0.165	0.154	0.153	0.159	0.165	0.163	0.158	0.166	0.16	0.167	0.137	0.148	0.165	0.167	0.165	0.159	0.163	0.164	0.154	0.159	0.084	0.161	0.172	0.161	0.162	0.162	0.161	0.158	0.161	0.194	0.158	0.158	0.154	0.159	0.161	0.159	0.155	0.155	0.156	0.154	0.15	0.157	0.152	0.156	0.159	0.157	0.158	0.15
24.5	0.146	0.165	0.153	0.151	0.16	0.164	0.162	0.158	0.167	0.16	0.165	0.136	0.147	0.166	0.167	0.164	0.158	0.164	0.164	0.158	0.159	0.085	0.162	0.172	0.16	0.162	0.162	0.16	0.158	0.161	0.2	0.16	0.165	0.157	0.161	0.162	0.16	0.154	0.155	0.156	0.154	0.149	0.157	0.152	0.155	0.158	0.157	0.159	0.15
25	0.145	0.166	0.152	0.15	0.159	0.163	0.163	0.157	0.164	0.158	0.164	0.135	0.145	0.165	0.167	0.164	0.158	0.164	0.162	0.155	0.159	0.084	0.161	0.172	0.16	0.161	0.162	0.16	0.157	0.159	0.206	0.159	0.157	0.156	0.159	0.161	0.164	0.154	0.155	0.156	0.155	0.147	0.156	0.152	0.155	0.158	0.157	0.158	0.148
25.5	0.142	0.166	0.152	0.149	0.157	0.162	0.16	0.155	0.162	0.158	0.161	0.133	0.143	0.174	0.165	0.164	0.161	0.164	0.163	0.156	0.159	0.084	0.161	0.171	0.163	0.162	0.162	0.16	0.158	0.158	0.215	0.158	0.157	0.154	0.157	0.161	0.164	0.153	0.155	0.155	0.152	0.147	0.156	0.151	0.163	0.157	0.158	0.157	0.148
26	0.142	0.169	0.15	0.15	0.156	0.163	0.16	0.156	0.165	0.17	0.162	0.132	0.143	0.162	0.164	0.163	0.156	0.162	0.161	0.153	0.158	0.084	0.159	0.17	0.159	0.159	0.161	0.16	0.157	0.158	0.225	0.157	0.156	0.153	0.157	0.162	0.167	0.153	0.156	0.155	0.151	0.145	0.155	0.15	0.155	0.156	0.156	0.16	0.148
26.5	0.139	0.171	0.15	0.149	0.155	0.161	0.159	0.159	0.164	0.158	0.162	0.13	0.142	0.161	0.164	0.162	0.156	0.162	0.161	0.152	0.157	0.084	0.159	0.168	0.161	0.159	0.161	0.16	0.157	0.16	0.238	0.157	0.156	0.154	0.155	0.159	0.172	0.153	0.154	0.155	0.152	0.146	0.156	0.151	0.153	0.158	0.157	0.157	0.147
27	0.139	0.174	0.15	0.149	0.154	0.162	0.158	0.152	0.161	0.154	0.166	0.129	0.142	0.162	0.166	0.161	0.155	0.161	0.16	0.151	0.157	0.084	0.158	0.167	0.161	0.158	0.16	0.158	0.154	0.157	0.252	0.156	0.154	0.153	0.154	0.157	0.177	0.152	0.153	0.156	0.15	0.147	0.154	0.15	0.153	0.155	0.156	0.156	0.146
27.5	0.138	0.176	0.147	0.147	0.152	0.162	0.158	0.156	0.162	0.156	0.162	0.128	0.14	0.16	0.162	0.16	0.155	0.159	0.158	0.15	0.154	0.084	0.156	0.167	0.16	0.156	0.159	0.158	0.154	0.157	0.269	0.157	0.153	0.153	0.154	0.157	0.182	0.152	0.152	0.155	0.15	0.146	0.153	0.154	0.152	0.154	0.155	0.156	0.145
28	0.138	0.182	0.146	0.147	0.152	0.16	0.157	0.155	0.161	0.153	0.164	0.127	0.141	0.159	0.161	0.158	0.153	0.158	0.157	0.149	0.154	0.084	0.155	0.165	0.16	0.161	0.159	0.158	0.156	0.156	0.268	0.156	0.156	0.157	0.154	0.156	0.187	0.152	0.152	0.155	0.148	0.144	0.153	0.148	0.155	0.155	0.155	0.156	0.145
28.5	0.136	0.187	0.146	0.147	0.15	0.158	0.157	0.156	0.161	0.153	0.159	0.127	0.14	0.16	0.163	0.16	0.157	0.161	0.16	0.151	0.156	0.084	0.157	0.166	0.161	0.156	0.159	0.156	0.156	0.162	0.266	0.155	0.152	0.152	0.152	0.152	0.197	0.152	0.156	0.156	0.154	0.144	0.152	0.148	0.151	0.154	0.154	0.155	0.144
29	0.134	0.196	0.145	0.146	0.15	0.157	0.158	0.154	0.161	0.151	0.158	0.124	0.139	0.158	0.16	0.16	0.153	0.16	0.159	0.149	0.154	0.084	0.153	0.165	0.163	0.157	0.158	0.156	0.154	0.156	0.271	0.154	0.153	0.151	0.152	0.152	0.21	0.151	0.153	0.155	0.147	0.143	0.152	0.148	0.151	0.157	0.153	0.155	0.144
29.5	0.133	0.206	0.144	0.145	0.149	0.158	0.156	0.151	0.161	0.153	0.156	0.123	0.14	0.157	0.159	0.16	0.151	0.158	0.156	0.146	0.151	0.084	0.151	0.167	0.167	0.154	0.157	0.155	0.155	0.154	0.263	0.153	0.151	0.149	0.151	0.15	0.223	0.15	0.151	0.155	0.146	0.141	0.15	0.147	0.148	0.154	0.151	0.153	0.143
30	0.132	0.22	0.143	0.149	0.148	0.157	0.156	0.151	0.16	0.151	0.16	0.122	0.137	0.16	0.163	0.162	0.159	0.162	0.16	0.154	0.157	0.084	0.156	0.162	0.168	0.156	0.158	0.156	0.153	0.156	0.269	0.154	0.153	0.15	0.152	0.148	0.233	0.151	0.151	0.157	0.146	0.142	0.154	0.147	0.155	0.154	0.153	0.153	0.144
30.5	0.142	0.229	0.143	0.144	0.147	0.155	0.155	0.15	0.161	0.151	0.16	0.12	0.138	0.156	0.158	0.161	0.156	0.158	0.157	0.148	0.152	0.085	0.15	0.166	0.172	0.154	0.156	0.154	0.156	0.153	0.261	0.153	0.157	0.15	0.15	0.148	0.23	0.15	0.152	0.156	0.146	0.142	0.151	0.146	0.154	0.152	0.152	0.152	0.142
31	0.137	0.222	0.142	0.143	0.147	0.16	0.155	0.152	0.162	0.16	0.155	0.119	0.139	0.156	0.158	0.158	0.153	0.167	0.156	0.148	0.151	0.084	0.15	0.164	0.177	0.156	0.157	0.155	0.157	0.154	0.269	0.153	0.153	0.152	0.153	0.148	0.233	0.15	0.154	0.158	0.145	0.141	0.151	0.146	0.15	0.151	0.151	0.153	0.142
31.5	0.127	0.214	0.139	0.144	0.145	0.153	0.154	0.149	0.157	0.146	0.151	0.118	0.141	0.169	0.158	0.157	0.154	0.156	0.157	0.151	0.15	0.084	0.149	0.162	0.184	0.154	0.155	0.152	0.15	0.153	0.26	0.153	0.151	0.149	0.149	0.146	0.23	0.148	0.152	0.157	0.145	0.141	0.15	0.146	0.149	0.151	0.15	0.151	0.141
32	0.122	0.217	0.14	0.14	0.145	0.152	0.152	0.146	0.157	0.144	0.152	0.118	0.136	0.157	0.159	0.158	0.156	0.158	0.158	0.148	0.153	0.084	0.152	0.161	0.194	0.154	0.155	0.153	0.153	0.152	0.258	0.153	0.15	0.149	0.149	0.145	0.231	0.148	0.152	0.158	0.145	0.141	0.15	0.147	0.15	0.154	0.151	0.15	0.141
32.5	0.122	0.216	0.14	0.14	0.144	0.152	0.153	0.147	0.157	0.145	0.152	0.116	0.135	0.153	0.156	0.156	0.153	0.154	0.153	0.146	0.149	0.084	0.146	0.159	0.198	0.152	0.154	0.151	0.153	0.152	0.255	0.152	0.155	0.148	0.15	0.145	0.228	0.147	0.153	0.157	0.15	0.14	0.149	0.145	0.148	0.15	0.149	0.15	0.14
33	0.118	0.214	0.139	0.14	0.146	0.151	0.152	0.147	0.156	0.146	0.154	0.114	0.134	0.156	0.158	0.158	0.15	0.158	0.158	0.148	0.152	0.084	0.15	0.157	0.222	0.152	0.153	0.15	0.153	0.15	0.252	0.151	0.159	0.148	0.149	0.145	0.225	0.147	0.157	0.157	0.144	0.14	0.148	0.145	0.148	0.15	0.148	0.149	0.139
33.5	0.117	0.211	0.139	0.14	0.144	0.153	0.152	0.146	0.156	0.146	0.152	0.113	0.133	0.154	0.156	0.157	0.154	0.155	0.154	0.146	0.15	0.084	0.147	0.16	0.216	0.151	0.152	0.15	0.152	0.15	0.249	0.15	0.15	0.147	0.147	0.143	0.225	0.147	0.159	0.159	0.144	0.14	0.148	0.144	0.148	0.149	0.148	0.147	0.139
34	0.115	0.206	0.137	0.139	0.144	0.15	0.151	0.146	0.153	0.146	0.15	0.112	0.133	0.153	0.155	0.157	0.151	0.154	0.153	0.147	0.148	0.084	0.145	0.157	0.221	0.15	0.154	0.149	0.153	0.15	0.248	0.15	0.148	0.148	0.146	0.142	0.222	0.146	0.159	0.16	0.144	0.139	0.148	0.144	0.151	0.149	0.148	0.146	0.139
34.5	0.113	0.204	0.138	0.137	0.145	0.148	0.15	0.144	0.153	0.141	0.148	0.11	0.131	0.152	0.155	0.156	0.152	0.153	0.153	0.144	0.149	0.084	0.147	0.156	0.224	0.15	0.15	0.149	0.148	0.148	0.245	0.149	0.147	0.146	0.146	0.143	0.22	0.145	0.16	0.16	0.143	0.138	0.145	0.143	0.146	0.149	0.147	0.146	0.138
35	0.11	0.202	0.139	0.137	0.142	0.157	0.15	0.144	0.15	0.141	0.15	0.109	0.131	0.153	0.155	0.157	0.153	0.155	0.154	0.145	0.15	0.084	0.148	0.153	0.221	0.151	0.152	0.151	0.152	0.15	0.253	0.15	0.151	0.146	0.149	0.142	0.219	0.146	0.165	0.163	0.147	0.139	0.147	0.144	0.147	0.148	0.149	0.146	0.138
35.5	0.113	0.198	0.136	0.137	0.143	0.147	0.149	0.144	0.151	0.144	0.147	0.107	0.137	0.152	0.17	0.156	0.152	0.153	0.154	0.145	0.15	0.084	0.147	0.154	0.219	0.15	0.151	0.15	0.149	0.151	0.245	0.148	0.146	0.144	0.152	0.141	0.216	0.146	0.17	0.165	0.148	0.142	0.148	0.144	0.148	0.149	0.148	0.144	0.137
36	0.104	0.195	0.135	0.135	0.141	0.145	0.148	0.142	0.15	0.14	0.149	0.105	0.13	0.151	0.159	0.155	0.151	0.153	0.152	0.144	0.148	0.084	0.146	0.152	0.219	0.15	0.15	0.149	0.15	0.146	0.241	0.148	0.146	0.144	0.148	0.14	0.212	0.144	0.171	0.166	0.142	0.138	0.145	0.142	0.145	0.147	0.146	0.143	0.137
36.5	0.1	0.192	0.134	0.135	0.14	0.146	0.148	0.142	0.149	0.142	0.148	0.102	0.129	0.157	0.152	0.154	0.152	0.15	0.157	0.146	0.147	0.083	0.144	0.149	0.216	0.148	0.15	0.151	0.149	0.147	0.247	0.148	0.146	0.144	0.146	0.141	0.208	0.144	0.174	0.169	0.142	0.139	0.145	0.141	0.149	0.147	0.146	0.143	0.136
37	0.097	0.19	0.134	0.134	0.142	0.144	0.148	0.142	0.147	0.141	0.146	0.1	0.128	0.158	0.152	0.154	0.15	0.151	0.154	0.142	0.148	0.084	0.146	0.152	0.214	0.149	0.15	0.149	0.15	0.147	0.245	0.148	0.148	0.144	0.147	0.14	0.206	0.143	0.182	0.173	0.142	0.139	0.146	0.142	0.144	0.147	0.146	0.147	0.136
37.5	0.093	0.188	0.134	0.134	0.139	0.144	0.147	0.141	0.144	0.141	0.144	0.097	0.127	0.151	0.153	0.156	0.152	0.153	0.152	0.143	0.149	0.084	0.147	0.147	0.211	0.149	0.15	0.149	0.152	0.148	0.248	0.148	0.147	0.145	0.146	0.141	0.204	0.143	0.187	0.178	0.142	0.139	0.144	0.141	0.149	0.146	0.147	0.142	0.135
38	0.088	0.184	0.132	0.133	0.139	0.143	0.148	0.141	0.145	0.141	0.143	0.094	0.128	0.15	0.151	0.156	0.15	0.154	0.153	0.144	0.149	0.084	0.144	0.149	0.206	0.149	0.149	0.151	0.15	0.147	0.244	0.147	0.147	0.143	0.146	0.139	0.203	0.144	0.199	0.183	0.141	0.14	0.144	0.142	0.146	0.147	0.146	0.141	0.135
38.5	0.084	0.184	0.132	0.133	0.138	0.144	0.146	0.139	0.143	0.14	0.145	0.091	0.125	0.159	0.16	0.154	0.152	0.153	0.152	0.143	0.15	0.084	0.146	0.149	0.21	0.148	0.149	0.148	0.149	0.146	0.241	0.146	0.144	0.148	0.146	0.139	0.204	0.143	0.204	0.189	0.141	0.139	0.144	0.141	0.145	0.146	0.144	0.141	0.134
39	0.084	0.181	0.13	0.132	0.138	0.143	0.148	0.14	0.143	0.143	0.14	0.088	0.125	0.148	0.15	0.152	0.15	0.15	0.154	0.148	0.146	0.084	0.142	0.148	0.204	0.152	0.149	0.154	0.151	0.148	0.25	0.15	0.163	0.15	0.152	0.14	0.2	0.142	0.218	0.196	0.142	0.137	0.144	0.141	0.145	0.146	0.146	0.141	0.133
39.5	0.083	0.18	0.13	0.131	0.137	0.141	0.146	0.139	0.142	0.143	0.138	0.084	0.123	0.15	0.152	0.155	0.15	0.155	0.161	0.144	0.15	0.084	0.144	0.148	0.203	0.156	0.149	0.148	0.148	0.145	0.242	0.145	0.143	0.141	0.146	0.138	0.198	0.142	0.236	0.204	0.142	0.137	0.148	0.141	0.143	0.144	0.144	0.14	0.133
40	0.084	0.177	0.13	0.131	0.138	0.143	0.144	0.139	0.156	0.144	0.142	0.082	0.124	0.156	0.151	0.155	0.15	0.152	0.158	0.147	0.148	0.084	0.145	0.145	0.198	0.156	0.148	0.147	0.149	0.146	0.242	0.146	0.144	0.143	0.145	0.145	0.197	0.143	0.25	0.214	0.141	0.138	0.144	0.141	0.144	0.147	0.145	0.14	0.133
40.5	0.084	0.174	0.129	0.13	0.136	0.142	0.144	0.137	0.142	0.141	0.144	0.082	0.122	0.148	0.15	0.153	0.149	0.15	0.147	0.144	0.146	0.084	0.141	0.146	0.193	0.148	0.149	0.148	0.148	0.146	0.244	0.146	0.144	0.143	0.149	0.139	0.196	0.142	0.244	0.228	0.14	0.136	0.143	0.14	0.143	0.145	0.145	0.139	0.132
41	0.084	0.171	0.128	0.129	0.135	0.161	0.144	0.138	0.14	0.145	0.141	0.082	0.122	0.152	0.159	0.153	0.148	0.149	0.151	0.141	0.145	0.084	0.141	0.144	0.191	0.149	0.147	0.148	0.148	0.144	0.238	0.146	0.142	0.143	0.149	0.137	0.193	0.141	0.245	0.244	0.14	0.135	0.146	0.139	0.143	0.144	0.143	0.139	0.131
41.5	0.083	0.17	0.127	0.129	0.134	0.141	0.144	0.136	0.14	0.146	0.14	0.082	0.121	0.149	0.148	0.151	0.149	0.156	0.146	0.14	0.145	0.083	0.14	0.143	0.188	0.152	0.148	0.146	0.148	0.145	0.239	0.145	0.143	0.141	0.143	0.137	0.191	0.149	0.244	0.245	0.142	0.136	0.142	0.14	0.142	0.144	0.143	0.139	0.13
42	0.083	0.165	0.127	0.128	0.134	0.141	0.144	0.136	0.14	0.147	0.141	0.083	0.12	0.147	0.148	0.152	0.147	0.151	0.149	0.144	0.145	0.084	0.141	0.143	0.187	0.148	0.149	0.146	0.148	0.144	0.244	0.147	0.145	0.143	0.146	0.138	0.189	0.142	0.241	0.243	0.139	0.136	0.142	0.139	0.141	0.143	0.144	0.138	0.131
42.5	0.083	0.163	0.126	0.128	0.134	0.141	0.143	0.136	0.14	0.153	0.137	0.083	0.119	0.152	0.149	0.152	0.146	0.151	0.149	0.142	0.146	0.084	0.148	0.144	0.185	0.147	0.146	0.146	0.146	0.142	0.237	0.144	0.147	0.139	0.141	0.136	0.188	0.151	0.248	0.244	0.14	0.136	0.142	0.139	0.142	0.143	0.143	0.137	0.129
43	0.084	0.162	0.125	0.127	0.133	0.14	0.143	0.136	0.138	0.157	0.136	0.084	0.119	0.147	0.148	0.152	0.148	0.149	0.146	0.146	0.155	0.084	0.14	0.141	0.183	0.149	0.152	0.148	0.147	0.144	0.237	0.144	0.141	0.14	0.146	0.136	0.188	0.146	0.244	0.244	0.14	0.135	0.141	0.139	0.147	0.142	0.142	0.138	0.129
43.5	0.086	0.159	0.126	0.127	0.133	0.143	0.143	0.136	0.139	0.164	0.14	0.084	0.117	0.148	0.148	0.152	0.15	0.156	0.146	0.139	0.144	0.085	0.14	0.142	0.181	0.153	0.146	0.145	0.146	0.143	0.238	0.144	0.142	0.14	0.142	0.136	0.185	0.15	0.243	0.243	0.139	0.135	0.141	0.138	0.141	0.141	0.142	0.137	0.128
44	0.085	0.157	0.124	0.126	0.132	0.144	0.142	0.134	0.138	0.165	0.138	0.084	0.116	0.147	0.148	0.152	0.147	0.153	0.146	0.142	0.145	0.084	0.139	0.141	0.178	0.145	0.155	0.15	0.145	0.146	0.238	0.142	0.144	0.139	0.142	0.134	0.183	0.146	0.239	0.243	0.139	0.134	0.14	0.138	0.14	0.141	0.14	0.137	0.128
44.5	0.084	0.154	0.124	0.126	0.132	0.139	0.142	0.134	0.138	0.174	0.137	0.083	0.115	0.153	0.152	0.153	0.148	0.153	0.146	0.142	0.146	0.084	0.14	0.14	0.178	0.149	0.159	0.146	0.148	0.143	0.24	0.146	0.142	0.143	0.143	0.135	0.182	0.139	0.242	0.242	0.14	0.136	0.142	0.139	0.142	0.142	0.142	0.137	0.128
45	0.086	0.151	0.123	0.125	0.131	0.138	0.142	0.133	0.137	0.18	0.135	0.084	0.115	0.154	0.152	0.152	0.147	0.148	0.147	0.144	0.144	0.084	0.138	0.138	0.175	0.146	0.155	0.151	0.146	0.142	0.237	0.148	0.14	0.138	0.142	0.134	0.185	0.139	0.239	0.239	0.139	0.134	0.141	0.138	0.14	0.141	0.141	0.136	0.127
45.5	0.084	0.151	0.123	0.125	0.13	0.137	0.14	0.133	0.135	0.182	0.137	0.082	0.113	0.145	0.149	0.153	0.149	0.149	0.148	0.146	0.147	0.084	0.138	0.14	0.172	0.146	0.146	0.148	0.146	0.143	0.237	0.143	0.14	0.138	0.142	0.134	0.179	0.138	0.236	0.237	0.138	0.134	0.142	0.144	0.141	0.141	0.141	0.136	0.126
46	0.085	0.15	0.122	0.124	0.13	0.136	0.141	0.133	0.134	0.184	0.139	0.084	0.112	0.148	0.148	0.15	0.146	0.154	0.149	0.14	0.15	0.084	0.138	0.139	0.173	0.145	0.148	0.153	0.146	0.145	0.239	0.142	0.14	0.138	0.141	0.133	0.178	0.138	0.235	0.237	0.139	0.134	0.14	0.138	0.14	0.142	0.141	0.136	0.126
46.5	0.085	0.146	0.121	0.123	0.13	0.138	0.14	0.132	0.136	0.19	0.13	0.082	0.112	0.159	0.147	0.151	0.147	0.156	0.148	0.145	0.144	0.084	0.14	0.136	0.17	0.151	0.156	0.15	0.146	0.146	0.235	0.148	0.141	0.138	0.142	0.133	0.177	0.138	0.236	0.236	0.138	0.135	0.141	0.144	0.14	0.14	0.141	0.136	0.126
47	0.089	0.146	0.119	0.123	0.13	0.137	0.14	0.132	0.136	0.188	0.13	0.081	0.11	0.153	0.147	0.151	0.147	0.148	0.146	0.143	0.145	0.084	0.14	0.139	0.168	0.148	0.147	0.148	0.146	0.141	0.239	0.148	0.14	0.138	0.141	0.132	0.175	0.138	0.234	0.237	0.138	0.133	0.14	0.137	0.14	0.14	0.14	0.135	0.125
47.5	0.088	0.144	0.119	0.122	0.128	0.136	0.139	0.132	0.134	0.188	0.133	0.082	0.109	0.151	0.146	0.151	0.145	0.145	0.143	0.141	0.149	0.084	0.137	0.137	0.165	0.15	0.147	0.146	0.145	0.14	0.238	0.15	0.141	0.138	0.142	0.132	0.174	0.138	0.234	0.238	0.138	0.133	0.14	0.138	0.14	0.14	0.14	0.135	0.124
48	0.088	0.142	0.118	0.12	0.128	0.137	0.14	0.132	0.134	0.188	0.131	0.082	0.108	0.148	0.156	0.15	0.145	0.152	0.153	0.141	0.151	0.084	0.145	0.136	0.164	0.143	0.144	0.149	0.144	0.139	0.239	0.15	0.14	0.138	0.14	0.132	0.172	0.137	0.236	0.235	0.137	0.133	0.139	0.139	0.14	0.14	0.14	0.134	0.123
48.5	0.088	0.14	0.118	0.12	0.127	0.136	0.138	0.13	0.133	0.185	0.128	0.081	0.107	0.172	0.15	0.149	0.146	0.146	0.15	0.139	0.148	0.084	0.137	0.134	0.161	0.151	0.15	0.149	0.144	0.141	0.24	0.147	0.14	0.138	0.139	0.131	0.171	0.138	0.234	0.232	0.137	0.132	0.139	0.137	0.14	0.139	0.139	0.134	0.123
49	0.089	0.137	0.116	0.119	0.127	0.136	0.138	0.131	0.133	0.184	0.13	0.076	0.105	0.149	0.152	0.15	0.147	0.154	0.148	0.14	0.145	0.084	0.139	0.144	0.159	0.151	0.148	0.149	0.145	0.14	0.239	0.15	0.139	0.137	0.14	0.13	0.169	0.136	0.236	0.233	0.137	0.133	0.14	0.137	0.139	0.139	0.139	0.133	0.122
49.5	0.091	0.135	0.117	0.12	0.127	0.136	0.138	0.13	0.132	0.182	0.13	0.079	0.104	0.178	0.146	0.149	0.147	0.153	0.153	0.139	0.144	0.084	0.138	0.134	0.158	0.145	0.145	0.15	0.145	0.141	0.241	0.146	0.14	0.138	0.141	0.13	0.167	0.137	0.231	0.236	0.142	0.134	0.139	0.139	0.14	0.14	0.139	0.133	0.122
50	0.092	0.132	0.116	0.119	0.127	0.136	0.138	0.13	0.132	0.179	0.13	0.078	0.102	0.242	0.152	0.148	0.144	0.152	0.149	0.139	0.144	0.084	0.138	0.133	0.156	0.148	0.148	0.15	0.144	0.139	0.239	0.146	0.139	0.137	0.14	0.13	0.166	0.137	0.233	0.232	0.139	0.132	0.14	0.137	0.14	0.142	0.139	0.133	0.121
50.5	0.094	0.129	0.115	0.118	0.125	0.133	0.137	0.129	0.13	0.177	0.131	0.079	0.1	0.16	0.154	0.148	0.144	0.152	0.144	0.139	0.149	0.084	0.137	0.133	0.154	0.148	0.153	0.149	0.144	0.14	0.242	0.144	0.14	0.14	0.141	0.129	0.164	0.137	0.234	0.234	0.137	0.132	0.14	0.137	0.139	0.138	0.138	0.132	0.12
51	0.096	0.125	0.115	0.117	0.125	0.134	0.137	0.129	0.13	0.176	0.127	0.079	0.097	0.149	0.146	0.148	0.145	0.151	0.15	0.14	0.145	0.084	0.141	0.132	0.153	0.143	0.153	0.151	0.144	0.139	0.241	0.144	0.139	0.137	0.141	0.129	0.163	0.137	0.232	0.233	0.137	0.133	0.139	0.137	0.139	0.138	0.138	0.132	0.12
51.5	0.098	0.121	0.114	0.116	0.124	0.134	0.137	0.129	0.13	0.174	0.128	0.078	0.094	0.181	0.15	0.148	0.143	0.153	0.15	0.142	0.141	0.084	0.136	0.13	0.149	0.141	0.148	0.149	0.143	0.138	0.242	0.145	0.138	0.137	0.142	0.128	0.161	0.136	0.232	0.232	0.136	0.132	0.138	0.136	0.139	0.141	0.138	0.131	0.119
52	0.099	0.116	0.114	0.115	0.124	0.133	0.136	0.128	0.129	0.172	0.125	0.078	0.091	0.142	0.15	0.148	0.144	0.15	0.149	0.143	0.144	0.084	0.137	0.131	0.148	0.141	0.152	0.144	0.144	0.14	0.242	0.142	0.137	0.135	0.139	0.128	0.16	0.136	0.233	0.232	0.137	0.132	0.138	0.144	0.138	0.137	0.138	0.131	0.118
52.5	0.099	0.112	0.114	0.116	0.123	0.133	0.135	0.127	0.129	0.17	0.124	0.078	0.087	0.147	0.145	0.146	0.146	0.151	0.149	0.142	0.154	0.084	0.136	0.13	0.146	0.142	0.15	0.151	0.144	0.14	0.242	0.147	0.137	0.137	0.138	0.128	0.158	0.137	0.232	0.23	0.136	0.132	0.139	0.144	0.14	0.138	0.138	0.13	0.118
53	0.099	0.106	0.113	0.116	0.122	0.132	0.135	0.127	0.128	0.168	0.124	0.079	0.084	0.228	0.142	0.146	0.144	0.152	0.149	0.139	0.148	0.084	0.135	0.128	0.143	0.141	0.151	0.146	0.144	0.139	0.245	0.141	0.139	0.137	0.139	0.127	0.156	0.136	0.232	0.234	0.136	0.132	0.138	0.138	0.139	0.138	0.138	0.13	0.116
53.5	0.099	0.1	0.113	0.115	0.122	0.132	0.136	0.127	0.128	0.167	0.119	0.081	0.084	0.141	0.148	0.147	0.143	0.153	0.15	0.14	0.147	0.084	0.136	0.13	0.142	0.14	0.15	0.149	0.143	0.143	0.244	0.146	0.138	0.136	0.139	0.126	0.155	0.136	0.232	0.229	0.137	0.131	0.138	0.136	0.138	0.139	0.138	0.13	0.116
54	0.099	0.094	0.112	0.114	0.121	0.132	0.134	0.127	0.127	0.165	0.118	0.083	0.083	0.148	0.145	0.146	0.141	0.148	0.147	0.141	0.149	0.084	0.134	0.126	0.139	0.14	0.148	0.146	0.143	0.139	0.247	0.146	0.138	0.136	0.144	0.126	0.152	0.136	0.23	0.228	0.137	0.132	0.138	0.141	0.138	0.138	0.14	0.13	0.115
54.5	0.1	0.089	0.111	0.114	0.121	0.13	0.135	0.127	0.127	0.163	0.118	0.085	0.083	0.141	0.142	0.144	0.14	0.147	0.149	0.143	0.146	0.085	0.136	0.126	0.137	0.141	0.151	0.148	0.143	0.143	0.244	0.143	0.137	0.135	0.139	0.126	0.151	0.135	0.23	0.23	0.138	0.132	0.138	0.143	0.137	0.137	0.138	0.128	0.114
[truncated: 47 more columns]

## Sheet: Fig 2D (-background)
Time (h)	P28A01	P28A02	P28A03	P28A04	P28A05	P28A06	P28A07	P28A08	P28A09	P28A10	P28A11	P28A12	P28B01	P28B02	P28B03	P28B04	P28B05	P28B06	P28B07	P28B08	P28B09	P28B10	P28B11	P28B12	P28C01	P28C02	P28C03	P28C04	P28C05	P28C06	P28C07	P28C08	P28C09	P28C10	P28C11	P28C12	P28D01	P28D02	P28D03	P28D04	P28D05	P28D06	P28D07	P28D08	P28D09	P28D10	P28D11	P28D12	P29A01
0	0.0059	0.0069	0.0059	0.0039	0.0069	0.0069	0.0099	0.0039	-0.0001	0.0019	-0.0001	-0.0031	0.0029	0.0209	0.0099	0.0059	0.0059	0.0089	0.0039	0.0029	0.0059	-0.0151	0.0029	0.0049	0.0029	0.0079	0.0049	0.0039	0.0019	-0.0021	-0.0011	-0.0011	-0.0041	-0.0061	-0.0061	-0.0101	0.0089	0.0059	0.0059	0.0019	-0.0011	-0.0001	-0.0021	-0.0011	0.0049	0.0039	-0.0011	0.0019	-0.0001
0.5	0.0029	0.0039	0.0029	0.0029	0.0019	0.0029	0.0059	0.0029	0.0049	0.0019	0.0179	-0.0001	0.0029	0.0059	0.0049	0.0059	0.0099	0.0089	0.0069	-0.0031	-0.0021	0.0019	-0.0001	0.0139	0.0039	0.0049	0.0069	0.0059	0.0059	0.0039	0.0019	0.0069	0.0059	0.0079	0.0289	0.0089	0.0039	0.0039	0.0049	0.0139	0.0059	-0.0001	-0.0011	0.0039	0.0049	0.0049	-0.0021	0.0029	0.0029
1	0.0029	0.0039	0.0039	0.0029	0.0029	0.0039	0.0079	0.0039	0.0059	0.0039	0.0249	-0.0001	0.0029	0.0069	0.0069	0.0079	0.0109	0.0099	0.0089	0.0019	-0.0021	0.0009	-0.0001	0.0159	0.0039	0.0059	0.0069	0.0069	0.0069	0.0029	0.0009	0.0039	0.0049	0.0079	0.0259	0.0109	0.0049	0.0049	0.0019	0.0259	0.0039	-0.0011	-0.0021	-0.0011	-0.0001	0.0009	-0.0001	0.0039	0.0029
1.5	0.0029	0.0049	0.0039	0.0029	0.0029	0.0039	0.0089	0.0039	0.0059	0.0039	0.0249	-0.0001	0.0039	0.0069	0.0069	0.0089	0.0099	0.0099	0.0089	-0.0001	-0.0021	0.0009	0.0009	0.0149	0.0049	0.0049	0.0039	0.0019	0.0039	0.0029	0.0009	0.0039	0.0039	0.0059	0.0229	0.0099	0.0049	0.0009	-0.0011	0.0089	-0.0041	-0.0041	-0.0031	-0.0021	-0.0011	0.0009	-0.0011	0.0029	0.0039
2	0.0029	0.0049	0.0039	0.0039	0.0029	0.0039	0.0079	0.0049	0.0039	0.0039	0.0339	0.0019	0.0039	0.0069	0.0069	0.0079	0.0089	0.0089	0.0059	-0.0021	-0.0021	-0.0001	0.0009	0.0139	0.0049	0.0049	0.0039	0.0019	0.0029	-0.0001	0.0009	0.0029	0.0019	0.0039	0.0159	0.0099	0.0049	0.0009	-0.0011	0.0019	-0.0041	-0.0041	-0.0031	-0.0021	-0.0021	-0.0011	-0.0011	0.0029	0.0039
2.5	0.0039	0.0059	0.0049	0.0039	0.0039	0.0049	0.0089	0.0049	0.0039	0.0049	0.0339	0.0019	0.0049	0.0079	0.0079	0.0099	0.0089	0.0099	0.0069	-0.0011	-0.0011	-0.0001	0.0019	0.0129	0.0059	0.0069	0.0079	0.0039	0.0039	-0.0001	0.0009	0.0039	0.0029	0.0029	0.0119	0.0109	0.0059	0.0019	-0.0011	0.0119	-0.0031	-0.0041	-0.0031	-0.0021	-0.0011	-0.0011	-0.0001	0.0039	0.0039
3	0.0049	0.0059	0.0049	0.0039	0.0039	0.0049	0.0089	0.0059	0.0049	0.0049	0.0299	0.0019	0.0049	0.0079	0.0069	0.0089	0.0089	0.0099	0.0069	0.0019	-0.0011	-0.0001	0.0019	0.0129	0.0059	0.0059	0.0039	0.0039	0.0019	-0.0001	-0.0021	0.0019	0.0079	0.0039	0.0159	0.0109	0.0059	0.0019	-0.0001	0.0879	-0.0041	-0.0041	-0.0031	-0.0021	-0.0021	-0.0011	-0.0011	0.0039	0.0039
3.5	0.0049	0.0059	0.0049	0.0049	0.0039	0.0049	0.0099	0.0059	0.0049	0.0059	0.0339	0.0019	0.0059	0.0079	0.0079	0.0089	0.0089	0.0099	0.0069	-0.0001	-0.0011	-0.0001	0.0019	0.0149	0.0059	0.0059	0.0049	0.0029	0.0019	-0.0001	-0.0021	0.0019	0.0039	0.0039	0.0159	0.0109	0.0059	0.0019	-0.0001	0.0189	-0.0041	-0.0041	-0.0031	-0.0031	-0.0021	-0.0021	-0.0011	0.0049	0.0039
4	0.0049	0.0069	0.0059	0.0049	0.0049	0.0059	0.0109	0.0059	0.0059	0.0059	0.0349	0.0039	0.0049	0.0389	0.0079	0.0099	0.0089	0.0109	0.0079	-0.0001	-0.0001	-0.0001	0.0029	0.0159	0.0059	0.0069	0.0049	0.0039	0.0029	-0.0001	-0.0011	0.0009	0.0079	0.0039	0.0149	0.0119	0.0059	0.0029	-0.0001	0.0629	-0.0031	-0.0031	-0.0031	-0.0021	-0.0021	-0.0011	-0.0001	0.0049	0.0049
4.5	0.0049	0.0079	0.0059	0.0059	0.0059	0.0059	0.0119	0.0069	0.0049	0.0059	0.0349	0.0049	0.0069	0.0099	0.0089	0.0109	0.0099	0.0109	0.0089	-0.0001	0.0009	0.0009	0.0049	0.0149	0.0069	0.0079	0.0099	0.0039	0.0029	0.0009	-0.0001	0.0029	0.0049	0.0059	0.0239	0.0139	0.0069	0.0039	0.0009	0.0109	-0.0021	-0.0031	-0.0021	-0.0011	-0.0001	-0.0001	0.0009	0.0079	0.0059
5	0.0079	0.0079	0.0069	0.0069	0.0069	0.0069	0.0119	0.0079	0.0059	0.0069	0.0389	0.0079	0.0069	0.0099	0.0099	0.0109	0.0099	0.0119	0.0089	0.0009	0.0029	0.0009	0.0059	0.0169	0.0079	0.0079	0.0059	0.0039	0.0039	0.0019	-0.0001	0.0039	0.0039	0.0059	0.0209	0.0159	0.0069	0.0049	0.0019	-0.0011	-0.0021	-0.0041	-0.0021	-0.0011	-0.0001	0.0009	0.0019	0.0079	0.0059
5.5	0.0079	0.0089	0.0079	0.0069	0.0079	0.0079	0.0129	0.0079	0.0059	0.0079	0.0399	0.0129	0.0079	0.0119	0.0099	0.0119	0.0109	0.0129	0.0099	0.0019	0.0039	-0.0001	0.0069	0.0179	0.0079	0.0079	0.0059	0.0059	0.0049	0.0029	-0.0001	0.0039	0.0039	0.0059	0.0209	0.0159	0.0079	0.0049	0.0019	-0.0001	-0.0011	-0.0031	-0.0011	-0.0011	-0.0001	-0.0001	0.0019	0.0089	0.0069
6	0.0079	0.0099	0.0099	0.0089	0.0099	0.0099	0.0149	0.0089	0.0059	0.0089	0.0379	0.0109	0.0089	0.0129	0.0119	0.0139	0.0119	0.0149	0.0119	0.0059	0.0059	-0.0001	0.0079	0.0199	0.0099	0.0089	0.0079	0.0069	0.0069	0.0039	0.0019	0.0059	0.0059	0.0079	0.0249	0.0179	0.0079	0.0059	0.0029	0.0009	-0.0011	-0.0021	-0.0001	-0.0001	0.0019	0.0019	0.0039	0.0099	0.0079
6.5	0.0089	0.0109	0.0099	0.0099	0.0129	0.0279	0.0169	0.0119	0.0089	0.0119	0.0359	0.0119	0.0129	0.0159	0.0139	0.0169	0.0129	0.0159	0.0139	0.0039	0.0089	0.0009	0.0099	0.0239	0.0109	0.0109	0.0099	0.0079	0.0089	0.0049	0.0019	0.0069	0.0069	0.0079	0.0229	0.0179	0.0099	0.0079	0.0059	0.0019	0.0009	-0.0011	0.0019	0.0029	0.0029	0.0039	0.0059	0.0119	0.0099
7	0.0099	0.0149	0.0119	0.0129	0.0159	0.0159	0.0199	0.0139	0.0099	0.0149	0.0359	0.0139	0.0149	0.0179	0.0179	0.0199	0.0139	0.0199	0.0179	0.0069	0.0139	-0.0001	0.0129	0.0269	0.0119	0.0129	0.0119	0.0109	0.0119	0.0079	0.0039	0.0099	0.0099	0.0099	0.0259	0.0219	0.0119	0.0099	0.0079	0.0039	0.0029	-0.0001	0.0039	0.0049	0.0049	0.0059	0.0079	0.0139	0.0119
7.5	0.0119	0.0169	0.0159	0.0159	0.0199	0.0189	0.0239	0.0179	0.0109	0.0199	0.0399	0.0179	0.0189	0.0219	0.0219	0.0229	0.0159	0.0239	0.0209	0.0129	0.0189	-0.0001	0.0179	0.0279	0.0159	0.0169	0.0149	0.0139	0.0159	0.0099	0.0059	0.0129	0.0129	0.0129	0.0339	0.0259	0.0139	0.0129	0.0099	0.0059	0.0049	0.0009	0.0069	0.0079	0.0079	0.0099	0.0109	0.0179	0.0139
8	0.0149	0.0219	0.0199	0.0209	0.0279	0.0249	0.0269	0.0219	0.0159	0.0259	0.0389	0.0239	0.0229	0.0269	0.0279	0.0299	0.0169	0.0309	0.0279	0.0269	0.0289	-0.0001	0.0219	0.0379	0.0209	0.0209	0.0199	0.0179	0.0199	0.0139	0.0089	0.0169	0.0159	0.0149	0.0319	0.0289	0.0189	0.0169	0.0139	0.0089	0.0089	0.0039	0.0109	0.0119	0.0119	0.0129	0.0139	0.0229	0.0179
8.5	0.0169	0.0279	0.0249	0.0249	0.0359	0.0299	0.0349	0.0259	0.0189	0.0359	0.0499	0.0319	0.0319	0.0339	0.0339	0.0389	0.0209	0.0379	0.0339	0.0219	0.0349	-0.0001	0.0299	0.0449	0.0249	0.0269	0.0249	0.0239	0.0269	0.0199	0.0139	0.0239	0.0219	0.0199	0.0379	0.0359	0.0249	0.0229	0.0189	0.0129	0.0129	0.0069	0.0159	0.0179	0.0169	0.0189	0.0219	0.0299	0.0229
9	0.0199	0.0379	0.0339	0.0329	0.0479	0.0619	0.0439	0.0339	0.0229	0.0449	0.0599	0.0419	0.0419	0.0469	0.0429	0.0469	0.0239	0.0459	0.0459	0.0319	0.0489	-0.0001	0.0399	0.0539	0.0319	0.0369	0.0349	0.0329	0.0369	0.0279	0.0199	0.0319	0.0269	0.0269	0.0459	0.0459	0.0309	0.0319	0.0269	0.0189	0.0189	0.0099	0.0229	0.0259	0.0229	0.0279	0.0289	0.0389	0.0289
9.5	0.0249	0.0519	0.0479	0.0449	0.0659	0.0649	0.0589	0.0449	0.0309	0.0639	0.0729	0.0529	0.0589	0.0619	0.0589	0.0609	0.0289	0.0629	0.0619	0.0439	0.0639	0.0009	0.0509	0.0689	0.0439	0.0499	0.0479	0.0469	0.0489	0.0409	0.0299	0.0459	0.0379	0.0359	0.0589	0.0579	0.0419	0.0429	0.0379	0.0269	0.0279	0.0159	0.0339	0.0369	0.0329	0.0399	0.0429	0.0539	0.0399
10	0.0339	0.0679	0.0629	0.0599	0.0849	0.0719	0.0709	0.0579	0.0399	0.0909	0.0899	0.0689	0.0709	0.0859	0.0799	0.0809	0.0349	0.0949	0.0809	0.0649	0.0849	-0.0001	0.0679	0.0849	0.0609	0.0739	0.0659	0.0659	0.0669	0.0549	0.0399	0.0659	0.0509	0.0469	0.0679	0.0819	0.0599	0.0619	0.0519	0.0389	0.0399	0.0219	0.0489	0.0549	0.0459	0.0559	0.0589	0.0709	0.0529
10.5	0.0439	0.0779	0.0749	0.0739	0.0789	0.0799	0.0909	0.0769	0.0519	0.0829	0.1029	0.0759	0.0699	0.0879	0.0859	0.0799	0.0439	0.0869	0.0809	0.0809	0.0819	-0.0001	0.0729	0.0879	0.0709	0.0839	0.0849	0.0789	0.0819	0.0859	0.0619	0.0799	0.0719	0.0699	0.0959	0.0819	0.0729	0.0739	0.0729	0.0549	0.0609	0.0309	0.0779	0.0709	0.0659	0.0779	0.0749	0.0779	0.0679
11	0.0599	0.0729	0.0719	0.0709	0.0749	0.0759	0.0829	0.0819	0.0699	0.0799	0.0939	0.0739	0.0699	0.0839	0.0849	0.0789	0.0559	0.0829	0.0759	0.0769	0.0789	-0.0001	0.0719	0.0849	0.0709	0.0779	0.0789	0.0769	0.0749	0.0779	0.0849	0.0739	0.0749	0.0769	0.0829	0.0789	0.0709	0.0719	0.0699	0.0699	0.0699	0.0419	0.0699	0.0679	0.0709	0.0739	0.0729	0.0759	0.0699
11.5	0.0699	0.0729	0.0709	0.0719	0.0759	0.0769	0.0859	0.0809	0.0849	0.0799	0.0949	0.0739	0.0689	0.0849	0.0859	0.0789	0.0769	0.0829	0.0799	0.0749	0.0879	-0.0001	0.0729	0.0859	0.0709	0.0779	0.0789	0.0769	0.0759	0.0789	0.0769	0.0759	0.0749	0.0719	0.0809	0.0799	0.0699	0.0729	0.0679	0.0679	0.0669	0.0569	0.0679	0.0679	0.0709	0.0719	0.0729	0.0769	0.0699
12	0.0679	0.0739	0.0719	0.0719	0.0759	0.0779	0.0829	0.0789	0.0789	0.0799	0.0969	0.0729	0.0689	0.0839	0.0839	0.0789	0.0759	0.0839	0.0799	0.0719	0.0859	-0.0001	0.0729	0.0859	0.0719	0.0789	0.0789	0.0769	0.0749	0.0739	0.0739	0.0789	0.0759	0.0739	0.0829	0.0799	0.0699	0.0729	0.0679	0.0699	0.0669	0.0649	0.0669	0.0689	0.0709	0.0699	0.0719	0.0769	0.0699
12.5	0.0679	0.0749	0.0739	0.0749	0.0789	0.0809	0.0839	0.0789	0.0789	0.0789	0.0949	0.0739	0.0719	0.0879	0.0869	0.0829	0.0749	0.0859	0.0839	0.0749	0.0919	-0.0001	0.0769	0.0889	0.0739	0.0819	0.0829	0.0779	0.0759	0.0739	0.0769	0.0789	0.0819	0.0769	0.0879	0.0819	0.0709	0.0749	0.0699	0.0689	0.0669	0.0619	0.0719	0.0709	0.0739	0.0749	0.0759	0.0789	0.0719
13	0.0669	0.0779	0.0779	0.0769	0.0819	0.0829	0.0869	0.0789	0.0779	0.0819	0.0989	0.0749	0.0749	0.2089	0.0889	0.0869	0.0739	0.0899	0.0839	0.0769	0.0939	-0.0001	0.0799	0.0909	0.0769	0.0849	0.0849	0.0849	0.0789	0.0769	0.0769	0.0819	0.0869	0.0779	0.0979	0.0839	0.0739	0.0799	0.0729	0.0739	0.0699	0.0579	0.0719	0.0749	0.0749	0.0769	0.0809	0.0839	0.0749
13.5	0.0679	0.0809	0.0799	0.0799	0.0849	0.0849	0.0939	0.0819	0.0799	0.0839	0.0989	0.0779	0.0769	0.0929	0.0919	0.0909	0.0739	0.0929	0.0899	0.0809	0.0959	-0.0001	0.0849	0.0959	0.0799	0.0859	0.0859	0.0889	0.0819	0.0839	0.0839	0.0859	0.0839	0.0829	0.1019	0.0879	0.0769	0.0799	0.0759	0.0739	0.0729	0.0569	0.0739	0.0789	0.0759	0.0829	0.0839	0.0859	0.0779
14	0.0689	0.0829	0.0829	0.0829	0.0869	0.0869	0.0989	0.0829	0.0819	0.0859	0.1009	0.0829	0.0809	0.0959	0.0949	0.0939	0.0739	0.0959	0.0919	0.0839	0.0919	-0.0001	0.0879	0.0989	0.0819	0.0909	0.0899	0.0919	0.0859	0.0849	0.0869	0.0899	0.0879	0.0859	0.1039	0.0899	0.0789	0.0829	0.0779	0.0759	0.0769	0.0579	0.0779	0.0809	0.0809	0.0859	0.0869	0.0859	0.0839
14.5	0.0709	0.0839	0.0829	0.0829	0.0859	0.0879	0.1019	0.0869	0.0859	0.0869	0.1009	0.0899	0.0809	0.1399	0.0979	0.0959	0.0759	0.0989	0.0929	0.0859	0.0899	-0.0001	0.0869	0.0999	0.0819	0.0899	0.0889	0.0919	0.0889	0.0899	0.0909	0.0909	0.0919	0.0879	0.1059	0.0909	0.0809	0.0829	0.0809	0.0799	0.0779	0.0559	0.0789	0.0829	0.0829	0.0879	0.0889	0.0869	0.0879
15	0.0759	0.0829	0.0829	0.0839	0.0849	0.0859	0.0999	0.0929	0.0879	0.0869	0.1109	0.0859	0.0829	0.2009	0.0959	0.0959	0.0759	0.0959	0.0929	0.0859	0.0899	-0.0001	0.0859	0.0979	0.0809	0.0889	0.0899	0.0919	0.0899	0.0919	0.0939	0.0909	0.0929	0.0909	0.1079	0.0909	0.0819	0.0809	0.0829	0.0819	0.0789	0.0579	0.0809	0.0829	0.0859	0.0899	0.0879	0.0869	0.0839
15.5	0.0759	0.0819	0.0819	0.0839	0.0849	0.0839	0.1009	0.0959	0.0909	0.0879	0.1099	0.0869	0.0819	0.0939	0.0979	0.0929	0.0779	0.0959	0.0899	0.0829	0.0879	-0.0001	0.0829	0.0999	0.0809	0.0889	0.0879	0.0889	0.0889	0.0879	0.0899	0.0909	0.0919	0.0909	0.1069	0.0879	0.0809	0.0799	0.0809	0.0829	0.0789	0.0599	0.0809	0.0819	0.0869	0.0899	0.0849	0.0859	0.0859
16	0.0759	0.0839	0.0819	0.0839	0.0859	0.0829	0.0949	0.0919	0.0899	0.0879	0.1159	0.0799	0.0829	0.0969	0.0949	0.0939	0.0799	0.1009	0.0909	0.0829	0.0869	-0.0011	0.0829	0.0979	0.0799	0.0889	0.0869	0.0879	0.0889	0.0859	0.0889	0.0889	0.0909	0.0889	0.1039	0.0859	0.0799	0.0789	0.0809	0.0819	0.0779	0.0629	0.0779	0.0809	0.0839	0.0869	0.0849	0.0849	0.0799
16.5	0.0749	0.0819	0.0799	0.0839	0.0839	0.0819	0.0959	0.0919	0.0879	0.0879	0.1079	0.0799	0.0819	0.0939	0.0919	0.0899	0.0799	0.0959	0.0879	0.0799	0.0849	-0.0001	0.0839	0.0989	0.0799	0.0899	0.0859	0.0859	0.0869	0.0829	0.0869	0.0899	0.0889	0.0869	0.1029	0.0859	0.0799	0.0769	0.0809	0.0809	0.0759	0.0639	0.0779	0.0789	0.0819	0.0859	0.0839	0.0829	0.0789
17	0.0759	0.0819	0.0789	0.0829	0.0849	0.0829	0.0929	0.0889	0.0849	0.0869	0.1029	0.0729	0.0819	0.0939	0.0949	0.0919	0.0849	0.0949	0.0899	0.0819	0.0849	-0.0001	0.0849	0.0969	0.0799	0.0889	0.0869	0.0859	0.0869	0.0829	0.0879	0.0889	0.0879	0.0879	0.1029	0.0839	0.0809	0.0789	0.0809	0.0819	0.0759	0.0689	0.0799	0.0789	0.0829	0.0859	0.0839	0.0829	0.0789
17.5	0.0739	0.0809	0.0779	0.0819	0.0839	0.0809	0.0919	0.0879	0.0849	0.0859	0.1029	0.0739	0.0799	0.0899	0.0919	0.0869	0.0829	0.0889	0.0899	0.0789	0.0819	-0.0001	0.0819	0.0969	0.0789	0.0869	0.0839	0.0829	0.0839	0.0869	0.0879	0.0849	0.0859	0.0829	0.1009	0.0809	0.0809	0.0769	0.0799	0.0789	0.0759	0.0709	0.0769	0.0759	0.0799	0.0819	0.0809	0.0819	0.0759
18	0.0739	0.0799	0.0779	0.0809	0.0829	0.0789	0.0899	0.0839	0.0839	0.0839	0.0979	0.0719	0.0769	0.0909	0.0909	0.0879	0.0839	0.0899	0.0889	0.0789	0.0829	-0.0001	0.0849	0.0969	0.0799	0.0869	0.0829	0.0819	0.0849	0.0839	0.0899	0.0839	0.0849	0.0849	0.0999	0.0829	0.0779	0.0759	0.0799	0.0789	0.0759	0.0729	0.0789	0.0799	0.0799	0.0839	0.0829	0.0809	0.0769
18.5	0.0749	0.0799	0.0779	0.0799	0.0829	0.0889	0.0879	0.0819	0.0839	0.0829	0.0989	0.0699	0.0759	0.0919	0.0939	0.0919	0.0849	0.0919	0.0899	0.0799	0.0839	-0.0011	0.0859	0.0949	0.0799	0.0869	0.0849	0.0829	0.0849	0.0839	0.0919	0.0829	0.0849	0.0839	0.0969	0.0809	0.0789	0.0749	0.0789	0.0779	0.0769	0.0749	0.0779	0.0769	0.0789	0.0819	0.0829	0.0809	0.0759
19	0.0729	0.0799	0.0769	0.0799	0.0829	0.0809	0.0889	0.0839	0.0829	0.0839	0.0919	0.0689	0.0759	0.0899	0.0919	0.0889	0.0839	0.0909	0.0899	0.0779	0.0819	-0.0001	0.0829	0.0969	0.0809	0.0879	0.0819	0.0809	0.0829	0.0859	0.0879	0.0819	0.0829	0.0809	0.0959	0.0799	0.0779	0.0749	0.0769	0.0769	0.0769	0.0759	0.0769	0.0759	0.0789	0.0799	0.0839	0.0789	0.0729
19.5	0.0729	0.0789	0.0759	0.0789	0.0829	0.0809	0.0889	0.0819	0.0819	0.0839	0.0929	0.0689	0.0739	0.0899	0.0919	0.0869	0.0829	0.0899	0.0889	0.0779	0.0809	-0.0001	0.0819	0.0939	0.0799	0.0859	0.0859	0.0799	0.0819	0.0789	0.0859	0.0829	0.0829	0.0809	0.0929	0.0789	0.0779	0.0749	0.0759	0.0769	0.0759	0.0739	0.0779	0.0769	0.0779	0.0799	0.0829	0.0789	0.0739
20	0.0719	0.0789	0.0759	0.0779	0.0819	0.0819	0.0869	0.0869	0.0819	0.0859	0.0929	0.0679	0.0719	0.0879	0.0899	0.0859	0.0799	0.0859	0.0849	0.0759	0.0799	-0.0001	0.0819	0.0919	0.0809	0.0849	0.0839	0.0799	0.0789	0.0789	0.0859	0.0809	0.0819	0.0799	0.0929	0.0799	0.0769	0.0739	0.0759	0.0759	0.0759	0.0739	0.0779	0.0769	0.0779	0.0779	0.0779	0.0779	0.0719
20.5	0.0709	0.0779	0.0749	0.0759	0.0809	0.0799	0.0859	0.0819	0.0839	0.0799	0.0939	0.0599	0.0709	0.0869	0.0879	0.0849	0.0819	0.0909	0.0849	0.0749	0.0799	-0.0001	0.0829	0.0909	0.0809	0.0879	0.0829	0.0799	0.0789	0.0799	0.0879	0.0809	0.0809	0.0779	0.0899	0.0809	0.0759	0.0739	0.0769	0.0759	0.0749	0.0719	0.0789	0.0729	0.0749	0.0769	0.0759	0.0779	0.0719
21	0.0699	0.0789	0.0749	0.0759	0.0809	0.0829	0.0879	0.0789	0.0809	0.0819	0.0869	0.0629	0.0699	0.0859	0.0899	0.0839	0.0789	0.0859	0.0859	0.0749	0.0799	0.0009	0.0799	0.0919	0.0799	0.0839	0.0829	0.0799	0.0809	0.0819	0.0919	0.0819	0.0819	0.0789	0.0909	0.0809	0.0759	0.0729	0.0749	0.0749	0.0759	0.0719	0.0789	0.0739	0.0749	0.0759	0.0749	0.0769	0.0709
21.5	0.0679	0.0789	0.0729	0.0739	0.0799	0.0819	0.0839	0.0779	0.0799	0.0799	0.0899	0.0619	0.0709	0.0859	0.0869	0.0839	0.0789	0.0839	0.0839	0.0739	0.0779	-0.0001	0.0799	0.0899	0.0799	0.0829	0.0819	0.0799	0.0769	0.0789	0.0919	0.0789	0.0799	0.0819	0.0839	0.0809	0.0749	0.0719	0.0739	0.0739	0.0739	0.0689	0.0769	0.0719	0.0739	0.0769	0.0749	0.0759	0.0699
22	0.0669	0.0799	0.0739	0.0729	0.0789	0.0919	0.0849	0.0769	0.0829	0.0789	0.0859	0.0609	0.0739	0.0829	0.0859	0.0809	0.0759	0.0819	0.0809	0.0729	0.0769	-0.0001	0.0799	0.0899	0.0779	0.0809	0.0799	0.0779	0.0759	0.0779	0.0939	0.0779	0.0789	0.0749	0.0789	0.0809	0.0739	0.0709	0.0729	0.0739	0.0729	0.0679	0.0759	0.0709	0.0749	0.0759	0.0729	0.0769	0.0689
22.5	0.0659	0.0819	0.0719	0.0719	0.0779	0.0809	0.0799	0.0749	0.0819	0.0779	0.0849	0.0559	0.0699	0.0839	0.0859	0.0819	0.0759	0.0819	0.0809	0.0729	0.0759	-0.0001	0.0799	0.0859	0.0779	0.0799	0.0799	0.0779	0.0809	0.0779	0.0969	0.0779	0.0789	0.0749	0.0789	0.0809	0.0739	0.0729	0.0749	0.0719	0.0719	0.0669	0.0749	0.0699	0.0789	0.0759	0.0729	0.0759	0.0669
23	0.0659	0.0819	0.0719	0.0699	0.0779	0.0799	0.0799	0.0759	0.0839	0.0769	0.0799	0.0579	0.0649	0.0819	0.0839	0.0799	0.0749	0.0809	0.0799	0.0699	0.0759	-0.0001	0.0779	0.0869	0.0759	0.0799	0.0799	0.0779	0.0819	0.0799	0.1009	0.0749	0.0789	0.0709	0.0759	0.0819	0.0749	0.0709	0.0729	0.0739	0.0709	0.0669	0.0749	0.0689	0.0729	0.0749	0.0729	0.0759	0.0679
23.5	0.0649	0.0819	0.0709	0.0699	0.0759	0.0809	0.0799	0.0759	0.0809	0.0759	0.0849	0.0559	0.0639	0.0819	0.0849	0.0839	0.0759	0.0809	0.0799	0.0709	0.0759	-0.0001	0.0759	0.0869	0.0779	0.0799	0.0789	0.0779	0.0759	0.0779	0.1059	0.0759	0.0909	0.0719	0.0769	0.0799	0.0739	0.0709	0.0719	0.0719	0.0699	0.0659	0.0729	0.0689	0.0709	0.0749	0.0729	0.0759	0.0669
24	0.0619	0.0809	0.0699	0.0689	0.0749	0.0809	0.0789	0.0739	0.0819	0.0759	0.0829	0.0529	0.0639	0.0809	0.0829	0.0809	0.0749	0.0789	0.0799	0.0699	0.0749	-0.0001	0.0769	0.0879	0.0769	0.0779	0.0779	0.0769	0.0739	0.0769	0.1099	0.0739	0.0739	0.0699	0.0749	0.0769	0.0749	0.0709	0.0709	0.0719	0.0699	0.0659	0.0729	0.0679	0.0719	0.0749	0.0729	0.0739	0.0659
24.5	0.0619	0.0809	0.0689	0.0669	0.0759	0.0799	0.0779	0.0739	0.0829	0.0759	0.0809	0.0519	0.0629	0.0819	0.0829	0.0799	0.0739	0.0799	0.0799	0.0739	0.0749	0.0009	0.0779	0.0879	0.0759	0.0779	0.0779	0.0759	0.0739	0.0769	0.1159	0.0759	0.0809	0.0729	0.0769	0.0779	0.0759	0.0699	0.0709	0.0719	0.0699	0.0649	0.0729	0.0679	0.0709	0.0739	0.0729	0.0749	0.0659
25	0.0609	0.0819	0.0679	0.0659	0.0749	0.0789	0.0789	0.0729	0.0799	0.0739	0.0799	0.0509	0.0609	0.0809	0.0829	0.0799	0.0739	0.0799	0.0779	0.0709	0.0749	-0.0001	0.0769	0.0879	0.0759	0.0769	0.0779	0.0759	0.0729	0.0749	0.1219	0.0749	0.0729	0.0719	0.0749	0.0769	0.0799	0.0699	0.0709	0.0719	0.0709	0.0629	0.0719	0.0679	0.0709	0.0739	0.0729	0.0739	0.0639
25.5	0.0579	0.0819	0.0679	0.0649	0.0729	0.0779	0.0759	0.0709	0.0779	0.0739	0.0769	0.0489	0.0589	0.0899	0.0809	0.0799	0.0769	0.0799	0.0789	0.0719	0.0749	-0.0001	0.0769	0.0869	0.0789	0.0779	0.0779	0.0759	0.0739	0.0739	0.1309	0.0739	0.0729	0.0699	0.0729	0.0769	0.0799	0.0689	0.0709	0.0709	0.0679	0.0629	0.0719	0.0669	0.0789	0.0729	0.0739	0.0729	0.0639
26	0.0579	0.0849	0.0659	0.0659	0.0719	0.0789	0.0759	0.0719	0.0809	0.0859	0.0779	0.0479	0.0589	0.0779	0.0799	0.0789	0.0719	0.0779	0.0769	0.0689	0.0739	-0.0001	0.0749	0.0859	0.0749	0.0749	0.0769	0.0759	0.0729	0.0739	0.1409	0.0729	0.0719	0.0689	0.0729	0.0779	0.0829	0.0689	0.0719	0.0709	0.0669	0.0609	0.0709	0.0659	0.0709	0.0719	0.0719	0.0759	0.0639
26.5	0.0549	0.0869	0.0659	0.0649	0.0709	0.0769	0.0749	0.0749	0.0799	0.0739	0.0779	0.0459	0.0579	0.0769	0.0799	0.0779	0.0719	0.0779	0.0769	0.0679	0.0729	-0.0001	0.0749	0.0839	0.0769	0.0749	0.0769	0.0759	0.0729	0.0759	0.1539	0.0729	0.0719	0.0699	0.0709	0.0749	0.0879	0.0689	0.0699	0.0709	0.0679	0.0619	0.0719	0.0669	0.0689	0.0739	0.0729	0.0729	0.0629
27	0.0549	0.0899	0.0659	0.0649	0.0699	0.0779	0.0739	0.0679	0.0769	0.0699	0.0819	0.0449	0.0579	0.0779	0.0819	0.0769	0.0709	0.0769	0.0759	0.0669	0.0729	-0.0001	0.0739	0.0829	0.0769	0.0739	0.0759	0.0739	0.0699	0.0729	0.1679	0.0719	0.0699	0.0689	0.0699	0.0729	0.0929	0.0679	0.0689	0.0719	0.0659	0.0629	0.0699	0.0659	0.0689	0.0709	0.0719	0.0719	0.0619
27.5	0.0539	0.0919	0.0629	0.0629	0.0679	0.0779	0.0739	0.0719	0.0779	0.0719	0.0779	0.0439	0.0559	0.0759	0.0779	0.0759	0.0709	0.0749	0.0739	0.0659	0.0699	-0.0001	0.0719	0.0829	0.0759	0.0719	0.0749	0.0739	0.0699	0.0729	0.1849	0.0729	0.0689	0.0689	0.0699	0.0729	0.0979	0.0679	0.0679	0.0709	0.0659	0.0619	0.0689	0.0699	0.0679	0.0699	0.0709	0.0719	0.0609
28	0.0539	0.0979	0.0619	0.0629	0.0679	0.0759	0.0729	0.0709	0.0769	0.0689	0.0799	0.0429	0.0569	0.0749	0.0769	0.0739	0.0689	0.0739	0.0729	0.0649	0.0699	-0.0001	0.0709	0.0809	0.0759	0.0769	0.0749	0.0739	0.0719	0.0719	0.1839	0.0719	0.0719	0.0729	0.0699	0.0719	0.1029	0.0679	0.0679	0.0709	0.0639	0.0599	0.0689	0.0639	0.0709	0.0709	0.0709	0.0719	0.0609
28.5	0.0519	0.1029	0.0619	0.0629	0.0659	0.0739	0.0729	0.0719	0.0769	0.0689	0.0749	0.0429	0.0559	0.0759	0.0789	0.0759	0.0729	0.0769	0.0759	0.0669	0.0719	-0.0001	0.0729	0.0819	0.0769	0.0719	0.0749	0.0719	0.0719	0.0779	0.1819	0.0709	0.0679	0.0679	0.0679	0.0679	0.1129	0.0679	0.0719	0.0719	0.0699	0.0599	0.0679	0.0639	0.0669	0.0699	0.0699	0.0709	0.0599
29	0.0499	0.1119	0.0609	0.0619	0.0659	0.0729	0.0739	0.0699	0.0769	0.0669	0.0739	0.0399	0.0549	0.0739	0.0759	0.0759	0.0689	0.0759	0.0749	0.0649	0.0699	-0.0001	0.0689	0.0809	0.0789	0.0729	0.0739	0.0719	0.0699	0.0719	0.1869	0.0699	0.0689	0.0669	0.0679	0.0679	0.1259	0.0669	0.0689	0.0709	0.0629	0.0589	0.0679	0.0639	0.0669	0.0729	0.0689	0.0709	0.0599
29.5	0.0489	0.1219	0.0599	0.0609	0.0649	0.0739	0.0719	0.0669	0.0769	0.0689	0.0719	0.0389	0.0559	0.0729	0.0749	0.0759	0.0669	0.0739	0.0719	0.0619	0.0669	-0.0001	0.0669	0.0829	0.0829	0.0699	0.0729	0.0709	0.0709	0.0699	0.1789	0.0689	0.0669	0.0649	0.0669	0.0659	0.1389	0.0659	0.0669	0.0709	0.0619	0.0569	0.0659	0.0629	0.0639	0.0699	0.0669	0.0689	0.0589
30	0.0479	0.1359	0.0589	0.0649	0.0639	0.0729	0.0719	0.0669	0.0759	0.0669	0.0759	0.0379	0.0529	0.0759	0.0789	0.0779	0.0749	0.0779	0.0759	0.0699	0.0729	-0.0001	0.0719	0.0779	0.0839	0.0719	0.0739	0.0719	0.0689	0.0719	0.1849	0.0699	0.0689	0.0659	0.0679	0.0639	0.1489	0.0669	0.0669	0.0729	0.0619	0.0579	0.0699	0.0629	0.0709	0.0699	0.0689	0.0689	0.0599
30.5	0.0579	0.1449	0.0589	0.0599	0.0629	0.0709	0.0709	0.0659	0.0769	0.0669	0.0759	0.0359	0.0539	0.0719	0.0739	0.0769	0.0719	0.0739	0.0729	0.0639	0.0679	0.0009	0.0659	0.0819	0.0879	0.0699	0.0719	0.0699	0.0719	0.0689	0.1769	0.0689	0.0729	0.0659	0.0659	0.0639	0.1459	0.0659	0.0679	0.0719	0.0619	0.0579	0.0669	0.0619	0.0699	0.0679	0.0679	0.0679	0.0579
31	0.0529	0.1379	0.0579	0.0589	0.0629	0.0759	0.0709	0.0679	0.0779	0.0759	0.0709	0.0349	0.0549	0.0719	0.0739	0.0739	0.0689	0.0829	0.0719	0.0639	0.0669	-0.0001	0.0659	0.0799	0.0929	0.0719	0.0729	0.0709	0.0729	0.0699	0.1849	0.0689	0.0689	0.0679	0.0689	0.0639	0.1489	0.0659	0.0699	0.0739	0.0609	0.0569	0.0669	0.0619	0.0659	0.0669	0.0669	0.0689	0.0579
31.5	0.0429	0.1299	0.0549	0.0599	0.0609	0.0689	0.0699	0.0649	0.0729	0.0619	0.0669	0.0339	0.0569	0.0849	0.0739	0.0729	0.0699	0.0719	0.0729	0.0669	0.0659	-0.0001	0.0649	0.0779	0.0999	0.0699	0.0709	0.0679	0.0659	0.0689	0.1759	0.0689	0.0669	0.0649	0.0649	0.0619	0.1459	0.0639	0.0679	0.0729	0.0609	0.0569	0.0659	0.0619	0.0649	0.0669	0.0659	0.0669	0.0569
32	0.0379	0.1329	0.0559	0.0559	0.0609	0.0679	0.0679	0.0619	0.0729	0.0599	0.0679	0.0339	0.0519	0.0729	0.0749	0.0739	0.0719	0.0739	0.0739	0.0639	0.0689	-0.0001	0.0679	0.0769	0.1099	0.0699	0.0709	0.0689	0.0689	0.0679	0.1739	0.0689	0.0659	0.0649	0.0649	0.0609	0.1469	0.0639	0.0679	0.0739	0.0609	0.0569	0.0659	0.0629	0.0659	0.0699	0.0669	0.0659	0.0569
32.5	0.0379	0.1319	0.0559	0.0559	0.0599	0.0679	0.0689	0.0629	0.0729	0.0609	0.0679	0.0319	0.0509	0.0689	0.0719	0.0719	0.0689	0.0699	0.0689	0.0619	0.0649	-0.0001	0.0619	0.0749	0.1139	0.0679	0.0699	0.0669	0.0689	0.0679	0.1709	0.0679	0.0709	0.0639	0.0659	0.0609	0.1439	0.0629	0.0689	0.0729	0.0659	0.0559	0.0649	0.0609	0.0639	0.0659	0.0649	0.0659	0.0559
33	0.0339	0.1299	0.0549	0.0559	0.0619	0.0669	0.0679	0.0629	0.0719	0.0619	0.0699	0.0299	0.0499	0.0719	0.0739	0.0739	0.0659	0.0739	0.0739	0.0639	0.0679	-0.0001	0.0659	0.0729	0.1379	0.0679	0.0689	0.0659	0.0689	0.0659	0.1679	0.0669	0.0749	0.0639	0.0649	0.0609	0.1409	0.0629	0.0729	0.0729	0.0599	0.0559	0.0639	0.0609	0.0639	0.0659	0.0639	0.0649	0.0549
33.5	0.0329	0.1269	0.0549	0.0559	0.0599	0.0689	0.0679	0.0619	0.0719	0.0619	0.0679	0.0289	0.0489	0.0699	0.0719	0.0729	0.0699	0.0709	0.0699	0.0619	0.0659	-0.0001	0.0629	0.0759	0.1319	0.0669	0.0679	0.0659	0.0679	0.0659	0.1649	0.0659	0.0659	0.0629	0.0629	0.0589	0.1409	0.0629	0.0749	0.0749	0.0599	0.0559	0.0639	0.0599	0.0639	0.0649	0.0639	0.0629	0.0549
34	0.0309	0.1219	0.0529	0.0549	0.0599	0.0659	0.0669	0.0619	0.0689	0.0619	0.0659	0.0279	0.0489	0.0689	0.0709	0.0729	0.0669	0.0699	0.0689	0.0629	0.0639	-0.0001	0.0609	0.0729	0.1369	0.0659	0.0699	0.0649	0.0689	0.0659	0.1639	0.0659	0.0639	0.0639	0.0619	0.0579	0.1379	0.0619	0.0749	0.0759	0.0599	0.0549	0.0639	0.0599	0.0669	0.0649	0.0639	0.0619	0.0549
34.5	0.0289	0.1199	0.0539	0.0529	0.0609	0.0639	0.0659	0.0599	0.0689	0.0569	0.0639	0.0259	0.0469	0.0679	0.0709	0.0719	0.0679	0.0689	0.0689	0.0599	0.0649	-0.0001	0.0629	0.0719	0.1399	0.0659	0.0659	0.0649	0.0639	0.0639	0.1609	0.0649	0.0629	0.0619	0.0619	0.0589	0.1359	0.0609	0.0759	0.0759	0.0589	0.0539	0.0609	0.0589	0.0619	0.0649	0.0629	0.0619	0.0539
35	0.0259	0.1179	0.0549	0.0529	0.0579	0.0729	0.0659	0.0599	0.0659	0.0569	0.0659	0.0249	0.0469	0.0689	0.0709	0.0729	0.0689	0.0709	0.0699	0.0609	0.0659	-0.0001	0.0639	0.0689	0.1369	0.0669	0.0679	0.0669	0.0679	0.0659	0.1689	0.0659	0.0669	0.0619	0.0649	0.0579	0.1349	0.0619	0.0809	0.0789	0.0629	0.0549	0.0629	0.0599	0.0629	0.0639	0.0649	0.0619	0.0539
35.5	0.0289	0.1139	0.0519	0.0529	0.0589	0.0629	0.0649	0.0599	0.0669	0.0599	0.0629	0.0229	0.0529	0.0679	0.0859	0.0719	0.0679	0.0689	0.0699	0.0609	0.0659	-0.0001	0.0629	0.0699	0.1349	0.0659	0.0669	0.0659	0.0649	0.0669	0.1609	0.0639	0.0619	0.0599	0.0679	0.0569	0.1319	0.0619	0.0859	0.0809	0.0639	0.0579	0.0639	0.0599	0.0639	0.0649	0.0639	0.0599	0.0529
36	0.0199	0.1109	0.0509	0.0509	0.0569	0.0609	0.0639	0.0579	0.0659	0.0559	0.0649	0.0209	0.0459	0.0669	0.0749	0.0709	0.0669	0.0689	0.0679	0.0599	0.0639	-0.0001	0.0619	0.0679	0.1349	0.0659	0.0659	0.0649	0.0659	0.0619	0.1569	0.0639	0.0619	0.0599	0.0639	0.0559	0.1279	0.0599	0.0869	0.0819	0.0579	0.0539	0.0609	0.0579	0.0609	0.0629	0.0619	0.0589	0.0529
36.5	0.0159	0.1079	0.0499	0.0509	0.0559	0.0619	0.0639	0.0579	0.0649	0.0579	0.0639	0.0179	0.0449	0.0729	0.0679	0.0699	0.0679	0.0659	0.0729	0.0619	0.0629	-0.0011	0.0599	0.0649	0.1319	0.0639	0.0659	0.0669	0.0649	0.0629	0.1629	0.0639	0.0619	0.0599	0.0619	0.0569	0.1239	0.0599	0.0899	0.0849	0.0579	0.0549	0.0609	0.0569	0.0649	0.0629	0.0619	0.0589	0.0519
37	0.0129	0.1059	0.0499	0.0499	0.0579	0.0599	0.0639	0.0579	0.0629	0.0569	0.0619	0.0159	0.0439	0.0739	0.0679	0.0699	0.0659	0.0669	0.0699	0.0579	0.0639	-0.0001	0.0619	0.0679	0.1299	0.0649	0.0659	0.0649	0.0659	0.0629	0.1609	0.0639	0.0639	0.0599	0.0629	0.0559	0.1219	0.0589	0.0979	0.0889	0.0579	0.0549	0.0619	0.0579	0.0599	0.0629	0.0619	0.0629	0.0519
37.5	0.0089	0.1039	0.0499	0.0499	0.0549	0.0599	0.0629	0.0569	0.0599	0.0569	0.0599	0.0129	0.0429	0.0669	0.0689	0.0719	0.0679	0.0689	0.0679	0.0589	0.0649	-0.0001	0.0629	0.0629	0.1269	0.0649	0.0659	0.0649	0.0679	0.0639	0.1639	0.0639	0.0629	0.0609	0.0619	0.0569	0.1199	0.0589	0.1029	0.0939	0.0579	0.0549	0.0599	0.0569	0.0649	0.0619	0.0629	0.0579	0.0509
38	0.0039	0.0999	0.0479	0.0489	0.0549	0.0589	0.0639	0.0569	0.0609	0.0569	0.0589	0.0099	0.0439	0.0659	0.0669	0.0719	0.0659	0.0699	0.0689	0.0599	0.0649	-0.0001	0.0599	0.0649	0.1219	0.0649	0.0649	0.0669	0.0659	0.0629	0.1599	0.0629	0.0629	0.0589	0.0619	0.0549	0.1189	0.0599	0.1149	0.0989	0.0569	0.0559	0.0599	0.0579	0.0619	0.0629	0.0619	0.0569	0.0509
38.5	-0.0001	0.0999	0.0479	0.0489	0.0539	0.0599	0.0619	0.0549	0.0589	0.0559	0.0609	0.0069	0.0409	0.0749	0.0759	0.0699	0.0679	0.0689	0.0679	0.0589	0.0659	-0.0001	0.0619	0.0649	0.1259	0.0639	0.0649	0.0639	0.0649	0.0619	0.1569	0.0619	0.0599	0.0639	0.0619	0.0549	0.1199	0.0589	0.1199	0.1049	0.0569	0.0549	0.0599	0.0569	0.0609	0.0619	0.0599	0.0569	0.0499
39	-0.0001	0.0969	0.0459	0.0479	0.0539	0.0589	0.0639	0.0559	0.0589	0.0589	0.0559	0.0039	0.0409	0.0639	0.0659	0.0679	0.0659	0.0659	0.0699	0.0639	0.0619	-0.0001	0.0579	0.0639	0.1199	0.0679	0.0649	0.0699	0.0669	0.0639	0.1659	0.0659	0.0789	0.0659	0.0679	0.0559	0.1159	0.0579	0.1339	0.1119	0.0579	0.0529	0.0599	0.0569	0.0609	0.0619	0.0619	0.0569	0.0489
39.5	-0.0011	0.0959	0.0459	0.0469	0.0529	0.0569	0.0619	0.0549	0.0579	0.0589	0.0539	-0.0001	0.0389	0.0659	0.0679	0.0709	0.0659	0.0709	0.0769	0.0599	0.0659	-0.0001	0.0599	0.0639	0.1189	0.0719	0.0649	0.0639	0.0639	0.0609	0.1579	0.0609	0.0589	0.0569	0.0619	0.0539	0.1139	0.0579	0.1519	0.1199	0.0579	0.0529	0.0639	0.0569	0.0589	0.0599	0.0599	0.0559	0.0489
40	-0.0001	0.0929	0.0459	0.0469	0.0539	0.0589	0.0599	0.0549	0.0719	0.0599	0.0579	-0.0021	0.0399	0.0719	0.0669	0.0709	0.0659	0.0679	0.0739	0.0629	0.0639	-0.0001	0.0609	0.0609	0.1139	0.0719	0.0639	0.0629	0.0649	0.0619	0.1579	0.0619	0.0599	0.0589	0.0609	0.0609	0.1129	0.0589	0.1659	0.1299	0.0569	0.0539	0.0599	0.0569	0.0599	0.0629	0.0609	0.0559	0.0489
40.5	-0.0001	0.0899	0.0449	0.0459	0.0519	0.0579	0.0599	0.0529	0.0579	0.0569	0.0599	-0.0021	0.0379	0.0639	0.0659	0.0689	0.0649	0.0659	0.0629	0.0599	0.0619	-0.0001	0.0569	0.0619	0.1089	0.0639	0.0649	0.0639	0.0639	0.0619	0.1599	0.0619	0.0599	0.0589	0.0649	0.0549	0.1119	0.0579	0.1599	0.1439	0.0559	0.0519	0.0589	0.0559	0.0589	0.0609	0.0609	0.0549	0.0479
41	-0.0001	0.0869	0.0439	0.0449	0.0509	0.0769	0.0599	0.0539	0.0559	0.0609	0.0569	-0.0021	0.0379	0.0679	0.0749	0.0689	0.0639	0.0649	0.0669	0.0569	0.0609	-0.0001	0.0569	0.0599	0.1069	0.0649	0.0629	0.0639	0.0639	0.0599	0.1539	0.0619	0.0579	0.0589	0.0649	0.0529	0.1089	0.0569	0.1609	0.1599	0.0559	0.0509	0.0619	0.0549	0.0589	0.0599	0.0589	0.0549	0.0469
41.5	-0.0011	0.0859	0.0429	0.0449	0.0499	0.0569	0.0599	0.0519	0.0559	0.0619	0.0559	-0.0021	0.0369	0.0649	0.0639	0.0669	0.0649	0.0719	0.0619	0.0559	0.0609	-0.0011	0.0559	0.0589	0.1039	0.0679	0.0639	0.0619	0.0639	0.0609	0.1549	0.0609	0.0589	0.0569	0.0589	0.0529	0.1069	0.0649	0.1599	0.1609	0.0579	0.0519	0.0579	0.0559	0.0579	0.0599	0.0589	0.0549	0.0459
42	-0.0011	0.0809	0.0429	0.0439	0.0499	0.0569	0.0599	0.0519	0.0559	0.0629	0.0569	-0.0011	0.0359	0.0629	0.0639	0.0679	0.0629	0.0669	0.0649	0.0599	0.0609	-0.0001	0.0569	0.0589	0.1029	0.0639	0.0649	0.0619	0.0639	0.0599	0.1599	0.0629	0.0609	0.0589	0.0619	0.0539	0.1049	0.0579	0.1569	0.1589	0.0549	0.0519	0.0579	0.0549	0.0569	0.0589	0.0599	0.0539	0.0469
42.5	-0.0011	0.0789	0.0419	0.0439	0.0499	0.0569	0.0589	0.0519	0.0559	0.0689	0.0529	-0.0011	0.0349	0.0679	0.0649	0.0679	0.0619	0.0669	0.0649	0.0579	0.0619	-0.0001	0.0639	0.0599	0.1009	0.0629	0.0619	0.0619	0.0619	0.0579	0.1529	0.0599	0.0629	0.0549	0.0569	0.0519	0.1039	0.0669	0.1639	0.1599	0.0559	0.0519	0.0579	0.0549	0.0579	0.0589	0.0589	0.0529	0.0449
43	-0.0001	0.0779	0.0409	0.0429	0.0489	0.0559	0.0589	0.0519	0.0539	0.0729	0.0519	-0.0001	0.0349	0.0629	0.0639	0.0679	0.0639	0.0649	0.0619	0.0619	0.0709	-0.0001	0.0559	0.0569	0.0989	0.0649	0.0679	0.0639	0.0629	0.0599	0.1529	0.0599	0.0569	0.0559	0.0619	0.0519	0.1039	0.0619	0.1599	0.1599	0.0559	0.0509	0.0569	0.0549	0.0629	0.0579	0.0579	0.0539	0.0449
43.5	0.0019	0.0749	0.0419	0.0429	0.0489	0.0589	0.0589	0.0519	0.0549	0.0799	0.0559	-0.0001	0.0329	0.0639	0.0639	0.0679	0.0659	0.0719	0.0619	0.0549	0.0599	0.0009	0.0559	0.0579	0.0969	0.0689	0.0619	0.0609	0.0619	0.0589	0.1539	0.0599	0.0579	0.0559	0.0579	0.0519	0.1009	0.0659	0.1589	0.1589	0.0549	0.0509	0.0569	0.0539	0.0569	0.0569	0.0579	0.0529	0.0439
44	0.0009	0.0729	0.0399	0.0419	0.0479	0.0599	0.0579	0.0499	0.0539	0.0809	0.0539	-0.0001	0.0319	0.0629	0.0639	0.0679	0.0629	0.0689	0.0619	0.0579	0.0609	-0.0001	0.0549	0.0569	0.0939	0.0609	0.0709	0.0659	0.0609	0.0619	0.1539	0.0579	0.0599	0.0549	0.0579	0.0499	0.0989	0.0619	0.1549	0.1589	0.0549	0.0499	0.0559	0.0539	0.0559	0.0569	0.0559	0.0529	0.0439
44.5	-0.0001	0.0699	0.0399	0.0419	0.0479	0.0549	0.0579	0.0499	0.0539	0.0899	0.0529	-0.0011	0.0309	0.0689	0.0679	0.0689	0.0639	0.0689	0.0619	0.0579	0.0619	-0.0001	0.0559	0.0559	0.0939	0.0649	0.0749	0.0619	0.0639	0.0589	0.1559	0.0619	0.0579	0.0589	0.0589	0.0509	0.0979	0.0549	0.1579	0.1579	0.0559	0.0519	0.0579	0.0549	0.0579	0.0579	0.0579	0.0529	0.0439
45	0.0019	0.0669	0.0389	0.0409	0.0469	0.0539	0.0579	0.0489	0.0529	0.0959	0.0509	-0.0001	0.0309	0.0699	0.0679	0.0679	0.0629	0.0639	0.0629	0.0599	0.0599	-0.0001	0.0539	0.0539	0.0909	0.0619	0.0709	0.0669	0.0619	0.0579	0.1529	0.0639	0.0559	0.0539	0.0579	0.0499	0.1009	0.0549	0.1549	0.1549	0.0549	0.0499	0.0569	0.0539	0.0559	0.0569	0.0569	0.0519	0.0429
45.5	-0.0001	0.0669	0.0389	0.0409	0.0459	0.0529	0.0559	0.0489	0.0509	0.0979	0.0529	-0.0021	0.0289	0.0609	0.0649	0.0689	0.0649	0.0649	0.0639	0.0619	0.0629	-0.0001	0.0539	0.0559	0.0879	0.0619	0.0619	0.0639	0.0619	0.0589	0.1529	0.0589	0.0559	0.0539	0.0579	0.0499	0.0949	0.0539	0.1519	0.1529	0.0539	0.0499	0.0579	0.0599	0.0569	0.0569	0.0569	0.0519	0.0419
46	0.0009	0.0659	0.0379	0.0399	0.0459	0.0519	0.0569	0.0489	0.0499	0.0999	0.0549	-0.0001	0.0279	0.0639	0.0639	0.0659	0.0619	0.0699	0.0649	0.0559	0.0659	-0.0001	0.0539	0.0549	0.0889	0.0609	0.0639	0.0689	0.0619	0.0609	0.1549	0.0579	0.0559	0.0539	0.0569	0.0489	0.0939	0.0539	0.1509	0.1529	0.0549	0.0499	0.0559	0.0539	0.0559	0.0579	0.0569	0.0519	0.0419
46.5	0.0009	0.0619	0.0369	0.0389	0.0459	0.0539	0.0559	0.0479	0.0519	0.1059	0.0459	-0.0021	0.0279	0.0749	0.0629	0.0669	0.0629	0.0719	0.0639	0.0609	0.0599	-0.0001	0.0559	0.0519	0.0859	0.0669	0.0719	0.0659	0.0619	0.0619	0.1509	0.0639	0.0569	0.0539	0.0579	0.0489	0.0929	0.0539	0.1519	0.1519	0.0539	0.0509	0.0569	0.0599	0.0559	0.0559	0.0569	0.0519	0.0419
47	0.0049	0.0619	0.0349	0.0389	0.0459	0.0529	0.0559	0.0479	0.0519	0.1039	0.0459	-0.0031	0.0259	0.0689	0.0629	0.0669	0.0629	0.0639	0.0619	0.0589	0.0609	-0.0001	0.0559	0.0549	0.0839	0.0639	0.0629	0.0639	0.0619	0.0569	0.1549	0.0639	0.0559	0.0539	0.0569	0.0479	0.0909	0.0539	0.1499	0.1529	0.0539	0.0489	0.0559	0.0529	0.0559	0.0559	0.0559	0.0509	0.0409
47.5	0.0039	0.0599	0.0349	0.0379	0.0439	0.0519	0.0549	0.0479	0.0499	0.1039	0.0489	-0.0021	0.0249	0.0669	0.0619	0.0669	0.0609	0.0609	0.0589	0.0569	0.0649	-0.0001	0.0529	0.0529	0.0809	0.0659	0.0629	0.0619	0.0609	0.0559	0.1539	0.0659	0.0569	0.0539	0.0579	0.0479	0.0899	0.0539	0.1499	0.1539	0.0539	0.0489	0.0559	0.0539	0.0559	0.0559	0.0559	0.0509	0.0399
48	0.0039	0.0579	0.0339	0.0359	0.0439	0.0529	0.0559	0.0479	0.0499	0.1039	0.0469	-0.0021	0.0239	0.0639	0.0719	0.0659	0.0609	0.0679	0.0689	0.0569	0.0669	-0.0001	0.0609	0.0519	0.0799	0.0589	0.0599	0.0649	0.0599	0.0549	0.1549	0.0659	0.0559	0.0539	0.0559	0.0479	0.0879	0.0529	0.1519	0.1509	0.0529	0.0489	0.0549	0.0549	0.0559	0.0559	0.0559	0.0499	0.0389
48.5	0.0039	0.0559	0.0339	0.0359	0.0429	0.0519	0.0539	0.0459	0.0489	0.1009	0.0439	-0.0031	0.0229	0.0879	0.0659	0.0649	0.0619	0.0619	0.0659	0.0549	0.0639	-0.0001	0.0529	0.0499	0.0769	0.0669	0.0659	0.0649	0.0599	0.0569	0.1559	0.0629	0.0559	0.0539	0.0549	0.0469	0.0869	0.0539	0.1499	0.1479	0.0529	0.0479	0.0549	0.0529	0.0559	0.0549	0.0549	0.0499	0.0389
49	0.0049	0.0529	0.0319	0.0349	0.0429	0.0519	0.0539	0.0469	0.0489	0.0999	0.0459	-0.0081	0.0209	0.0649	0.0679	0.0659	0.0629	0.0699	0.0639	0.0559	0.0609	-0.0001	0.0549	0.0599	0.0749	0.0669	0.0639	0.0649	0.0609	0.0559	0.1549	0.0659	0.0549	0.0529	0.0559	0.0459	0.0849	0.0519	0.1519	0.1489	0.0529	0.0489	0.0559	0.0529	0.0549	0.0549	0.0549	0.0489	0.0379
49.5	0.0069	0.0509	0.0329	0.0359	0.0429	0.0519	0.0539	0.0459	0.0479	0.0979	0.0459	-0.0051	0.0199	0.0939	0.0619	0.0649	0.0629	0.0689	0.0689	0.0549	0.0599	-0.0001	0.0539	0.0499	0.0739	0.0609	0.0609	0.0659	0.0609	0.0569	0.1569	0.0619	0.0559	0.0539	0.0569	0.0459	0.0829	0.0529	0.1469	0.1519	0.0579	0.0499	0.0549	0.0549	0.0559	0.0559	0.0549	0.0489	0.0379
50	0.0079	0.0479	0.0319	0.0349	0.0429	0.0519	0.0539	0.0459	0.0479	0.0949	0.0459	-0.0061	0.0179	0.1579	0.0679	0.0639	0.0599	0.0679	0.0649	0.0549	0.0599	-0.0001	0.0539	0.0489	0.0719	0.0639	0.0639	0.0659	0.0599	0.0549	0.1549	0.0619	0.0549	0.0529	0.0559	0.0459	0.0819	0.0529	0.1489	0.1479	0.0549	0.0479	0.0559	0.0529	0.0559	0.0579	0.0549	0.0489	0.0369
50.5	0.0099	0.0449	0.0309	0.0339	0.0409	0.0489	0.0529	0.0449	0.0459	0.0929	0.0469	-0.0051	0.0159	0.0759	0.0699	0.0639	0.0599	0.0679	0.0599	0.0549	0.0649	-0.0001	0.0529	0.0489	0.0699	0.0639	0.0689	0.0649	0.0599	0.0559	0.1579	0.0599	0.0559	0.0559	0.0569	0.0449	0.0799	0.0529	0.1499	0.1499	0.0529	0.0479	0.0559	0.0529	0.0549	0.0539	0.0539	0.0479	0.0359
51	0.0119	0.0409	0.0309	0.0329	0.0409	0.0499	0.0529	0.0449	0.0459	0.0919	0.0429	-0.0051	0.0129	0.0649	0.0619	0.0639	0.0609	0.0669	0.0659	0.0559	0.0609	-0.0001	0.0569	0.0479	0.0689	0.0589	0.0689	0.0669	0.0599	0.0549	0.1569	0.0599	0.0549	0.0529	0.0569	0.0449	0.0789	0.0529	0.1479	0.1489	0.0529	0.0489	0.0549	0.0529	0.0549	0.0539	0.0539	0.0479	0.0359
51.5	0.0139	0.0369	0.0299	0.0319	0.0399	0.0499	0.0529	0.0449	0.0459	0.0899	0.0439	-0.0061	0.0099	0.0969	0.0659	0.0639	0.0589	0.0689	0.0659	0.0579	0.0569	-0.0001	0.0519	0.0459	0.0649	0.0569	0.0639	0.0649	0.0589	0.0539	0.1579	0.0609	0.0539	0.0529	0.0579	0.0439	0.0769	0.0519	0.1479	0.1479	0.0519	0.0479	0.0539	0.0519	0.0549	0.0569	0.0539	0.0469	0.0349
52	0.0149	0.0319	0.0299	0.0309	0.0399	0.0489	0.0519	0.0439	0.0449	0.0879	0.0409	-0.0061	0.0069	0.0579	0.0659	0.0639	0.0599	0.0659	0.0649	0.0589	0.0599	-0.0001	0.0529	0.0469	0.0639	0.0569	0.0679	0.0599	0.0599	0.0559	0.1579	0.0579	0.0529	0.0509	0.0549	0.0439	0.0759	0.0519	0.1489	0.1479	0.0529	0.0479	0.0539	0.0599	0.0539	0.0529	0.0539	0.0469	0.0339
52.5	0.0149	0.0279	0.0299	0.0319	0.0389	0.0489	0.0509	0.0429	0.0449	0.0859	0.0399	-0.0061	0.0029	0.0629	0.0609	0.0619	0.0619	0.0669	0.0649	0.0579	0.0699	-0.0001	0.0519	0.0459	0.0619	0.0579	0.0659	0.0669	0.0599	0.0559	0.1579	0.0629	0.0529	0.0529	0.0539	0.0439	0.0739	0.0529	0.1479	0.1459	0.0519	0.0479	0.0549	0.0599	0.0559	0.0539	0.0539	0.0459	0.0339
53	0.0149	0.0219	0.0289	0.0319	0.0379	0.0479	0.0509	0.0429	0.0439	0.0839	0.0399	-0.0051	-0.0001	0.1439	0.0579	0.0619	0.0599	0.0679	0.0649	0.0549	0.0639	-0.0001	0.0509	0.0439	0.0589	0.0569	0.0669	0.0619	0.0599	0.0549	0.1609	0.0569	0.0549	0.0529	0.0549	0.0429	0.0719	0.0519	0.1479	0.1499	0.0519	0.0479	0.0539	0.0539	0.0549	0.0539	0.0539	0.0459	0.0319
53.5	0.0149	0.0159	0.0289	0.0309	0.0379	0.0479	0.0519	0.0429	0.0439	0.0829	0.0349	-0.0031	-0.0001	0.0569	0.0639	0.0629	0.0589	0.0689	0.0659	0.0559	0.0629	-0.0001	0.0519	0.0459	0.0579	0.0559	0.0659	0.0649	0.0589	0.0589	0.1599	0.0619	0.0539	0.0519	0.0549	0.0419	0.0709	0.0519	0.1479	0.1449	0.0529	0.0469	0.0539	0.0519	0.0539	0.0549	0.0539	0.0459	0.0319
54	0.0149	0.0099	0.0279	0.0299	0.0369	0.0479	0.0499	0.0429	0.0429	0.0809	0.0339	-0.0011	-0.0011	0.0639	0.0609	0.0619	0.0569	0.0639	0.0629	0.0569	0.0649	-0.0001	0.0499	0.0419	0.0549	0.0559	0.0639	0.0619	0.0589	0.0549	0.1629	0.0619	0.0539	0.0519	0.0599	0.0419	0.0679	0.0519	0.1459	0.1439	0.0529	0.0479	0.0539	0.0569	0.0539	0.0539	0.0559	0.0459	0.0309
54.5	0.0159	0.0049	0.0269	0.0299	0.0369	0.0459	0.0509	0.0429	0.0429	0.0789	0.0339	0.0009	-0.0011	0.0569	0.0579	0.0599	0.0559	0.0629	0.0649	0.0589	0.0619	0.0009	0.0519	0.0419	0.0529	0.0569	0.0669	0.0639	0.0589	0.0589	0.1599	0.0589	0.0529	0.0509	0.0549	0.0419	0.0669	0.0509	0.1459	0.1459	0.0539	0.0479	0.0539	0.0589	0.0529	0.0529	0.0539	0.0439	0.0299
[truncated: 47 more columns]

## Sheet: Fig 2D (smoothed)
Time (h)	P28A01	P28A02	P28A03	P28A04	P28A05	P28A06	P28A07	P28A08	P28A09	P28A10	P28A11	P28A12	P28B01	P28B02	P28B03	P28B04	P28B05	P28B06	P28B07	P28B08	P28B09	P28B10	P28B11	P28B12	P28C01	P28C02	P28C03	P28C04	P28C05	P28C06	P28C07	P28C08	P28C09	P28C10	P28C11	P28C12	P28D01	P28D02	P28D03	P28D04	P28D05	P28D06	P28D07	P28D08	P28D09	P28D10	P28D11	P28D12	P29A01
0	0.00461429
0.5	0.00418571
1	0.0039
1.5	0.00375714
2	0.00361429
2.5	0.0039
3	0.00418571
3.5	0.0049
4	0.00561429
4.5	0.00618571
5	0.00675714
5.5	0.00747143
6	0.00847143
6.5	0.0099
7	0.0111857
7.5	0.0129
8	0.0153286
8.5	0.0189
9	0.0237571
9.5	0.0306143
10	0.0384714
10.5	0.0457571
11	0.0526143
11.5	0.0586143
12	0.0634714
12.5	0.0670429
13	0.0686143
13.5	0.0694714
14	0.0706143
14.5	0.0717571
15	0.0729
15.5	0.0740429
16	0.0747571
16.5	0.0751857
17	0.0750429
17.5	0.0746143
18	0.0741857
18.5	0.0737571
19	0.0730429
19.5	0.0724714
20	0.0716143
20.5	0.0704714
21	0.0694714
21.5	0.0684714
22	0.0674714
22.5	0.0661857
23	0.0650429
23.5	0.0640429
24	0.0627571
24.5	0.0616143
25	0.0600429
25.5	0.0586143
26	0.0574714
26.5	0.0563286
27	0.0550429
27.5	0.0539
28	0.0526143
28.5	0.0516143
29	0.0520429
29.5	0.0519
30	0.0503286
30.5	0.0483286
31	0.0466143
31.5	0.0444714
32	0.0423286
32.5	0.0384714
33	0.0350429
33.5	0.0326143
34	0.0313286
34.5	0.0287571
35	0.0261857
35.5	0.0233286
36	0.0201857
36.5	0.0166143
37	0.0129
37.5	0.00875714
38	0.00575714
38.5	0.00347143
39	0.00161429
39.5	0.000328571
40	-0.000385714
40.5	-0.000528571
41	-0.000671429
41.5	-0.000528571
42	-0.000242857
42.5	-0.0001
43	-0.0001
43.5	0.000328571
44	0.000471429
44.5	0.000757143
45	0.0009
45.5	0.00132857
46	0.00175714
46.5	0.00232857
47	0.00261429
47.5	0.00332857
48	0.00418571
48.5	0.00518571
49	0.0059
49.5	0.00704286
50	0.00847143
50.5	0.0100429
51	0.0114714
51.5	0.0126143
52	0.0136143
52.5	0.0143286
53	0.0149
53.5	0.0151857
54	0.0153286
54.5	0.0154714
0		0.00575714
0.5		0.00547143
1		0.00532857
1.5		0.00518571
2		0.00504286
2.5		0.00547143
3		0.00604286
3.5		0.00647143
4		0.00704286
4.5		0.00761429
5		0.00832857
5.5		0.00961429
6		0.0110429
6.5		0.0130429
7		0.0159
7.5		0.0200429
8		0.0260429
8.5		0.0341857
9		0.0431857
9.5		0.0511857
10		0.0584714
10.5		0.0650429
11		0.0703286
11.5		0.0740429
12		0.0759
12.5		0.0766143
13		0.0781857
13.5		0.0796143
14		0.0807571
14.5		0.0820429
15		0.0826143
15.5		0.0827571
16		0.0824714
16.5		0.0819
17		0.0814714
17.5		0.0811857
18		0.0804714
18.5		0.0800429
19		0.0794714
19.5		0.0791857
20		0.0790429
20.5		0.0790429
21		0.0793286
21.5		0.0797571
22		0.0801857
22.5		0.0806143
23		0.0809
23.5		0.0813286
24		0.0816143
24.5		0.0820429
25		0.0827571
25.5		0.0839
26		0.0854714
26.5		0.0879
27		0.0909
27.5		0.0951857
28		0.100471
28.5		0.107471
29		0.115329
29.5		0.1219
30		0.126471
30.5		0.130757
31		0.133614
31.5		0.134757
32		0.133471
32.5		0.130186
33		0.127614
33.5		0.1259
34		0.123186
34.5		0.120186
35		0.117043
35.5		0.114043
36		0.111471
36.5		0.108614
37		0.106043
37.5		0.103614
38		0.101471
38.5		0.0993286
39		0.0970429
39.5		0.0946143
40		0.0926143
40.5		0.0899
41		0.0873286
41.5		0.0847571
42		0.0821857
42.5		0.0797571
43		0.0773286
43.5		0.0746143
44		0.0726143
44.5		0.0707571
45		0.0684714
45.5		0.0666143
46		0.0647571
46.5		0.0630429
47		0.0614714
47.5		0.0594714
48		0.0573286
48.5		0.0553286
49		0.0529
49.5		0.0501857
50		0.0471857
50.5		0.0437571
51		0.0401857
51.5		0.0360429
52		0.0314714
52.5		0.0264714
53		0.0213286
53.5		0.0167571
54		0.0129
54.5		0.00961429
0			0.0049
0.5			0.00461429
1			0.00447143
1.5			0.00432857
2			0.00418571
2.5			0.00461429
3			0.0049
3.5			0.00532857
4			0.0059
4.5			0.00661429
5			0.00732857
5.5			0.00832857
6			0.00975714
6.5			0.0117571
7			0.0143286
7.5			0.0180429
8			0.0234714
8.5			0.0310429
9			0.0400429
9.5			0.0480429
10			0.0553286
10.5			0.0620429
11			0.0677571
11.5			0.0720429
12			0.0744714
12.5			0.0756143
13			0.0771857
13.5			0.0789
14			0.0803286
14.5			0.0814714
15			0.0817571
15.5			0.0816143
16			0.0809
16.5			0.0801857
17			0.0794714
17.5			0.0787571
18			0.0779
18.5			0.0773286
19			0.0767571
19.5			0.0763286
20			0.0756143
20.5			0.0750429
21			0.0743286
21.5			0.0737571
22			0.0730429
22.5			0.0723286
23			0.0714714
23.5			0.0707571
24			0.0699
24.5			0.0690429
25			0.0681857
25.5			0.0674714
26			0.0664714
26.5			0.0654714
27			0.0646143
27.5			0.0636143
28			0.0627571
28.5			0.0617571
29			0.0607571
29.5			0.0600429
30			0.0590429
30.5			0.0581857
31			0.0574714
31.5			0.0567571
32			0.0561857
32.5			0.0553286
33			0.0547571
33.5			0.0547571
34			0.0541857
34.5			0.0534714
35			0.0527571
35.5			0.0520429
36			0.0516143
36.5			0.0507571
37			0.0497571
37.5			0.0489
38			0.0481857
38.5			0.0476143
39			0.0469
39.5			0.0460429
40			0.0453286
40.5			0.0446143
41			0.0440429
41.5			0.0433286
42			0.0427571
42.5			0.0420429
43			0.0414714
43.5			0.0409
44			0.0403286
44.5			0.0397571
45			0.0391857
45.5			0.0381857
46			0.0374714
46.5			0.0366143
47			0.0359
47.5			0.0349
48			0.0341857
48.5			0.0334714
49			0.0329
49.5			0.0323286
50			0.0317571
50.5			0.0311857
51			0.0309
51.5			0.0303286
52			0.0299
52.5			0.0294714
53			0.0289
53.5			0.0284714
54			0.0280429
54.5			0.0276143
0				0.00347143
0.5				0.00347143
1				0.00347143
1.5				0.00347143
2				0.00361429
2.5				0.0039
3				0.00432857
3.5				0.0049
4				0.00532857
4.5				0.00604286
5				0.0069
5.5				0.00804286
6				0.00961429
6.5				0.0117571
7				0.0143286
7.5				0.0180429
8				0.0231857
8.5				0.0303286
9				0.0390429
9.5				0.0469
10				0.0541857
10.5				0.0609
11				0.0669
11.5				0.0714714
12				0.0743286
12.5				0.0756143
13				0.0773286
13.5				0.0790429
14				0.0807571
14.5				0.0820429
15				0.0830429
15.5				0.0834714
16				0.0833286
16.5				0.0830429
17				0.0824714
17.5				0.0819
18				0.0811857
18.5				0.0803286
19				0.0793286
19.5				0.0784714
20				0.0774714
20.5				0.0764714
21				0.0753286
21.5				0.0740429
22				0.0729
22.5				0.0719
23				0.0706143
23.5				0.0694714
24				0.0683286
24.5				0.0674714
25				0.0667571
25.5				0.0660429
26				0.0651857
26.5				0.0646143
27				0.0641857
27.5				0.0637571
28				0.0630429
28.5				0.0630429
29				0.0623286
29.5				0.0617571
30				0.0613286
30.5				0.0603286
31				0.0594714
31.5				0.0587571
32				0.0574714
32.5				0.0567571
33				0.0559
33.5				0.0549
34				0.0544714
34.5				0.0537571
35				0.0530429
35.5				0.0521857
36				0.0514714
36.5				0.0509
37				0.0503286
37.5				0.0496143
38				0.0490429
38.5				0.0484714
39				0.0479
39.5				0.0471857
40				0.0466143
40.5				0.0459
41				0.0453286
41.5				0.0447571
42				0.0441857
42.5				0.0436143
43				0.0431857
43.5				0.0426143
44				0.0421857
44.5				0.0416143
45				0.0410429
45.5				0.0404714
46				0.0399
46.5				0.0390429
47				0.0383286
47.5				0.0374714
48				0.0369
48.5				0.0363286
49				0.0356143
49.5				0.0349
50				0.0343286
50.5				0.0336143
51				0.0331857
51.5				0.0326143
52				0.0320429
52.5				0.0314714
53				0.0310429
53.5				0.0307571
54				0.0306143
54.5				0.0303286
0					0.00504286
0.5					0.00447143
1					0.00404286
1.5					0.00361429
2					0.00318571
2.5					0.00361429
3					0.00404286
3.5					0.00461429
4					0.00532857
4.5					0.00618571
5					0.00747143
5.5					0.00918571
6					0.0113286
6.5					0.0144714
7					0.0186143
7.5					0.0243286
8					0.0323286
8.5					0.0426143
9					0.0516143
9.5					0.0594714
10					0.0663286
10.5					0.0720429
11					0.0764714
11.5					0.0787571
12					0.0787571
12.5					0.0799
13					0.0814714
13.5					0.0827571
14					0.0840429
14.5					0.0850429
15					0.0853286
15.5					0.0853286
16					0.0849
16.5					0.0844714
17					0.0841857
17.5					0.0839
18					0.0834714
18.5					0.0831857
19					0.0826143
19.5					0.0821857
20					0.0817571
20.5					0.0811857
21					0.0804714
21.5					0.0797571
22					0.0789
22.5					0.0780429
23					0.0773286
23.5					0.0766143
24					0.0757571
24.5					0.0749
25					0.0739
25.5					0.0730429
26					0.0720429
26.5					0.0709
27					0.0696143
27.5					0.0686143
28					0.0676143
28.5					0.0666143
29					0.0656143
29.5					0.0649
30					0.0639
30.5					0.0631857
31					0.0623286
31.5					0.0619
32					0.0613286
32.5					0.0609
33					0.0606143
33.5					0.0601857
34					0.0599
34.5					0.0594714
35					0.0586143
35.5					0.0583286
36					0.0576143
36.5					0.0567571
37					0.0561857
37.5					0.0554714
38					0.0549
38.5					0.0546143
39					0.0537571
39.5					0.0531857
40					0.0524714
40.5					0.0519
41					0.0513286
41.5					0.0507571
42					0.0500429
42.5					0.0494714
43					0.0490429
43.5					0.0486143
44					0.0480429
44.5					0.0474714
45					0.0470429
45.5					0.0466143
46					0.0460429
46.5					0.0454714
47					0.0449
47.5					0.0444714
48					0.0440429
48.5					0.0436143
49					0.0429
49.5					0.0424714
50					0.0419
50.5					0.0414714
51					0.0409
51.5					0.0401857
52					0.0394714
52.5					0.0389
53					0.0383286
53.5					0.0379
54					0.0374714
54.5					0.0371857
0						0.00547143
0.5						0.00504286
1						0.00475714
1.5						0.00447143
2						0.00418571
2.5						0.00461429
3						0.0049
3.5						0.00532857
4						0.0059
4.5						0.00661429
5						0.0099
5.5						0.0114714
6						0.0133286
6.5						0.0160429
7						0.0193286
7.5						0.0270429
8						0.0349
8.5						0.0411857
9						0.0503286
9.5						0.0584714
10						0.0659
10.5						0.0727571
11						0.0754714
11.5						0.0780429
12						0.0799
12.5						0.0809
13						0.0826143
13.5						0.0839
14						0.0847571
14.5						0.0850429
15						0.0849
15.5						0.0846143
16						0.0837571
16.5						0.0824714
17						0.0829
17.5						0.0824714
18						0.0821857
18.5						0.0821857
19						0.0817571
19.5						0.0820429
20						0.0824714
20.5						0.0829
21						0.0829
21.5						0.0827571
22						0.0826143
22.5						0.0827571
23						0.0823286
23.5						0.0819
24						0.0799
24.5						0.0796143
25						0.0791857
25.5						0.0787571
26						0.0783286
26.5						0.0777571
27						0.0770429
27.5						0.0763286
28						0.0756143
28.5						0.0750429
29						0.0740429
29.5						0.0737571
30						0.0727571
30.5						0.0719
31						0.0711857
31.5						0.0701857
32						0.0696143
32.5						0.0689
33						0.0671857
33.5						0.0677571
34						0.0670429
34.5						0.0660429
35						0.0653286
35.5						0.0640429
36						0.0631857
36.5						0.0624714
37						0.0606143
37.5						0.0600429
38						0.0594714
38.5						0.0590429
39						0.0587571
39.5						0.0611857
40						0.0609
40.5						0.0604714
41						0.0601857
41.5						0.0600429
42						0.0600429
42.5						0.0603286
43						0.0571857
43.5						0.0567571
44						0.0561857
44.5						0.0554714
45						0.0551857
45.5						0.0543286
46						0.0531857
46.5						0.0529
47						0.0526143
47.5						0.0524714
48						0.0524714
48.5						0.0521857
49						0.0516143
49.5						0.0513286
50						0.0509
50.5						0.0504714
51						0.0500429
51.5						0.0494714
52						0.0489
52.5						0.0487571
53						0.0481857
53.5						0.0476143
54						0.0471857
54.5						0.0467571
0							0.0089
0.5							0.00861429
1							0.00847143
1.5							0.00832857
2							0.00832857
2.5							0.00904286
3							0.00961429
3.5							0.0100429
4							0.0107571
4.5							0.0116143
5							0.0127571
5.5							0.0141857
6							0.0160429
6.5							0.0181857
7							0.0214714
7.5							0.0259
8							0.0321857
8.5							0.0399
9							0.0500429
9.5							0.0584714
10							0.0669
10.5							0.0737571
11							0.0794714
11.5							0.0834714
12							0.0867571
12.5							0.0879
13							0.0906143
13.5							0.0926143
14							0.0951857
14.5							0.0967571
15							0.0980429
15.5							0.0979
16							0.0969
16.5							0.0951857
17							0.0934714
17.5							0.0917571
18							0.0909
18.5							0.0896143
19							0.0886143
19.5							0.0880429
20							0.0871857
20.5							0.0867571
21							0.0854714
21.5							0.0841857
22							0.0831857
22.5							0.0821857
23							0.0807571
23.5							0.0800429
24							0.0787571
24.5							0.0781857
25							0.0774714
25.5							0.0766143
26							0.0759
26.5							0.0751857
27							0.0743286
27.5							0.0740429
28							0.0734714
28.5							0.0730429
29							0.0726143
29.5							0.0721857
30							0.0717571
30.5							0.0710429
31							0.0703286
31.5							0.0697571
32							0.0691857
32.5							0.0686143
33							0.0679
33.5							0.0673286
34							0.0669
34.5							0.0661857
35							0.0656143
35.5							0.0650429
36							0.0644714
36.5							0.0641857
37							0.0636143
37.5							0.0634714
38							0.0631857
38.5							0.0626143
39							0.0620429
39.5							0.0616143
40							0.0610429
40.5							0.0607571
41							0.0600429
41.5							0.0596143
42							0.0594714
42.5							0.0591857
43							0.0589
43.5							0.0586143
44							0.0580429
44.5							0.0577571
45							0.0573286
45.5							0.0569
46							0.0564714
46.5							0.0561857
47							0.0556143
47.5							0.0553286
48							0.0549
48.5							0.0546143
49							0.0541857
49.5							0.0539
50							0.0534714
50.5							0.0531857
51							0.0527571
51.5							0.0523286
52							0.0520429
52.5							0.0516143
53							0.0513286
53.5							0.0510429
54							0.0509
54.5							0.0509
0								0.00375714
0.5								0.0039
1								0.00404286
1.5								0.00432857
2								0.00461429
2.5								0.00504286
3								0.00547143
3.5								0.00604286
4								0.00647143
4.5								0.00704286
5								0.0079
5.5								0.00904286
6								0.0107571
6.5								0.0129
7								0.0154714
7.5								0.0191857
8								0.0243286
8.5								0.0309
9								0.0399
9.5								0.0490429
10								0.0574714
10.5								0.0650429
11								0.0714714
11.5								0.0763286
12								0.0797571
12.5								0.0806143
13								0.0813286
13.5								0.0830429
14								0.0854714
14.5								0.0873286
15								0.0891857
15.5								0.0901857
16								0.0909
16.5								0.0904714
17								0.0889
17.5								0.0871857
18								0.0857571
18.5								0.0850429
19								0.0840429
19.5								0.0827571
20								0.0819
20.5								0.0811857
21								0.0799
21.5								0.0790429
22								0.0774714
22.5								0.0763286
23								0.0756143
23.5								0.0749
24								0.0740429
24.5								0.0736143
25								0.0734714
25.5								0.0723286
26								0.0720429
26.5								0.0716143
27								0.0714714
27.5								0.0713286
28								0.0706143
28.5								0.0694714
29								0.0691857
29.5								0.0686143
30								0.0677571
30.5								0.0663286
31								0.0653286
31.5								0.0647571
32								0.0640429
32.5								0.0634714
33								0.0623286
33.5								0.0616143
34								0.0613286
34.5								0.0606143
35								0.0599
35.5								0.0593286
36								0.0586143
36.5								0.0581857
37								0.0574714
37.5								0.0569
38								0.0564714
38.5								0.0560429
39								0.0553286
39.5								0.0549
40								0.0541857
40.5								0.0537571
41								0.0531857
41.5								0.0527571
42								0.0523286
42.5								0.0519
43								0.0513286
43.5								0.0509
44								0.0504714
44.5								0.0500429
45								0.0494714
45.5								0.0489
46								0.0486143
46.5								0.0483286
47								0.0479
47.5								0.0476143
48								0.0471857
48.5								0.0469
49								0.0464714
49.5								0.0460429
50								0.0456143
50.5								0.0453286
51								0.0447571
51.5								0.0443286
52								0.0439
52.5								0.0436143
53								0.0433286
53.5								0.0430429
54								0.0429
54.5								0.0429
0									0.00232857
0.5									0.0029
1									0.00347143
1.5									0.00418571
2									0.0049
2.5									0.00504286
3									0.0049
3.5									0.0049
4									0.00518571
4.5									0.00547143
5									0.00604286
5.5									0.00675714
6									0.00747143
6.5									0.00904286
7									0.0109
7.5									0.0133286
8									0.0169
8.5									0.0213286
9									0.0273286
9.5									0.0357571
10									0.0456143
10.5									0.0541857
11									0.0621857
11.5									0.0689
12									0.0746143
12.5									0.0789
13									0.0811857
13.5									0.0816143
14									0.0833286
14.5									0.0849
15									0.0863286
15.5									0.0870429
16									0.0874714
16.5									0.0871857
17									0.0866143
17.5									0.0854714
18									0.0843286
18.5									0.0834714
19									0.0833286
19.5									0.0827571
20									0.0821857
20.5									0.0820429
21									0.0819
21.5									0.0821857
22									0.0820429
22.5									0.0817571
23									0.0820429
23.5									0.0820429
24									0.0813286
24.5									0.0811857
25									0.0806143
25.5									0.0800429
26									0.0794714
26.5									0.0786143
27									0.0781857
27.5									0.0780429
28									0.0774714
28.5									0.0769
29									0.0769
29.5									0.0769
30									0.0763286
30.5									0.0757571
31									0.0751857
31.5									0.0744714
32									0.0739
32.5									0.0727571
33									0.0714714
33.5									0.0704714
34									0.0696143
34.5									0.0686143
35									0.0676143
35.5									0.0663286
36									0.0650429
36.5									0.0639
37									0.0629
37.5									0.0617571
38									0.0606143
38.5									0.0616143
39									0.0609
39.5									0.0603286
40									0.0596143
40.5									0.0591857
41									0.0587571
41.5									0.0581857
42									0.0557571
42.5									0.0551857
43									0.0549
43.5									0.0544714
44									0.0537571
44.5									0.0529
45									0.0526143
45.5									0.0521857
46									0.0516143
46.5									0.0510429
47									0.0504714
47.5									0.0501857
48									0.0499
48.5									0.0493286
49									0.0484714
49.5									0.0479
50									0.0473286
50.5									0.0467571
51									0.0461857
51.5									0.0456143
52									0.0450429
52.5									0.0446143
53									0.0441857
53.5									0.0437571
54									0.0434714
54.5									0.0431857
0										0.00247143
0.5										0.00275714
1										0.00318571
1.5										0.00361429
2										0.00418571
2.5										0.00475714
3										0.00504286
3.5										0.00547143
4										0.00604286
4.5										0.00661429
5										0.00761429
5.5										0.0089
6										0.0109
6.5										0.0137571
7										0.0179
7.5										0.0231857
8										0.0310429
8.5										0.0423286
9										0.0520429
9.5										0.0606143
10										0.0683286
10.5										0.0746143
11										0.0794714
11.5										0.0820429
12										0.0810429
12.5										0.0814714
13										0.0824714
13.5										0.0834714
14										0.0846143
14.5										0.0859
15										0.0867571
15.5										0.0871857
16										0.0871857
16.5										0.0867571
17										0.0861857
17.5										0.0856143
18										0.0850429
18.5										0.0847571
19										0.0837571
19.5										0.0831857
20										0.0826143
20.5										0.0820429
21										0.0811857
21.5										0.0801857
22										0.0787571
22.5										0.0781857
23										0.0773286
23.5										0.0764714
24										0.0757571
24.5										0.0769
25										0.0764714
25.5										0.0756143
26										0.0750429
26.5										0.0740429
27										0.0733286
27.5										0.0723286
28										0.0699
28.5										0.0689
29										0.0684714
29.5										0.0690429
30										0.0680429
30.5										0.0667571
31										0.0659
31.5										0.0649
32										0.0641857
32.5										0.0634714
33										0.0607571
33.5										0.0600429
34										0.0600429
34.5										0.0593286
35										0.0587571
35.5										0.0580429
36										0.0573286
36.5										0.0573286
37										0.0571857
37.5										0.0570429
38										0.0574714
38.5										0.0577571
39										0.0577571
39.5										0.0583286
40										0.0590429
40.5										0.0600429
41										0.0614714
41.5										0.0634714
42										0.0663286
42.5										0.0697571
43										0.0739
43.5										0.0787571
44										0.0837571
44.5										0.0881857
45										0.0929
45.5										0.0963286
46										0.0996143
46.5										0.101614
47										0.102329
47.5										0.102614
48										0.102329
48.5										0.100757
49										0.0991857
49.5										0.0974714
50										0.0954714
50.5										0.0936143
51										0.0916143
51.5										0.0896143
52										0.0879
52.5										0.0861857
53										0.0843286
53.5										0.0827571
54										0.0814714
54.5										0.0804714
0											0.00961429
0.5											0.0144714
1											0.0193286
1.5											0.0236143
2											0.0284714
2.5											0.0309
3											0.0323286
3.5											0.0343286
4											0.0351857
4.5											0.0357571
5											0.0366143
5.5											0.0369
6											0.0376143
6.5											0.0381857
7											0.0397571
7.5											0.0426143
8											0.0476143
8.5											0.0553286
9											0.0649
9.5											0.0726143
10											0.0806143
10.5											0.0873286
11											0.0923286
11.5											0.0960429
12											0.0973286
12.5											0.0970429
13											0.0980429
13.5											0.100329
14											0.102186
14.5											0.105186
15											0.106471
15.5											0.107043
16											0.107329
16.5											0.1069
17											0.105186
17.5											0.102614
18											0.0993286
18.5											0.0971857
19											0.0959
19.5											0.0936143
20											0.0924714
20.5											0.0906143
21											0.0896143
21.5											0.0877571
22											0.0866143
22.5											0.0850429
23											0.0841857
23.5											0.0827571
24											0.0814714
24.5											0.0804714
25											0.0801857
25.5											0.0797571
26											0.0790429
26.5											0.0789
27											0.0781857
27.5											0.0777571
28											0.0769
28.5											0.0766143
29											0.0757571
29.5											0.0747571
30											0.0729
30.5											0.0719
31											0.0710429
31.5											0.0707571
32											0.0696143
32.5											0.0681857
33											0.0671857
33.5											0.0670429
34											0.0663286
34.5											0.0659
35											0.0650429
35.5											0.0641857
36											0.0633286
36.5											0.0626143
37											0.0619
37.5											0.0609
38											0.0593286
38.5											0.0584714
39											0.0581857
39.5											0.0577571
40											0.0573286
40.5											0.0567571
41											0.0563286
41.5											0.0560429
42											0.0557571
42.5											0.0549
43											0.0543286
43.5											0.0536143
44											0.0530429
44.5											0.0533286
45											0.0524714
45.5											0.0510429
46											0.0503286
46.5											0.0494714
47											0.0484714
47.5											0.0474714
48											0.0461857
48.5											0.0461857
49											0.0463286
49.5											0.0454714
50											0.0450429
50.5											0.0446143
51											0.0437571
51.5											0.0429
52											0.0413286
52.5											0.0394714
53											0.0381857
53.5											0.0367571
54											0.0357571
54.5											0.0349
0												-0.00181429
0.5												-0.0011
1												-0.000385714
1.5												0.000328571
2												0.00104286
2.5												0.00161429
3												0.00232857
3.5												0.00347143
4												0.00504286
4.5												0.00632857
5												0.00775714
5.5												0.00947143
6												0.0114714
6.5												0.0141857
7												0.0176143
7.5												0.0217571
8												0.0277571
8.5												0.0359
9												0.0447571
9.5												0.0527571
10												0.0599
10.5												0.0657571
11												0.0703286
11.5												0.0734714
12												0.0747571
12.5												0.0757571
13												0.0780429
13.5												0.0797571
14												0.0817571
14.5												0.0826143
15												0.0833286
15.5												0.0826143
16												0.0813286
16.5												0.0787571
17												0.0764714
17.5												0.0739
18												0.0723286
18.5												0.0706143
19												0.0687571
19.5												0.0671857
20												0.0657571
20.5												0.0644714
21												0.0626143
21.5												0.0610429
22												0.0593286
22.5												0.0583286
23												0.0567571
23.5												0.0551857
24												0.0534714
24.5												0.0523286
25												0.0506143
25.5												0.0490429
26												0.0477571
26.5												0.0464714
27												0.0453286
27.5												0.0440429
28												0.0427571
28.5												0.0416143
29												0.0403286
29.5												0.0390429
30												0.0377571
30.5												0.0364714
31												0.0353286
31.5												0.0340429
32												0.0327571
32.5												0.0316143
33												0.0303286
33.5												0.0290429
34												0.0274714
34.5												0.0259
35												0.0241857
35.5												0.0223286
36												0.0201857
36.5												0.0179
37												0.0153286
37.5												0.0126143
38												0.00961429
38.5												0.00675714
39												0.00418571
39.5												0.00204286
40												0.000328571
40.5												-0.000814286
41												-0.00152857
41.5												-0.00152857
42												-0.00124286
42.5												-0.000957143
43												-0.000814286
43.5												-0.000528571
44												-0.000671429
44.5												-0.000528571
45												-0.000814286
45.5												-0.00124286
46												-0.00152857
46.5												-0.00167143
47												-0.0021
47.5												-0.00295714
48												-0.00367143
48.5												-0.00424286
49												-0.00452857
49.5												-0.00495714
50												-0.00552857
50.5												-0.00595714
51												-0.00567143
51.5												-0.00567143
52												-0.00524286
52.5												-0.00467143
53												-0.00381429
53.5												-0.00281429
54												-0.00181429
54.5												-0.000814286
0													0.00304286
0.5													0.00318571
1													0.00347143
1.5													0.00375714
2													0.00418571
2.5													0.00447143
3													0.00504286
3.5													0.00547143
4													0.00604286
4.5													0.00661429
5													0.00775714
5.5													0.00904286
6													0.0110429
6.5													0.0133286
7													0.0169
7.5													0.0217571
8													0.0289
8.5													0.0371857
9													0.0450429
9.5													0.0523286
10													0.0589
10.5													0.0641857
11													0.0684714
11.5													0.0707571
12													0.0716143
12.5													0.0731857
13													0.0747571
13.5													0.0767571
14													0.0786143
14.5													0.0801857
15													0.0811857
15.5													0.0819
16													0.0817571
16.5													0.0811857
17													0.0801857
17.5													0.0793286
18													0.0780429
18.5													0.0766143
19													0.0750429
19.5													0.0736143
20													0.0727571
20.5													0.0724714
21													0.0716143
21.5													0.0703286
22													0.0691857
22.5													0.0681857
23													0.0671857
23.5													0.0657571
24													0.0636143
24.5													0.0620429
25													0.0610429
25.5													0.0601857
26													0.0590429
26.5													0.0581857
27													0.0574714
27.5													0.0569
28													0.0564714
28.5													0.0557571
29													0.0551857
29.5													0.0550429
30													0.0550429
30.5													0.0544714
31													0.0539
31.5													0.0530429
32													0.0524714
32.5													0.0517571
33													0.0506143
33.5													0.0491857
34													0.0493286
34.5													0.0486143
35													0.0479
35.5													0.0471857
36													0.0463286
36.5													0.0459
37													0.0450429
37.5													0.0433286
38													0.0423286
38.5													0.0416143
39													0.0407571
39.5													0.0400429
40													0.0390429
40.5													0.0383286
41													0.0374714
41.5													0.0369
42													0.0359
42.5													0.0350429
43													0.0340429
43.5													0.0331857
44													0.0321857
44.5													0.0311857
45													0.0301857
45.5													0.0291857
46													0.0281857
46.5													0.0271857
47													0.0260429
47.5													0.0249
48													0.0237571
48.5													0.0223286
49													0.0209
49.5													0.0191857
50													0.0171857
50.5													0.0149
51													0.0123286
51.5													0.00947143
52													0.0069
52.5													0.00447143
53													0.00247143
53.5													0.0009
54													-0.000242857
54.5													-0.000814286
0														0.0147571
0.5														0.0127571
1														0.0109
1.5														0.00904286
2														0.00718571
2.5														0.0119
3														0.0123286
3.5														0.0127571
4														0.0134714
4.5														0.0141857
5														0.0153286
5.5														0.0167571
6														0.0143286
6.5														0.0167571
7														0.0201857
7.5														0.0251857
8														0.0321857
8.5														0.0421857
9														0.0521857
9.5														0.0610429
10														0.0693286
10.5														0.0764714
11														0.0823286
11.5														0.103329
12														0.104329
12.5														0.105471
13														0.113471
13.5														0.130043
14														0.131471
14.5														0.132757
15														0.116329
15.5														0.116471
16														0.115614
16.5														0.108614
17														0.0930429
17.5														0.0924714
18														0.0914714
18.5														0.0906143
19														0.0896143
19.5														0.0890429
20														0.0883286
20.5														0.0870429
21														0.0861857
21.5														0.0850429
22														0.0841857
22.5														0.0833286
23														0.0827571
23.5														0.0820429
24														0.0830429
24.5														0.0821857
25														0.0814714
25.5														0.0809
26														0.0801857
26.5														0.0791857
27														0.0784714
27.5														0.0761857
28														0.0754714
28.5														0.0753286
29														0.0744714
29.5														0.0739
30														0.0753286
30.5														0.0749
31														0.0741857
31.5														0.0740429
32														0.0731857
32.5														0.0727571
33														0.0721857
33.5														0.0699
34														0.0691857
34.5														0.0689
35														0.0690429
35.5														0.0696143
36														0.0693286
36.5														0.0690429
37														0.0699
37.5														0.0693286
38														0.0691857
38.5														0.0690429
39														0.0676143
39.5														0.0677571
40														0.0676143
40.5														0.0659
41														0.0664714
41.5														0.0660429
42														0.0649
42.5														0.0647571
43														0.0649
43.5														0.0656143
44														0.0653286
44.5														0.0647571
45														0.0664714
45.5														0.0671857
46														0.0677571
46.5														0.0670429
47														0.0696143
47.5														0.0701857
48														0.0744714
48.5														0.0863286
49														0.0873286
49.5														0.0870429
50														0.0917571
50.5														0.0874714
51														0.0871857
51.5														0.0943286
52														0.0799
52.5														0.0781857
53														0.0770429
53.5														0.0713286
54														0.0711857
54.5														0.0703286
0															0.00832857
0.5															0.0079
1															0.00761429
1.5															0.00718571
2															0.0069
2.5															0.00732857
3															0.00761429
3.5															0.00804286
4															0.00847143
4.5															0.00904286
5															0.0100429
5.5															0.0114714
6															0.0134714
6.5															0.0161857
7															0.0196143
7.5															0.0243286
8															0.0310429
8.5															0.0404714
9															0.0501857
9.5															0.0591857
10															0.0674714
10.5															0.0746143
11															0.0809
11.5															0.0851857
12															0.0869
12.5															0.0881857
13															0.0900429
13.5															0.0914714
14															0.0934714
14.5															0.0946143
15															0.0950429
15.5															0.0954714
16															0.0950429
16.5															0.0940429
17															0.0937571
17.5															0.0929
18															0.0924714
18.5															0.0921857
19															0.0911857
19.5															0.0909
20															0.0903286
20.5															0.0891857
21															0.0883286
21.5															0.0871857
22															0.0864714
22.5															0.0857571
23															0.0847571
23.5															0.0841857
24															0.0834714
24.5															0.0826143
25															0.0820429
25.5															0.0816143
26															0.0809
26.5															0.0800429
27															0.0794714
27.5															0.0787571
28															0.0780429
28.5															0.0779
29															0.0767571
29.5															0.0761857
30															0.0757571
30.5															0.0751857
31															0.0746143
31.5															0.0744714
32															0.0734714
32.5															0.0730429
33															0.0726143
33.5															0.0721857
34															0.0737571
34.5															0.0741857
35															0.0733286
35.5															0.0727571
36															0.0724714
36.5															0.0719
37															0.0726143
37.5															0.0697571
38															0.0687571
38.5															0.0686143
39															0.0683286
39.5															0.0691857
40															0.0687571
40.5															0.0670429
41															0.0669
41.5															0.0663286
42															0.0659
42.5															0.0656143
43															0.0646143
43.5															0.0651857
44															0.0653286
44.5															0.0651857
45															0.0650429
45.5															0.0649
46															0.0646143
46.5															0.0651857
47															0.0649
47.5															0.0653286
48															0.0650429
48.5															0.0657571
49															0.0667571
49.5															0.0667571
50															0.0659
50.5															0.0659
51															0.0649
51.5															0.0643286
52															0.0637571
52.5															0.0624714
53															0.0619
53.5															0.0607571
54															0.0596143
54.5															0.0591857
0																0.00661429
0.5																0.0069
1																0.00747143
1.5																0.0079
2																0.00832857
2.5																0.0089
3																0.00932857
3.5																0.00961429
4																0.0101857
4.5																0.0107571
5																0.0119
5.5																0.0134714
6																0.0153286
6.5																0.0180429
7																0.0220429
7.5																0.0270429
8																0.0337571
8.5																0.0429
9																0.0514714
9.5																0.0594714
10																0.0664714
10.5																0.0721857
11																0.0773286
11.5																0.0810429
12																0.0824714
12.5																0.0844714
13																0.0869
13.5																0.0893286
14																0.0913286
14.5																0.0929
15																0.0933286
15.5																0.0934714
16																0.0924714
16.5																0.0913286
17																0.0907571
17.5																0.0901857
18																0.0891857
18.5																0.0886143
19																0.0876143
19.5																0.0871857
20																0.0866143
20.5																0.0850429
21																0.0840429
21.5																0.0830429
22																0.0827571
22.5																0.0821857
23																0.0816143
23.5																0.0810429
24																0.0809
24.5																0.0804714
25																0.0801857
25.5																0.0791857
26																0.0784714
26.5																0.0776143
27																0.0770429
27.5																0.0764714
28																0.0760429
28.5																0.0760429
29																0.0760429
29.5																0.0757571
30																0.0756143
30.5																0.0753286
31																0.0747571
31.5																0.0744714
32																0.0737571
32.5																0.0731857
33																0.0729
33.5																0.0729
34																0.0726143
34.5																0.0724714
35																0.0719
35.5																0.0714714
36																0.0713286
36.5																0.0713286
37																0.0709
37.5																0.0703286
38																0.0703286
38.5																0.0704714
39																0.0703286
39.5																0.0699
40																0.0691857
40.5																0.0689
41																0.0689
41.5																0.0684714
42																0.0680429
42.5																0.0679
43																0.0679
43.5																0.0680429
44																0.0681857
44.5																0.0679
45																0.0677571
45.5																0.0676143
46																0.0674714
46.5																0.0670429
47																0.0666143
47.5																0.0661857
48																0.0660429
48.5																0.0656143
49																0.0651857
49.5																0.0647571
50																0.0644714
50.5																0.0643286
51																0.0637571
51.5																0.0633286
52																0.0631857
52.5																0.0629
53																0.0623286
53.5																0.0617571
54																0.0611857
54.5																0.0609
0																	0.00775714
0.5																	0.00818571
1																	0.00861429
1.5																	0.00904286
2																	0.00947143
2.5																	0.00932857
3																	0.00918571
3.5																	0.00918571
4																	0.00947143
4.5																	0.0099
5																	0.0104714
5.5																	0.0111857
6																	0.0121857
6.5																	0.0131857
7																	0.0147571
7.5																	0.0166143
8																	0.0190429
8.5																	0.0221857
9																	0.0264714
9.5																	0.0321857
10																	0.0407571
10.5																	0.0486143
11																	0.0559
11.5																	0.0623286
12																	0.0679
12.5																	0.0721857
13																	0.0750429
13.5																	0.0749
14																	0.0751857
14.5																	0.0759
15																	0.0767571
15.5																	0.0783286
16																	0.0796143
16.5																	0.0807571
17																	0.0820429
17.5																	0.0829
18																	0.0833286
18.5																	0.0833286
19																	0.0829
19.5																	0.0823286
20																	0.0816143
20.5																	0.0803286
21																	0.0791857
21.5																	0.0780429
22																	0.0774714
22.5																	0.0764714
23																	0.0757571
23.5																	0.0750429
24																	0.0751857
24.5																	0.0746143
25																	0.0741857
25.5																	0.0734714
26																	0.0729
26.5																	0.0721857
27																	0.0720429
27.5																	0.0709
28																	0.0701857
28.5																	0.0706143
29																	0.0707571
29.5																	0.0704714
30																	0.0706143
30.5																	0.0704714
31																	0.0704714
31.5																	0.0703286
32																	0.0696143
32.5																	0.0689
33																	0.0687571
33.5																	0.0686143
34																	0.0680429
34.5																	0.0677571
35																	0.0680429
35.5																	0.0674714
36																	0.0676143
36.5																	0.0673286
37																	0.0671857
37.5																	0.0669
38																	0.0667571
38.5																	0.0664714
39																	0.0663286
39.5																	0.0657571
40																	0.0656143
40.5																	0.0649
41																	0.0643286
41.5																	0.0640429
42																	0.0640429
42.5																	0.0637571
43																	0.0637571
43.5																	0.0634714
44																	0.0637571
44.5																	0.0637571
45																	0.0636143
45.5																	0.0631857
46																	0.0629
46.5																	0.0624714
47																	0.0623286
47.5																	0.0620429
48																	0.0621857
48.5																	0.0617571
49																	0.0613286
49.5																	0.0613286
50																	0.0610429
50.5																	0.0607571
51																	0.0606143
51.5																	0.0601857
52																	0.0600429
52.5																	0.0596143
53																	0.0589
53.5																	0.0584714
54																	0.0579
54.5																	0.0570429
0																		0.00918571
0.5																		0.00918571
1																		0.00932857
1.5																		0.00947143
2																		0.00961429
2.5																		0.0099
3																		0.0100429
3.5																		0.0103286
4																		0.0109
4.5																		0.0116143
5																		0.0124714
5.5																		0.0139
6																		0.0157571
6.5																		0.0186143
7																		0.0223286
7.5																		0.0270429
8																		0.0339
8.5																		0.0451857
9																		0.0547571
9.5																		0.0631857
10																		0.0706143
10.5																		0.0771857
11																		0.0829
11.5																		0.0867571
12																		0.0864714
12.5																		0.0877571
13																		0.0900429
13.5																		0.0919
14																		0.0936143
14.5																		0.0957571
15																		0.0966143
15.5																		0.0969
16																		0.0959
16.5																		0.0946143
17																		0.0940429
17.5																		0.0933286
18																		0.0917571
18.5																		0.0903286
19																		0.0897571
19.5																		0.0893286
20																		0.0884714
20.5																		0.0870429
21																		0.0857571
21.5																		0.0844714
22																		0.0837571
22.5																		0.0820429
23																		0.0811857
23.5																		0.0806143
24																		0.0803286
24.5																		0.0797571
25																		0.0793286
25.5																		0.0787571
26																		0.0781857
26.5																		0.0773286
27																		0.0769
27.5																		0.0763286
28																		0.0757571
28.5																		0.0757571
29																		0.0753286
29.5																		0.0764714
30																		0.0761857
30.5																		0.0757571
31																		0.0749
31.5																		0.0749
32																		0.0739
32.5																		0.0733286
33																		0.0713286
33.5																		0.0711857
34																		0.0704714
34.5																		0.0703286
35																		0.0691857
35.5																		0.0686143
36																		0.0684714
36.5																		0.0686143
37																		0.0683286
37.5																		0.0679
38																		0.0681857
38.5																		0.0684714
39																		0.0683286
39.5																		0.0677571
40																		0.0680429
40.5																		0.0677571
41																		0.0679
41.5																		0.0670429
42																		0.0676143
42.5																		0.0680429
43																		0.0686143
43.5																		0.0674714
44																		0.0671857
44.5																		0.0676143
45																		0.0686143
45.5																		0.0674714
46																		0.0663286
46.5																		0.0661857
47																		0.0659
47.5																		0.0666143
48																		0.0664714
48.5																		0.0659
49																		0.0664714
49.5																		0.0673286
50																		0.0674714
50.5																		0.0680429
51																		0.0676143
51.5																		0.0674714
52																		0.0676143
52.5																		0.0670429
53																		0.0664714
53.5																		0.0656143
54																		0.0651857
54.5																		0.0646143
0																			0.00575714
0.5																			0.00604286
1																			0.00647143
1.5																			0.0069
2																			0.00732857
2.5																			0.00747143
3																			0.00747143
3.5																			0.00747143
4																			0.00804286
4.5																			0.00875714
5																			0.00975714
5.5																			0.0113286
6																			0.0131857
6.5																			0.0159
7																			0.0194714
7.5																			0.0246143
8																			0.0317571
8.5																			0.0413286
9																			0.0503286
[truncated: 8,451 more rows]
[truncated: 47 more columns]
