# Supplementary material for: A self‐propagating, barcoded transposon system for the dynamic rewiring of genomic networks
Source: Mol Syst Biol. 2023 Mar 27;19(6):e11398. doi: 10.15252/msb.202211398 (PMC10258560; doi:10.15252/msb.202211398)
Supplement: Supplementary file 8 — Source Data for Figure 3 [file MSB-19-e11398-s007.zip › MSB-2022-11398RR-Figure_3_Source_Data-sd.xlsx]

## Sheet: Fig. 3A
	Ranked maximum OD values from across three replicates in second passaged
	MDS42 + pHelper	MDS42 + pHelper + Tn	MDS42 + pHelper + pOUT
D-Mannitol	1.8673	1.2716	1.2633
a-D-Lactose	1.1126	1.0717	1.1174
D-Xylose	0.839	0.8682	0.9299
N-Acetyl-D-Glucosamine	0.5504	0.6668	0.6392
D-Galactonic Acid y-Lactone	0.4208	0.5524	0.5638
Glucose-1-Phosphate	0.3466	0.3531	0.3702
D-Galacturonic Acid	0.3229	0.4629	0.4401
D-Malic Acid	0.3098	0.3601	0.3648
Pyruvic Acid Methyl Ester	0.2767	0.39	0.3557
D,L-a-Glycerol Phosphate	0.1845	0.1923	0.2039
Phenylethyl-amine	0.1552	0.0942	0.1297
b-Methyl-D-Glucoside	0.1206	0.1769	0.4898
Glycogen	0.1074	0.092	0.0906
D-Cellobiose	0.1054	0.1032	0.1022
Putrescine	0.1044	0.0994	0.135
y-Amino Butyric Acid	0.1035	0.0896	0.0891
Water	0.1015	0.0951	0.0936
Glycyl-L-Glutamic Acid	0.0995	0.3428	0.2159
L-Arginine	0.0974	0.0955	0.097
i-Erythritol	0.097	0.0873	0.0878
a-Cyclodextrin	0.0953	0.0845	0.0886
L-Asparagine	0.0946	0.1184	0.0996
L-Serine	0.0916	0.108	0.4931
D-Glucosaminic Acid	0.0915	0.0862	0.1011
a-Keto Butyric Acid	0.0898	0.1037	0.102
L-Threonine	0.0898	0.0953	0.0982
Itaconic Acid	0.0876	0.0909	0.1094
Tween 80	0.0872	0.1008	0.0979
Tween 40	0.0869	0.0986	0.096
4-Hydroxy Benzoic Acid	0.0865	0.0863	0.0866
L-Phenylalanine	0.0864	0.0904	0.0892
2-Hydroxy Benzoic Acid	0.0861	0.0925	0.0919

## Sheet: Fig. 3B
With antibiotics (Kan + Chlor)
	[L-ser] (g/L)	MDS42 + pHelper + Tn-pOUT (EVOL-1)								MDS42 + pHelper								MG1655 + pHelper
	6	0.5766	0.3828	0.4678	0.3171	0.4525	0.3714	0.4122	0.5879	0.0441	0.0424	0.0441	0.0439	0.0437	0.0441	0.0441	0.0479	0.0553	0.0523	0.0474	0.0463	0.0428	0.0427	0.0452	0.0464
	12	1.0186	0.7515	0.5513	0.5277	0.5648	0.8097	0.6273	0.4995	0.0446	0.0432	0.0442	0.0446	0.0445	0.0463	0.0433	0.0455	0.0458	0.0439	0.0442	0.0433	0.0423	0.0424	0.0437	0.0457
	24	1.2276	1.1027	0.9161	1.0269	0.9503	1.1117	0.741	0.684	0.0468	0.0437	0.0464	0.0475	0.0451	0.0469	0.0438	0.0482	0.0414	0.0428	0.0414	0.0416	0.0422	0.0428	0.0434	0.0424
	50	0.2308	0.0827	0.0754	0.1488	0.0973	0.1599	0.0897	0.0563	0.0396	0.0405	0.0417	0.0413	0.0413	0.0409	0.0409	0.0436	0.0403	0.0416	0.0427	0.04	0.0409	0.0418	0.0413	0.0431
Without antibiotics (Kan + Chlor)
	[L-ser] (g/L)	MDS42 + pHelper + Tn-pOUT (EVOL-1)								MDS42								MG1655
	6	0.8389	0.8435	0.7332	0.7388	0.84	0.8645	0.8464	0.8805	0.0432	0.044	0.0424	0.0432	0.0416	0.0458	0.0448	0.0428	0.0503	0.0474	0.0465	0.0494	0.0468	0.0508	0.0508	0.0437
	12	1.0899	1.1565	1.0924	1.1316	1.1484	1.1167	1.1827	1.147	0.0396	0.0424	0.041	0.0413	0.0414	0.0462	0.0445	0.0437	0.0488	0.0465	0.0435	0.0476	0.0452	0.0483	0.0449	0.0405
	24	1.1238	1.1382	1.0523	1.214	1.2312	1.2872	1.1977	1.2038	0.0386	0.0421	0.0402	0.0408	0.0413	0.0477	0.0467	0.0437	0.0456	0.0423	0.0436	0.0444	0.0453	0.0457	0.045	0.0418
	50	0.3053	0.3173	0.3225	0.3456	0.4421	0.7446	0.3973	0.6085	0.0379	0.0403	0.0396	0.0408	0.0398	0.0406	0.0414	0.0413	0.0414	0.0414	0.0384	0.0433	0.0434	0.0436	0.0434	0.0408

## Sheet: Fig. 3C
Time (h)	MDS42_pHelper_Tn-pOUT (EVOL-1) 24g/L L-serine								MDS42_pHelper_Tn-pOUT (EVOL-1) 50 g/L L-serine								MDS42_pHelper_Tn-pOUT (EVOL-1) 75 g/L L-serine								MDS42_pHelper_Tn-pOUT (EVOL-1) 100 g/L L-serine								MDS42_pHelper 24 g/L L-serine								MDS42_pHelper 50 g/L L-serine								MDS42_pHelper 75 g/L L-serine
0	0.077	0.074	0.073	0.077	0.078	0.08	0.076	0.074	0.068	0.076	0.074	0.076	0.076	0.08	0.078	0.071	0.079	0.077	0.08	0.079	0.08	0.082	0.075	0.078	0.08	0.076	0.075	0.078	0.085	0.078	0.082	0.084	0.094	0.086	0.092	0.089	0.09	0.093	0.078	0.084	0.084	0.08	0.082	0.087	0.078	0.083	0.083	0.086	0.102
0.166667	0.079	0.076	0.074	0.078	0.079	0.079	0.076	0.073	0.069	0.077	0.074	0.077	0.079	0.08	0.078	0.071	0.08	0.077	0.082	0.08	0.079	0.081	0.075	0.078	0.08	0.079	0.074	0.08	0.087	0.147	0.082	0.082	0.09	0.087	0.088	0.084	0.081	0.087	0.078	0.083	0.09	0.084	0.082	0.088	0.079	0.085	0.084	0.086	0.088
0.333333	0.078	0.075	0.074	0.077	0.078	0.079	0.075	0.074	0.068	0.077	0.073	0.076	0.077	0.079	0.077	0.07	0.079	0.077	0.081	0.08	0.078	0.081	0.074	0.077	0.079	0.078	0.073	0.08	0.086	0.139	0.082	0.082	0.091	0.087	0.088	0.083	0.08	0.086	0.077	0.082	0.09	0.083	0.082	0.087	0.078	0.083	0.085	0.087	0.089
0.5	0.08	0.074	0.073	0.078	0.078	0.079	0.076	0.074	0.069	0.076	0.072	0.076	0.077	0.079	0.077	0.07	0.08	0.076	0.081	0.08	0.078	0.081	0.074	0.077	0.08	0.078	0.074	0.08	0.086	0.132	0.082	0.082	0.091	0.086	0.088	0.084	0.08	0.086	0.076	0.082	0.091	0.083	0.081	0.087	0.078	0.083	0.085	0.085	0.088
0.666667	0.08	0.074	0.073	0.077	0.079	0.079	0.075	0.073	0.068	0.076	0.072	0.076	0.077	0.079	0.077	0.07	0.08	0.076	0.08	0.08	0.077	0.081	0.073	0.077	0.08	0.078	0.074	0.08	0.086	0.1	0.082	0.081	0.092	0.086	0.088	0.085	0.08	0.085	0.076	0.081	0.091	0.082	0.082	0.086	0.077	0.083	0.085	0.083	0.088
0.833333	0.081	0.074	0.073	0.079	0.081	0.08	0.076	0.074	0.069	0.076	0.073	0.076	0.078	0.08	0.078	0.071	0.081	0.076	0.081	0.08	0.078	0.082	0.075	0.078	0.08	0.079	0.076	0.08	0.088	0.095	0.083	0.082	0.092	0.086	0.088	0.086	0.08	0.086	0.077	0.082	0.092	0.083	0.081	0.087	0.078	0.084	0.085	0.084	0.089
1	0.081	0.074	0.073	0.081	0.081	0.081	0.077	0.074	0.068	0.076	0.073	0.076	0.078	0.08	0.078	0.071	0.081	0.076	0.08	0.08	0.078	0.082	0.075	0.077	0.08	0.079	0.076	0.08	0.088	0.112	0.083	0.082	0.092	0.086	0.088	0.086	0.079	0.086	0.1	0.082	0.092	0.084	0.081	0.087	0.078	0.083	0.084	0.083	0.088
1.16667	0.08	0.075	0.074	0.082	0.082	0.082	0.078	0.075	0.068	0.076	0.074	0.076	0.079	0.081	0.078	0.071	0.08	0.076	0.081	0.08	0.078	0.082	0.075	0.078	0.08	0.079	0.076	0.08	0.088	0.098	0.083	0.082	0.092	0.087	0.088	0.086	0.08	0.086	0.077	0.082	0.092	0.083	0.081	0.086	0.078	0.084	0.085	0.083	0.088
1.33333	0.082	0.076	0.075	0.083	0.085	0.084	0.079	0.076	0.068	0.077	0.075	0.077	0.078	0.082	0.079	0.072	0.081	0.076	0.081	0.08	0.078	0.082	0.076	0.078	0.08	0.079	0.077	0.08	0.087	0.087	0.083	0.083	0.093	0.087	0.089	0.087	0.079	0.086	0.077	0.082	0.092	0.083	0.082	0.087	0.078	0.083	0.084	0.082	0.088
1.5	0.083	0.076	0.075	0.083	0.086	0.086	0.08	0.076	0.069	0.077	0.075	0.077	0.079	0.082	0.08	0.072	0.081	0.076	0.081	0.08	0.078	0.081	0.076	0.078	0.08	0.079	0.076	0.08	0.087	0.132	0.083	0.082	0.093	0.088	0.089	0.088	0.079	0.086	0.077	0.083	0.092	0.084	0.082	0.087	0.078	0.084	0.084	0.083	0.088
1.66667	0.084	0.077	0.075	0.084	0.088	0.087	0.081	0.077	0.069	0.078	0.075	0.078	0.08	0.084	0.08	0.072	0.081	0.076	0.081	0.081	0.079	0.082	0.076	0.078	0.08	0.079	0.076	0.08	0.088	0.092	0.083	0.082	0.094	0.087	0.09	0.088	0.079	0.086	0.077	0.083	0.092	0.084	0.082	0.087	0.078	0.084	0.084	0.083	0.088
1.83333	0.085	0.077	0.076	0.085	0.091	0.09	0.082	0.077	0.07	0.078	0.076	0.078	0.081	0.084	0.081	0.073	0.082	0.077	0.081	0.081	0.081	0.083	0.077	0.079	0.08	0.079	0.076	0.08	0.088	0.112	0.084	0.083	0.094	0.087	0.09	0.089	0.08	0.086	0.078	0.084	0.093	0.084	0.082	0.088	0.078	0.084	0.085	0.084	0.089
2	0.086	0.079	0.076	0.086	0.093	0.092	0.084	0.079	0.07	0.078	0.076	0.079	0.081	0.086	0.081	0.074	0.082	0.077	0.081	0.081	0.082	0.083	0.078	0.079	0.081	0.079	0.076	0.08	0.088	0.081	0.084	0.083	0.094	0.088	0.091	0.09	0.08	0.086	0.078	0.083	0.092	0.084	0.083	0.088	0.078	0.084	0.085	0.083	0.089
2.16667	0.086	0.08	0.078	0.088	0.096	0.094	0.086	0.08	0.07	0.079	0.076	0.08	0.083	0.087	0.081	0.074	0.082	0.078	0.082	0.082	0.082	0.084	0.078	0.079	0.08	0.078	0.076	0.08	0.088	0.08	0.091	0.083	0.095	0.088	0.091	0.088	0.08	0.087	0.078	0.084	0.092	0.084	0.083	0.088	0.078	0.084	0.085	0.084	0.089
2.33333	0.087	0.082	0.079	0.09	0.099	0.096	0.087	0.081	0.071	0.079	0.077	0.08	0.084	0.088	0.082	0.075	0.083	0.078	0.082	0.082	0.083	0.085	0.078	0.08	0.081	0.078	0.076	0.08	0.089	0.156	0.085	0.084	0.095	0.088	0.091	0.09	0.08	0.087	0.078	0.085	0.093	0.085	0.083	0.088	0.078	0.084	0.084	0.085	0.089
2.5	0.088	0.083	0.079	0.091	0.102	0.099	0.088	0.082	0.071	0.08	0.077	0.081	0.085	0.09	0.083	0.076	0.082	0.078	0.082	0.082	0.085	0.086	0.079	0.08	0.08	0.078	0.076	0.079	0.088	0.086	0.084	0.084	0.096	0.089	0.092	0.091	0.08	0.087	0.078	0.084	0.093	0.085	0.084	0.088	0.078	0.084	0.084	0.084	0.089
2.66667	0.09	0.085	0.08	0.093	0.105	0.102	0.091	0.083	0.072	0.081	0.078	0.082	0.086	0.092	0.084	0.077	0.083	0.078	0.082	0.083	0.086	0.087	0.08	0.081	0.081	0.079	0.076	0.079	0.089	0.104	0.11	0.084	0.096	0.089	0.091	0.092	0.08	0.087	0.078	0.085	0.094	0.085	0.084	0.088	0.078	0.084	0.085	0.084	0.089
2.83333	0.091	0.086	0.081	0.096	0.11	0.103	0.092	0.085	0.072	0.082	0.078	0.082	0.088	0.094	0.085	0.077	0.084	0.079	0.082	0.083	0.086	0.088	0.081	0.082	0.08	0.079	0.075	0.08	0.09	0.082	0.086	0.084	0.096	0.089	0.092	0.091	0.08	0.088	0.078	0.085	0.093	0.085	0.083	0.088	0.078	0.085	0.085	0.086	0.089
3	0.093	0.089	0.083	0.098	0.114	0.107	0.095	0.087	0.074	0.083	0.08	0.084	0.09	0.095	0.086	0.078	0.084	0.08	0.083	0.084	0.088	0.09	0.083	0.082	0.08	0.08	0.075	0.08	0.091	0.083	0.086	0.085	0.096	0.089	0.092	0.091	0.08	0.088	0.078	0.085	0.094	0.085	0.084	0.088	0.079	0.085	0.085	0.085	0.089
3.16667	0.095	0.09	0.084	0.101	0.12	0.111	0.097	0.089	0.074	0.083	0.08	0.086	0.09	0.097	0.087	0.079	0.084	0.08	0.083	0.085	0.09	0.091	0.083	0.083	0.08	0.08	0.075	0.08	0.091	0.084	0.086	0.085	0.096	0.089	0.092	0.092	0.08	0.087	0.078	0.086	0.093	0.085	0.084	0.088	0.078	0.085	0.085	0.086	0.089
3.33333	0.097	0.093	0.086	0.105	0.126	0.114	0.099	0.09	0.074	0.084	0.082	0.086	0.092	0.1	0.088	0.08	0.085	0.08	0.083	0.085	0.09	0.093	0.085	0.083	0.08	0.08	0.075	0.081	0.092	0.084	0.086	0.086	0.097	0.09	0.092	0.092	0.08	0.088	0.079	0.086	0.094	0.085	0.084	0.088	0.078	0.085	0.085	0.085	0.089
3.5	0.099	0.095	0.086	0.107	0.131	0.117	0.102	0.093	0.076	0.085	0.082	0.088	0.093	0.102	0.09	0.081	0.085	0.081	0.084	0.085	0.092	0.094	0.086	0.084	0.08	0.081	0.075	0.081	0.092	0.084	0.087	0.086	0.097	0.09	0.093	0.093	0.081	0.088	0.079	0.086	0.094	0.085	0.084	0.088	0.079	0.086	0.085	0.087	0.089
3.66667	0.102	0.098	0.089	0.111	0.139	0.123	0.105	0.095	0.076	0.086	0.083	0.089	0.095	0.105	0.091	0.083	0.086	0.082	0.084	0.087	0.092	0.096	0.088	0.085	0.081	0.082	0.075	0.082	0.094	0.086	0.087	0.086	0.097	0.09	0.093	0.092	0.081	0.089	0.079	0.087	0.093	0.086	0.085	0.088	0.079	0.086	0.086	0.088	0.089
3.83333	0.105	0.102	0.091	0.116	0.147	0.128	0.108	0.098	0.077	0.088	0.085	0.091	0.097	0.108	0.093	0.084	0.086	0.082	0.085	0.088	0.093	0.097	0.088	0.085	0.081	0.082	0.075	0.082	0.094	0.086	0.087	0.087	0.098	0.09	0.093	0.093	0.081	0.089	0.078	0.086	0.094	0.085	0.084	0.088	0.079	0.085	0.085	0.087	0.089
4	0.107	0.104	0.092	0.12	0.154	0.134	0.112	0.1	0.079	0.088	0.086	0.092	0.1	0.111	0.094	0.085	0.087	0.082	0.085	0.088	0.094	0.099	0.091	0.086	0.081	0.082	0.076	0.082	0.095	0.088	0.087	0.086	0.097	0.09	0.093	0.093	0.082	0.09	0.079	0.087	0.094	0.085	0.084	0.088	0.079	0.086	0.085	0.088	0.09
4.16667	0.111	0.109	0.095	0.125	0.163	0.141	0.116	0.104	0.079	0.09	0.086	0.094	0.102	0.113	0.095	0.087	0.087	0.083	0.085	0.089	0.096	0.1	0.092	0.087	0.081	0.082	0.076	0.083	0.096	0.092	0.087	0.087	0.097	0.09	0.092	0.093	0.081	0.088	0.078	0.086	0.093	0.085	0.084	0.088	0.079	0.085	0.085	0.087	0.089
4.33333	0.114	0.112	0.098	0.131	0.174	0.149	0.12	0.108	0.08	0.091	0.088	0.095	0.104	0.118	0.098	0.088	0.089	0.084	0.086	0.09	0.097	0.102	0.093	0.088	0.081	0.082	0.076	0.083	0.098	0.155	0.088	0.088	0.098	0.09	0.093	0.094	0.082	0.09	0.079	0.087	0.094	0.086	0.084	0.088	0.079	0.087	0.085	0.089	0.089
4.5	0.118	0.117	0.101	0.136	0.188	0.156	0.125	0.112	0.082	0.093	0.088	0.097	0.107	0.122	0.1	0.09	0.09	0.084	0.087	0.091	0.099	0.104	0.095	0.09	0.082	0.083	0.077	0.084	0.099	0.09	0.118	0.088	0.098	0.09	0.094	0.094	0.082	0.09	0.079	0.087	0.094	0.086	0.084	0.088	0.079	0.084	0.085	0.088	0.09
4.66667	0.121	0.122	0.105	0.143	0.201	0.164	0.13	0.116	0.082	0.095	0.09	0.099	0.111	0.126	0.102	0.092	0.091	0.084	0.087	0.091	0.1	0.106	0.096	0.091	0.082	0.083	0.077	0.084	0.099	0.157	0.114	0.088	0.098	0.089	0.094	0.094	0.08	0.089	0.079	0.088	0.093	0.085	0.084	0.088	0.079	0.086	0.085	0.088	0.089
4.83333	0.127	0.127	0.109	0.15	0.216	0.174	0.136	0.122	0.084	0.096	0.091	0.102	0.114	0.131	0.105	0.094	0.092	0.086	0.088	0.093	0.103	0.109	0.098	0.092	0.083	0.083	0.078	0.084	0.101	0.141	0.09	0.088	0.099	0.09	0.094	0.095	0.081	0.09	0.08	0.087	0.094	0.086	0.084	0.089	0.079	0.086	0.086	0.09	0.089
5	0.133	0.134	0.114	0.159	0.232	0.185	0.142	0.127	0.086	0.098	0.093	0.104	0.118	0.136	0.108	0.096	0.092	0.087	0.089	0.094	0.104	0.111	0.099	0.095	0.083	0.084	0.078	0.084	0.102	0.15	0.091	0.088	0.098	0.091	0.095	0.095	0.081	0.09	0.079	0.088	0.094	0.086	0.084	0.088	0.079	0.085	0.085	0.088	0.09
5.16667	0.138	0.141	0.117	0.168	0.253	0.198	0.15	0.133	0.088	0.1	0.094	0.107	0.121	0.14	0.11	0.099	0.094	0.087	0.09	0.096	0.107	0.113	0.102	0.096	0.083	0.084	0.078	0.084	0.102	0.116	0.116	0.09	0.099	0.091	0.095	0.096	0.08	0.089	0.079	0.088	0.095	0.086	0.084	0.088	0.079	0.084	0.086	0.089	0.09
5.33333	0.146	0.15	0.122	0.18	0.274	0.21	0.157	0.139	0.089	0.101	0.096	0.111	0.125	0.145	0.114	0.101	0.095	0.088	0.09	0.098	0.108	0.116	0.103	0.097	0.083	0.084	0.077	0.085	0.103	0.098	0.092	0.09	0.098	0.091	0.094	0.096	0.08	0.089	0.08	0.088	0.094	0.086	0.084	0.088	0.079	0.084	0.086	0.089	0.089
5.5	0.152	0.159	0.128	0.193	0.3	0.227	0.167	0.146	0.091	0.104	0.098	0.113	0.13	0.15	0.118	0.104	0.096	0.089	0.091	0.099	0.111	0.119	0.106	0.099	0.083	0.084	0.077	0.085	0.105	0.121	0.093	0.091	0.098	0.091	0.095	0.097	0.08	0.09	0.08	0.088	0.094	0.086	0.084	0.087	0.079	0.086	0.086	0.089	0.089
5.66667	0.16	0.168	0.134	0.206	0.325	0.245	0.179	0.155	0.093	0.106	0.099	0.117	0.134	0.156	0.121	0.108	0.097	0.091	0.092	0.1	0.113	0.121	0.108	0.1	0.084	0.085	0.078	0.085	0.107	0.104	0.094	0.091	0.098	0.091	0.095	0.097	0.08	0.09	0.08	0.088	0.094	0.086	0.084	0.088	0.079	0.086	0.086	0.09	0.089
5.83333	0.171	0.18	0.141	0.224	0.354	0.266	0.192	0.165	0.095	0.109	0.101	0.122	0.141	0.161	0.124	0.11	0.099	0.092	0.092	0.101	0.116	0.124	0.11	0.101	0.084	0.086	0.078	0.085	0.108	0.105	0.109	0.091	0.098	0.091	0.095	0.096	0.08	0.09	0.079	0.088	0.094	0.086	0.084	0.088	0.079	0.086	0.085	0.089	0.088
6	0.181	0.193	0.149	0.245	0.384	0.291	0.207	0.177	0.097	0.112	0.105	0.126	0.146	0.168	0.128	0.114	0.1	0.094	0.093	0.103	0.12	0.128	0.113	0.102	0.084	0.086	0.079	0.086	0.108	0.105	0.096	0.092	0.098	0.092	0.095	0.098	0.08	0.089	0.079	0.088	0.094	0.086	0.084	0.088	0.079	0.086	0.086	0.09	0.089
6.16667	0.194	0.206	0.157	0.263	0.421	0.315	0.222	0.188	0.101	0.116	0.107	0.129	0.151	0.174	0.132	0.117	0.1	0.095	0.094	0.105	0.121	0.132	0.115	0.104	0.084	0.087	0.079	0.086	0.112	0.168	0.125	0.093	0.099	0.092	0.095	0.097	0.08	0.09	0.08	0.088	0.094	0.086	0.084	0.088	0.079	0.085	0.085	0.09	0.089
6.33333	0.208	0.222	0.166	0.288	0.46	0.342	0.24	0.202	0.103	0.119	0.11	0.135	0.158	0.184	0.137	0.122	0.102	0.096	0.096	0.107	0.126	0.135	0.118	0.106	0.084	0.088	0.08	0.087	0.113	0.114	0.097	0.095	0.099	0.092	0.096	0.097	0.08	0.09	0.08	0.088	0.094	0.086	0.084	0.088	0.08	0.086	0.086	0.09	0.089
6.5	0.224	0.241	0.18	0.314	0.502	0.374	0.259	0.218	0.106	0.122	0.113	0.14	0.165	0.192	0.141	0.126	0.104	0.097	0.098	0.109	0.131	0.137	0.122	0.108	0.085	0.088	0.08	0.088	0.116	0.11	0.098	0.096	0.099	0.092	0.095	0.098	0.081	0.091	0.08	0.088	0.094	0.086	0.085	0.088	0.079	0.086	0.086	0.089	0.089
6.66667	0.243	0.262	0.193	0.342	0.542	0.404	0.28	0.235	0.108	0.126	0.116	0.145	0.172	0.201	0.148	0.13	0.105	0.098	0.099	0.113	0.134	0.141	0.126	0.11	0.086	0.089	0.081	0.089	0.118	0.113	0.1	0.096	0.099	0.092	0.096	0.098	0.081	0.091	0.08	0.089	0.094	0.087	0.084	0.088	0.079	0.086	0.086	0.09	0.089
6.83333	0.264	0.284	0.213	0.369	0.574	0.438	0.303	0.253	0.112	0.131	0.119	0.15	0.179	0.209	0.152	0.134	0.107	0.1	0.1	0.114	0.137	0.145	0.128	0.113	0.086	0.09	0.081	0.089	0.118	0.109	0.1	0.096	0.099	0.093	0.096	0.098	0.081	0.091	0.08	0.089	0.094	0.086	0.084	0.089	0.08	0.086	0.086	0.09	0.088
7	0.286	0.306	0.228	0.401	0.607	0.483	0.329	0.274	0.115	0.134	0.123	0.156	0.186	0.221	0.159	0.138	0.109	0.102	0.102	0.117	0.142	0.152	0.132	0.115	0.086	0.09	0.081	0.09	0.12	0.145	0.102	0.098	0.1	0.093	0.096	0.099	0.081	0.091	0.08	0.089	0.095	0.087	0.084	0.088	0.079	0.086	0.086	0.09	0.089
7.16667	0.31	0.341	0.251	0.443	0.648	0.523	0.358	0.297	0.118	0.139	0.127	0.164	0.2	0.234	0.165	0.142	0.111	0.104	0.103	0.12	0.144	0.156	0.135	0.118	0.086	0.091	0.081	0.09	0.123	0.113	0.103	0.098	0.099	0.092	0.097	0.098	0.081	0.091	0.08	0.088	0.094	0.086	0.084	0.089	0.079	0.086	0.086	0.09	0.089
7.33333	0.335	0.371	0.273	0.485	0.666	0.56	0.395	0.323	0.122	0.145	0.131	0.168	0.209	0.246	0.172	0.147	0.112	0.106	0.105	0.122	0.149	0.16	0.138	0.12	0.087	0.091	0.082	0.091	0.123	0.142	0.104	0.1	0.1	0.093	0.097	0.098	0.08	0.089	0.08	0.088	0.095	0.087	0.084	0.088	0.079	0.086	0.086	0.09	0.089
7.5	0.362	0.408	0.297	0.53	0.698	0.593	0.438	0.355	0.126	0.15	0.135	0.178	0.218	0.26	0.179	0.152	0.115	0.108	0.107	0.127	0.152	0.165	0.142	0.122	0.088	0.093	0.082	0.092	0.126	0.117	0.106	0.101	0.1	0.094	0.096	0.098	0.08	0.091	0.08	0.089	0.095	0.086	0.085	0.088	0.079	0.086	0.086	0.09	0.089
7.66667	0.394	0.45	0.322	0.565	0.718	0.624	0.485	0.395	0.13	0.156	0.14	0.186	0.231	0.275	0.188	0.158	0.117	0.111	0.108	0.13	0.157	0.168	0.146	0.125	0.088	0.094	0.083	0.093	0.127	0.119	0.108	0.102	0.1	0.094	0.097	0.098	0.081	0.091	0.08	0.089	0.095	0.087	0.084	0.088	0.079	0.086	0.086	0.09	0.089
7.83333	0.438	0.486	0.342	0.601	0.741	0.655	0.522	0.436	0.134	0.162	0.145	0.198	0.24	0.292	0.197	0.164	0.12	0.113	0.11	0.133	0.161	0.17	0.149	0.127	0.088	0.095	0.084	0.094	0.129	0.12	0.108	0.102	0.1	0.093	0.097	0.098	0.081	0.091	0.08	0.088	0.095	0.087	0.084	0.088	0.079	0.086	0.085	0.09	0.089
8	0.469	0.526	0.38	0.632	0.758	0.685	0.56	0.472	0.138	0.17	0.152	0.208	0.254	0.312	0.206	0.171	0.122	0.116	0.113	0.135	0.165	0.175	0.153	0.13	0.089	0.096	0.085	0.096	0.132	0.123	0.11	0.103	0.1	0.093	0.097	0.098	0.081	0.091	0.081	0.089	0.096	0.086	0.085	0.089	0.079	0.087	0.088	0.09	0.089
8.16667	0.503	0.576	0.422	0.664	0.763	0.714	0.59	0.51	0.142	0.182	0.159	0.216	0.269	0.332	0.217	0.179	0.124	0.119	0.116	0.138	0.167	0.18	0.158	0.133	0.089	0.097	0.085	0.096	0.132	0.126	0.112	0.105	0.1	0.094	0.097	0.098	0.08	0.091	0.08	0.088	0.095	0.087	0.084	0.088	0.079	0.087	0.09	0.09	0.089
8.33333	0.54	0.594	0.447	0.693	0.776	0.74	0.623	0.538	0.15	0.19	0.166	0.229	0.287	0.351	0.23	0.186	0.127	0.123	0.118	0.142	0.172	0.185	0.162	0.136	0.09	0.098	0.086	0.098	0.135	0.126	0.113	0.105	0.1	0.093	0.097	0.099	0.081	0.091	0.08	0.089	0.095	0.087	0.085	0.089	0.079	0.087	0.092	0.09	0.089
8.5	0.565	0.611	0.49	0.731	0.798	0.752	0.652	0.566	0.155	0.197	0.171	0.245	0.304	0.373	0.242	0.195	0.129	0.124	0.119	0.146	0.177	0.189	0.164	0.138	0.09	0.099	0.086	0.098	0.138	0.21	0.114	0.106	0.101	0.093	0.096	0.098	0.082	0.091	0.08	0.089	0.095	0.087	0.084	0.088	0.079	0.087	0.085	0.09	0.089
8.66667	0.584	0.636	0.528	0.752	0.798	0.771	0.678	0.599	0.162	0.206	0.178	0.259	0.321	0.392	0.256	0.205	0.131	0.128	0.122	0.15	0.18	0.194	0.168	0.141	0.091	0.1	0.087	0.099	0.139	0.13	0.115	0.107	0.101	0.093	0.096	0.098	0.081	0.09	0.08	0.089	0.095	0.086	0.085	0.088	0.079	0.086	0.094	0.09	0.088
8.83333	0.603	0.666	0.561	0.75	0.812	0.779	0.701	0.626	0.168	0.214	0.188	0.276	0.34	0.412	0.272	0.215	0.134	0.131	0.124	0.154	0.184	0.198	0.171	0.144	0.091	0.101	0.087	0.1	0.141	0.132	0.117	0.108	0.101	0.094	0.097	0.098	0.082	0.091	0.081	0.089	0.095	0.086	0.084	0.089	0.079	0.087	0.089	0.09	0.088
9	0.631	0.699	0.598	0.764	0.823	0.789	0.723	0.648	0.175	0.226	0.201	0.291	0.358	0.432	0.286	0.228	0.136	0.133	0.128	0.159	0.188	0.204	0.175	0.147	0.092	0.102	0.088	0.102	0.143	0.141	0.118	0.109	0.1	0.093	0.096	0.097	0.082	0.091	0.081	0.089	0.095	0.086	0.085	0.089	0.079	0.087	0.085	0.09	0.087
9.16667	0.653	0.724	0.626	0.778	0.844	0.801	0.742	0.664	0.182	0.239	0.213	0.31	0.383	0.451	0.303	0.243	0.138	0.136	0.133	0.163	0.193	0.21	0.18	0.15	0.092	0.104	0.089	0.103	0.146	0.205	0.12	0.11	0.101	0.094	0.096	0.098	0.081	0.091	0.081	0.089	0.095	0.086	0.084	0.088	0.079	0.087	0.098	0.09	0.088
9.33333	0.667	0.735	0.649	0.765	0.849	0.808	0.748	0.685	0.19	0.254	0.224	0.326	0.403	0.472	0.321	0.256	0.141	0.14	0.134	0.163	0.199	0.216	0.183	0.153	0.093	0.105	0.09	0.104	0.148	0.149	0.122	0.112	0.1	0.094	0.097	0.098	0.082	0.091	0.08	0.089	0.095	0.086	0.084	0.089	0.079	0.087	0.096	0.09	0.088
9.5	0.689	0.723	0.672	0.778	0.863	0.821	0.758	0.706	0.201	0.267	0.236	0.347	0.421	0.492	0.34	0.27	0.144	0.144	0.136	0.168	0.204	0.221	0.189	0.156	0.094	0.107	0.091	0.105	0.152	0.15	0.123	0.112	0.101	0.094	0.096	0.098	0.082	0.091	0.08	0.088	0.097	0.086	0.084	0.089	0.079	0.087	0.085	0.09	0.088
9.66667	0.7	0.714	0.708	0.792	0.875	0.835	0.766	0.723	0.21	0.285	0.251	0.367	0.442	0.504	0.359	0.282	0.146	0.147	0.14	0.174	0.207	0.225	0.194	0.158	0.094	0.108	0.091	0.106	0.152	0.187	0.125	0.114	0.1	0.094	0.097	0.098	0.082	0.091	0.084	0.089	0.095	0.086	0.085	0.088	0.079	0.087	0.085	0.09	0.087
9.83333	0.711	0.758	0.735	0.818	0.893	0.852	0.777	0.74	0.22	0.303	0.263	0.391	0.462	0.519	0.38	0.298	0.148	0.149	0.143	0.175	0.213	0.233	0.199	0.16	0.095	0.109	0.093	0.108	0.155	0.196	0.142	0.114	0.1	0.094	0.097	0.097	0.082	0.092	0.081	0.089	0.096	0.086	0.084	0.089	0.079	0.088	0.09	0.09	0.088
10	0.713	0.729	0.745	0.835	0.911	0.864	0.791	0.749	0.235	0.317	0.279	0.411	0.477	0.528	0.4	0.312	0.152	0.151	0.147	0.182	0.217	0.238	0.203	0.164	0.096	0.11	0.093	0.109	0.155	0.147	0.127	0.115	0.101	0.094	0.097	0.099	0.082	0.091	0.081	0.089	0.096	0.086	0.084	0.089	0.079	0.087	0.085	0.09	0.088
10.1667	0.723	0.762	0.761	0.838	0.92	0.875	0.801	0.763	0.246	0.339	0.296	0.431	0.496	0.537	0.42	0.33	0.152	0.155	0.15	0.184	0.224	0.244	0.207	0.166	0.097	0.112	0.095	0.111	0.158	0.212	0.129	0.116	0.1	0.093	0.097	0.098	0.082	0.092	0.081	0.089	0.096	0.086	0.085	0.089	0.079	0.088	0.093	0.09	0.089
10.3333	0.724	0.791	0.765	0.863	0.936	0.889	0.818	0.774	0.261	0.359	0.316	0.451	0.51	0.545	0.441	0.348	0.154	0.158	0.154	0.189	0.229	0.251	0.214	0.169	0.097	0.113	0.095	0.112	0.158	0.16	0.131	0.117	0.101	0.093	0.096	0.099	0.089	0.088	0.081	0.089	0.095	0.086	0.084	0.088	0.079	0.086	0.085	0.09	0.089
10.5	0.741	0.811	0.773	0.886	0.961	0.904	0.834	0.79	0.277	0.378	0.335	0.471	0.521	0.555	0.456	0.364	0.156	0.16	0.156	0.195	0.235	0.258	0.218	0.171	0.098	0.114	0.097	0.114	0.161	0.185	0.133	0.118	0.101	0.093	0.096	0.098	0.079	0.09	0.08	0.088	0.096	0.086	0.085	0.089	0.078	0.087	0.086	0.09	0.089
10.6667	0.751	0.82	0.779	0.886	0.969	0.92	0.845	0.804	0.291	0.396	0.356	0.486	0.525	0.566	0.472	0.381	0.158	0.163	0.16	0.198	0.24	0.265	0.223	0.174	0.098	0.115	0.098	0.115	0.162	0.158	0.146	0.118	0.101	0.093	0.097	0.097	0.081	0.09	0.08	0.089	0.096	0.086	0.085	0.089	0.078	0.087	0.085	0.089	0.089
10.8333	0.764	0.83	0.78	0.907	0.993	0.935	0.859	0.823	0.304	0.417	0.378	0.502	0.536	0.581	0.49	0.397	0.161	0.167	0.161	0.206	0.25	0.273	0.229	0.177	0.098	0.116	0.099	0.117	0.164	0.157	0.159	0.12	0.101	0.093	0.097	0.098	0.081	0.09	0.08	0.089	0.096	0.086	0.085	0.089	0.078	0.087	0.098	0.09	0.088
11	0.778	0.843	0.797	0.909	0.998	0.95	0.871	0.833	0.318	0.436	0.402	0.503	0.538	0.591	0.5	0.415	0.164	0.171	0.165	0.21	0.256	0.282	0.236	0.179	0.099	0.117	0.1	0.118	0.165	0.18	0.136	0.121	0.101	0.093	0.097	0.098	0.081	0.09	0.08	0.089	0.096	0.086	0.085	0.089	0.078	0.086	0.098	0.09	0.088
11.1667	0.794	0.862	0.822	0.928	1.025	0.967	0.883	0.848	0.331	0.454	0.42	0.512	0.551	0.605	0.511	0.431	0.166	0.176	0.168	0.217	0.265	0.29	0.243	0.183	0.1	0.119	0.101	0.12	0.166	0.233	0.138	0.122	0.101	0.093	0.097	0.098	0.081	0.091	0.08	0.089	0.096	0.086	0.085	0.09	0.078	0.087	0.095	0.089	0.089
11.3333	0.807	0.876	0.834	0.946	1.044	0.986	0.902	0.863	0.346	0.472	0.434	0.52	0.561	0.616	0.523	0.445	0.168	0.18	0.171	0.221	0.272	0.298	0.249	0.186	0.1	0.12	0.103	0.121	0.168	0.158	0.139	0.122	0.101	0.093	0.096	0.098	0.081	0.091	0.08	0.089	0.096	0.086	0.085	0.089	0.079	0.087	0.097	0.089	0.089
11.5	0.816	0.89	0.852	0.954	1.054	0.998	0.912	0.876	0.364	0.491	0.454	0.521	0.567	0.624	0.532	0.459	0.172	0.184	0.175	0.226	0.279	0.306	0.254	0.188	0.1	0.12	0.104	0.121	0.168	0.159	0.14	0.124	0.101	0.093	0.096	0.098	0.081	0.09	0.08	0.089	0.095	0.086	0.085	0.089	0.078	0.087	0.085	0.089	0.088
11.6667	0.835	0.903	0.863	0.97	1.073	1.018	0.929	0.893	0.378	0.504	0.473	0.527	0.578	0.637	0.544	0.466	0.176	0.19	0.179	0.232	0.287	0.314	0.262	0.191	0.101	0.122	0.105	0.123	0.169	0.16	0.142	0.124	0.101	0.093	0.097	0.098	0.08	0.089	0.079	0.089	0.096	0.086	0.085	0.089	0.078	0.084	0.083	0.09	0.088
11.8333	0.851	0.918	0.877	0.994	1.094	1.037	0.947	0.909	0.39	0.512	0.488	0.544	0.587	0.651	0.555	0.466	0.177	0.195	0.184	0.239	0.294	0.323	0.268	0.195	0.102	0.124	0.106	0.124	0.169	0.161	0.143	0.125	0.101	0.093	0.097	0.099	0.08	0.09	0.08	0.089	0.097	0.086	0.086	0.089	0.079	0.085	0.084	0.089	0.089
12	0.862	0.915	0.873	1.014	1.114	1.056	0.968	0.924	0.41	0.51	0.507	0.562	0.596	0.67	0.567	0.481	0.179	0.198	0.189	0.247	0.304	0.333	0.278	0.199	0.103	0.124	0.108	0.126	0.171	0.163	0.145	0.127	0.101	0.093	0.097	0.099	0.081	0.089	0.08	0.089	0.096	0.086	0.086	0.089	0.078	0.086	0.084	0.09	0.088
12.1667	0.886	0.961	0.909	1.048	1.138	1.078	0.992	0.952	0.424	0.525	0.524	0.567	0.609	0.688	0.576	0.492	0.182	0.204	0.195	0.253	0.312	0.339	0.284	0.202	0.103	0.127	0.109	0.127	0.172	0.163	0.146	0.128	0.101	0.093	0.097	0.099	0.081	0.09	0.079	0.089	0.096	0.086	0.086	0.088	0.078	0.086	0.084	0.089	0.089
12.3333	0.887	0.959	0.912	1.043	1.145	1.088	0.999	0.957	0.434	0.515	0.527	0.573	0.618	0.702	0.589	0.499	0.185	0.208	0.2	0.259	0.32	0.347	0.293	0.204	0.104	0.128	0.11	0.128	0.173	0.164	0.147	0.128	0.101	0.093	0.097	0.098	0.081	0.091	0.079	0.089	0.095	0.086	0.086	0.088	0.078	0.087	0.083	0.09	0.088
12.5	0.906	0.988	0.935	1.057	1.155	1.098	1.013	0.976	0.443	0.528	0.536	0.579	0.633	0.719	0.597	0.511	0.187	0.213	0.205	0.267	0.327	0.355	0.302	0.208	0.105	0.13	0.112	0.129	0.175	0.165	0.147	0.129	0.101	0.093	0.097	0.099	0.082	0.09	0.08	0.089	0.095	0.086	0.086	0.089	0.078	0.085	0.088	0.092	0.088
12.6667	0.924	0.995	0.939	1.097	1.178	1.119	1.036	0.993	0.45	0.529	0.534	0.595	0.65	0.738	0.606	0.522	0.19	0.216	0.211	0.275	0.335	0.365	0.308	0.211	0.105	0.131	0.113	0.132	0.176	0.167	0.148	0.129	0.101	0.093	0.097	0.098	0.081	0.091	0.08	0.089	0.095	0.086	0.086	0.089	0.079	0.086	0.087	0.089	0.089
12.8333	0.943	1.011	0.955	1.098	1.197	1.134	1.051	1.014	0.455	0.532	0.533	0.608	0.665	0.753	0.617	0.533	0.193	0.22	0.216	0.284	0.343	0.373	0.315	0.214	0.106	0.133	0.114	0.134	0.177	0.167	0.15	0.13	0.102	0.093	0.098	0.099	0.081	0.091	0.079	0.089	0.095	0.085	0.086	0.089	0.078	0.086	0.084	0.089	0.088
13	0.962	1.031	0.974	1.12	1.214	1.148	1.071	1.031	0.464	0.543	0.543	0.621	0.685	0.767	0.631	0.547	0.195	0.225	0.221	0.292	0.352	0.38	0.322	0.217	0.106	0.134	0.114	0.136	0.178	0.168	0.151	0.131	0.101	0.094	0.097	0.098	0.082	0.091	0.079	0.089	0.096	0.086	0.086	0.089	0.079	0.087	0.088	0.09	0.088
13.1667	0.99	1.034	0.988	1.124	1.221	1.168	1.089	1.071	0.471	0.545	0.547	0.632	0.704	0.786	0.646	0.564	0.196	0.23	0.228	0.298	0.361	0.39	0.33	0.22	0.107	0.136	0.116	0.137	0.179	0.17	0.152	0.132	0.101	0.093	0.097	0.099	0.081	0.091	0.079	0.089	0.096	0.086	0.086	0.089	0.078	0.086	0.084	0.09	0.088
13.3333	0.996	1.05	0.998	1.134	1.229	1.178	1.098	1.072	0.47	0.55	0.553	0.642	0.714	0.797	0.66	0.567	0.198	0.235	0.233	0.305	0.368	0.397	0.339	0.224	0.107	0.136	0.117	0.137	0.179	0.17	0.152	0.132	0.102	0.094	0.097	0.099	0.081	0.088	0.079	0.089	0.095	0.086	0.086	0.088	0.078	0.085	0.083	0.09	0.088
13.5	1.013	1.068	1.014	1.161	1.246	1.189	1.109	1.089	0.478	0.554	0.565	0.657	0.727	0.81	0.676	0.575	0.198	0.242	0.239	0.312	0.376	0.404	0.346	0.227	0.108	0.138	0.117	0.139	0.181	0.171	0.153	0.133	0.101	0.094	0.098	0.098	0.081	0.09	0.079	0.089	0.096	0.085	0.086	0.089	0.078	0.085	0.085	0.088	0.088
13.6667	1.027	1.083	1.031	1.167	1.254	1.206	1.127	1.109	0.481	0.563	0.57	0.676	0.742	0.827	0.694	0.588	0.202	0.247	0.242	0.318	0.384	0.413	0.354	0.23	0.108	0.139	0.118	0.139	0.181	0.204	0.153	0.134	0.102	0.094	0.096	0.098	0.082	0.091	0.079	0.089	0.096	0.085	0.086	0.089	0.078	0.086	0.085	0.09	0.088
13.8333	1.051	1.12	1.056	1.198	1.281	1.219	1.142	1.126	0.481	0.586	0.577	0.7	0.759	0.843	0.711	0.603	0.203	0.255	0.25	0.329	0.394	0.422	0.364	0.234	0.109	0.14	0.12	0.141	0.182	0.173	0.154	0.134	0.101	0.093	0.097	0.1	0.081	0.09	0.079	0.089	0.096	0.085	0.085	0.089	0.078	0.085	0.084	0.088	0.087
14	1.066	1.136	1.075	1.2	1.297	1.235	1.157	1.144	0.488	0.6	0.589	0.715	0.774	0.863	0.726	0.618	0.206	0.261	0.257	0.336	0.403	0.432	0.371	0.237	0.109	0.142	0.122	0.142	0.183	0.173	0.155	0.134	0.101	0.093	0.097	0.1	0.08	0.09	0.079	0.089	0.096	0.085	0.084	0.089	0.078	0.085	0.095	0.088	0.088
14.1667	1.084	1.152	1.091	1.214	1.307	1.251	1.173	1.157	0.494	0.613	0.601	0.729	0.789	0.879	0.742	0.631	0.209	0.266	0.263	0.341	0.41	0.444	0.379	0.242	0.11	0.142	0.124	0.143	0.185	0.174	0.155	0.135	0.101	0.094	0.097	0.1	0.081	0.09	0.08	0.09	0.095	0.085	0.085	0.089	0.078	0.085	0.082	0.088	0.088
14.3333	1.119	1.152	1.1	1.23	1.324	1.262	1.19	1.179	0.495	0.619	0.61	0.745	0.806	0.896	0.757	0.65	0.208	0.27	0.271	0.347	0.416	0.452	0.386	0.244	0.111	0.143	0.125	0.145	0.184	0.175	0.156	0.136	0.102	0.094	0.097	0.1	0.081	0.091	0.079	0.089	0.096	0.085	0.085	0.089	0.078	0.086	0.085	0.087	0.088
14.5	1.134	1.191	1.13	1.242	1.332	1.275	1.207	1.192	0.499	0.648	0.633	0.76	0.822	0.912	0.773	0.664	0.211	0.281	0.279	0.353	0.429	0.464	0.394	0.247	0.111	0.145	0.126	0.146	0.185	0.176	0.157	0.136	0.101	0.094	0.097	0.1	0.08	0.089	0.079	0.089	0.096	0.085	0.085	0.089	0.078	0.084	0.084	0.088	0.088
14.6667	1.159	1.208	1.147	1.248	1.335	1.282	1.216	1.205	0.502	0.666	0.65	0.77	0.835	0.933	0.789	0.684	0.213	0.288	0.286	0.356	0.437	0.477	0.401	0.251	0.112	0.146	0.128	0.146	0.186	0.177	0.158	0.137	0.102	0.094	0.097	0.1	0.08	0.091	0.08	0.089	0.096	0.085	0.086	0.089	0.078	0.085	0.084	0.089	0.088
14.8333	1.176	1.222	1.161	1.273	1.361	1.301	1.236	1.22	0.507	0.682	0.663	0.792	0.853	0.95	0.801	0.702	0.216	0.293	0.293	0.368	0.448	0.49	0.409	0.255	0.112	0.146	0.129	0.148	0.186	0.177	0.158	0.137	0.101	0.094	0.098	0.1	0.08	0.09	0.079	0.089	0.096	0.085	0.085	0.089	0.079	0.086	0.085	0.088	0.088
15	1.193	1.222	1.168	1.28	1.364	1.309	1.247	1.233	0.509	0.694	0.679	0.802	0.868	0.971	0.822	0.716	0.217	0.298	0.299	0.374	0.461	0.502	0.419	0.258	0.112	0.147	0.13	0.148	0.187	0.178	0.158	0.137	0.102	0.094	0.098	0.099	0.081	0.09	0.079	0.089	0.095	0.085	0.085	0.09	0.078	0.084	0.084	0.089	0.087
15.1667	1.219	1.208	1.167	1.294	1.375	1.316	1.26	1.25	0.516	0.696	0.695	0.824	0.887	0.99	0.838	0.733	0.22	0.302	0.307	0.383	0.474	0.512	0.43	0.262	0.112	0.147	0.131	0.15	0.189	0.179	0.16	0.138	0.101	0.093	0.097	0.1	0.081	0.091	0.079	0.09	0.096	0.085	0.085	0.09	0.078	0.085	0.083	0.09	0.088
15.3333	1.238	1.245	1.197	1.29	1.374	1.328	1.271	1.261	0.526	0.722	0.714	0.828	0.899	1.004	0.853	0.746	0.222	0.311	0.315	0.384	0.485	0.526	0.442	0.265	0.113	0.149	0.133	0.15	0.189	0.18	0.161	0.138	0.102	0.094	0.097	0.099	0.08	0.09	0.079	0.089	0.096	0.084	0.085	0.089	0.078	0.085	0.086	0.087	0.088
15.5	1.256	1.276	1.223	1.303	1.39	1.339	1.283	1.275	0.536	0.742	0.73	0.843	0.915	1.025	0.873	0.763	0.222	0.318	0.321	0.393	0.496	0.535	0.452	0.269	0.113	0.149	0.134	0.15	0.189	0.18	0.161	0.138	0.102	0.094	0.097	0.1	0.08	0.09	0.079	0.089	0.097	0.085	0.085	0.089	0.079	0.084	0.086	0.086	0.088
15.6667	1.268	1.289	1.236	1.318	1.406	1.353	1.296	1.287	0.547	0.757	0.746	0.865	0.934	1.043	0.886	0.778	0.226	0.326	0.329	0.403	0.51	0.542	0.465	0.276	0.114	0.151	0.135	0.151	0.19	0.189	0.161	0.139	0.101	0.094	0.097	0.101	0.08	0.09	0.079	0.089	0.096	0.085	0.086	0.09	0.078	0.085	0.084	0.086	0.088
15.8333	1.285	1.267	1.234	1.324	1.414	1.361	1.308	1.297	0.564	0.764	0.761	0.877	0.95	1.062	0.904	0.792	0.228	0.327	0.337	0.414	0.52	0.551	0.477	0.277	0.114	0.149	0.136	0.152	0.192	0.183	0.162	0.14	0.101	0.094	0.097	0.101	0.08	0.09	0.079	0.089	0.096	0.085	0.085	0.09	0.078	0.084	0.083	0.086	0.088
16	1.293	1.29	1.25	1.348	1.427	1.373	1.317	1.307	0.58	0.782	0.774	0.904	0.97	1.081	0.921	0.805	0.23	0.334	0.342	0.428	0.531	0.558	0.491	0.282	0.114	0.15	0.137	0.152	0.192	0.183	0.162	0.14	0.101	0.094	0.097	0.1	0.08	0.089	0.079	0.089	0.096	0.085	0.086	0.09	0.078	0.084	0.082	0.087	0.088
16.1667	1.305	1.308	1.273	1.362	1.439	1.382	1.326	1.314	0.587	0.803	0.791	0.919	0.988	1.1	0.934	0.824	0.231	0.341	0.35	0.441	0.537	0.57	0.502	0.286	0.115	0.151	0.138	0.154	0.194	0.184	0.164	0.14	0.102	0.094	0.098	0.101	0.079	0.09	0.079	0.09	0.096	0.084	0.086	0.09	0.078	0.085	0.089	0.086	0.088
16.3333	1.314	1.308	1.275	1.367	1.447	1.387	1.337	1.326	0.6	0.815	0.808	0.939	1.005	1.115	0.956	0.84	0.235	0.348	0.357	0.455	0.548	0.578	0.514	0.289	0.114	0.151	0.139	0.154	0.194	0.184	0.163	0.14	0.101	0.094	0.097	0.101	0.08	0.089	0.079	0.089	0.097	0.084	0.085	0.089	0.077	0.084	0.082	0.087	0.087
16.5	1.327	1.322	1.289	1.382	1.455	1.404	1.348	1.333	0.616	0.831	0.823	0.956	1.025	1.132	0.972	0.854	0.236	0.353	0.363	0.468	0.556	0.589	0.522	0.293	0.115	0.151	0.14	0.154	0.194	0.185	0.164	0.14	0.101	0.094	0.097	0.1	0.079	0.09	0.078	0.089	0.096	0.085	0.085	0.09	0.077	0.084	0.083	0.086	0.087
16.6667	1.335	1.31	1.288	1.387	1.458	1.414	1.356	1.342	0.627	0.84	0.838	0.964	1.033	1.148	0.991	0.871	0.237	0.359	0.372	0.478	0.563	0.599	0.53	0.296	0.116	0.152	0.14	0.155	0.196	0.186	0.164	0.141	0.101	0.094	0.098	0.1	0.08	0.088	0.084	0.09	0.095	0.084	0.086	0.09	0.078	0.084	0.092	0.087	0.088
16.8333	1.341	1.34	1.315	1.392	1.468	1.413	1.36	1.347	0.645	0.868	0.857	0.982	1.048	1.162	1.004	0.887	0.239	0.369	0.378	0.49	0.575	0.606	0.541	0.302	0.116	0.152	0.141	0.156	0.197	0.187	0.164	0.141	0.102	0.094	0.098	0.1	0.08	0.089	0.076	0.09	0.095	0.084	0.085	0.09	0.078	0.084	0.092	0.086	0.088
17	1.346	1.354	1.329	1.406	1.473	1.424	1.37	1.353	0.659	0.884	0.873	0.993	1.064	1.178	1.021	0.901	0.241	0.375	0.383	0.502	0.586	0.62	0.548	0.304	0.116	0.153	0.142	0.155	0.198	0.188	0.165	0.14	0.101	0.094	0.097	0.102	0.079	0.09	0.076	0.09	0.096	0.085	0.085	0.089	0.077	0.085	0.082	0.086	0.088
17.1667	1.351	1.364	1.336	1.414	1.482	1.435	1.384	1.366	0.677	0.9	0.89	1.019	1.086	1.19	1.037	0.923	0.244	0.38	0.389	0.516	0.596	0.632	0.558	0.311	0.117	0.154	0.142	0.157	0.198	0.188	0.166	0.142	0.1	0.094	0.097	0.1	0.078	0.09	0.076	0.089	0.095	0.085	0.085	0.089	0.078	0.084	0.088	0.085	0.087
17.3333	1.354	1.395	1.356	1.429	1.49	1.443	1.394	1.371	0.695	0.924	0.909	1.036	1.102	1.207	1.052	0.941	0.245	0.389	0.399	0.525	0.607	0.64	0.566	0.315	0.117	0.154	0.143	0.158	0.199	0.19	0.166	0.141	0.101	0.094	0.097	0.101	0.08	0.091	0.077	0.09	0.095	0.085	0.085	0.09	0.078	0.085	0.083	0.085	0.088
17.5	1.361	1.391	1.36	1.435	1.497	1.451	1.401	1.376	0.71	0.94	0.921	1.05	1.113	1.221	1.066	0.954	0.247	0.394	0.408	0.535	0.62	0.654	0.576	0.318	0.117	0.155	0.144	0.158	0.198	0.19	0.166	0.141	0.101	0.094	0.097	0.101	0.079	0.09	0.076	0.089	0.095	0.085	0.085	0.089	0.078	0.085	0.082	0.085	0.087
17.6667	1.365	1.4	1.37	1.445	1.502	1.453	1.407	1.386	0.724	0.955	0.939	1.067	1.129	1.235	1.081	0.974	0.248	0.403	0.418	0.543	0.629	0.664	0.585	0.323	0.118	0.155	0.144	0.159	0.2	0.191	0.166	0.141	0.101	0.094	0.097	0.101	0.079	0.089	0.076	0.09	0.095	0.086	0.085	0.09	0.078	0.084	0.082	0.085	0.087
17.8333	1.368	1.406	1.379	1.451	1.509	1.462	1.41	1.391	0.742	0.972	0.956	1.083	1.144	1.249	1.095	0.993	0.251	0.41	0.429	0.555	0.643	0.675	0.597	0.329	0.118	0.155	0.145	0.159	0.202	0.191	0.167	0.141	0.101	0.094	0.097	0.102	0.08	0.09	0.076	0.09	0.095	0.086	0.085	0.089	0.078	0.085	0.091	0.085	0.086
18	1.369	1.415	1.395	1.455	1.509	1.468	1.418	1.402	0.757	0.99	0.975	1.098	1.16	1.261	1.114	1.009	0.253	0.421	0.44	0.564	0.652	0.689	0.608	0.332	0.118	0.156	0.145	0.16	0.203	0.191	0.167	0.141	0.101	0.094	0.098	0.101	0.079	0.09	0.076	0.09	0.095	0.086	0.085	0.089	0.078	0.084	0.09	0.085	0.087
18.1667	1.377	1.43	1.406	1.468	1.52	1.472	1.427	1.405	0.768	1.009	0.991	1.111	1.177	1.272	1.126	1.029	0.253	0.433	0.453	0.576	0.666	0.7	0.619	0.338	0.118	0.157	0.146	0.16	0.203	0.192	0.168	0.142	0.101	0.094	0.098	0.102	0.079	0.089	0.076	0.09	0.095	0.085	0.085	0.089	0.078	0.084	0.084	0.085	0.087
18.3333	1.378	1.421	1.396	1.465	1.516	1.474	1.43	1.407	0.796	1.011	1.012	1.116	1.18	1.282	1.138	1.044	0.258	0.434	0.463	0.58	0.675	0.713	0.632	0.343	0.118	0.156	0.146	0.161	0.205	0.208	0.167	0.142	0.102	0.094	0.098	0.102	0.08	0.09	0.076	0.09	0.095	0.086	0.085	0.089	0.078	0.084	0.083	0.085	0.087
18.5	1.378	1.442	1.417	1.48	1.53	1.482	1.437	1.41	0.806	1.038	1.029	1.142	1.203	1.293	1.154	1.059	0.258	0.455	0.475	0.597	0.691	0.727	0.641	0.348	0.118	0.157	0.146	0.161	0.205	0.206	0.169	0.142	0.102	0.094	0.098	0.102	0.08	0.089	0.076	0.09	0.094	0.086	0.085	0.089	0.078	0.084	0.086	0.085	0.087
18.6667	1.385	1.434	1.416	1.492	1.534	1.49	1.446	1.421	0.826	1.047	1.05	1.161	1.216	1.307	1.166	1.07	0.263	0.455	0.495	0.61	0.708	0.742	0.653	0.352	0.118	0.156	0.148	0.162	0.205	0.193	0.169	0.142	0.102	0.094	0.098	0.102	0.079	0.089	0.076	0.09	0.094	0.086	0.085	0.088	0.078	0.084	0.083	0.085	0.087
18.8333	1.386	1.452	1.433	1.48	1.526	1.488	1.445	1.417	0.837	1.058	1.061	1.163	1.226	1.313	1.18	1.086	0.262	0.48	0.499	0.614	0.713	0.754	0.66	0.358	0.118	0.158	0.147	0.162	0.206	0.194	0.169	0.142	0.101	0.094	0.098	0.101	0.08	0.089	0.076	0.09	0.094	0.086	0.085	0.088	0.078	0.084	0.082	0.085	0.087
19	1.387	1.46	1.446	1.479	1.525	1.492	1.456	1.425	0.85	1.081	1.074	1.172	1.236	1.322	1.193	1.1	0.266	0.49	0.509	0.626	0.73	0.766	0.675	0.363	0.119	0.159	0.147	0.162	0.205	0.196	0.171	0.143	0.102	0.094	0.098	0.104	0.08	0.089	0.076	0.091	0.095	0.086	0.084	0.088	0.082	0.082	0.086	0.086	0.088
19.1667	1.376	1.458	1.442	1.501	1.538	1.498	1.458	1.43	0.865	1.094	1.089	1.196	1.255	1.335	1.203	1.109	0.268	0.488	0.519	0.641	0.747	0.78	0.69	0.368	0.119	0.159	0.148	0.164	0.207	0.196	0.171	0.142	0.102	0.094	0.098	0.102	0.081	0.089	0.076	0.09	0.094	0.086	0.084	0.089	0.079	0.084	0.088	0.085	0.087
19.3333	1.386	1.448	1.439	1.49	1.528	1.498	1.457	1.426	0.875	1.104	1.106	1.187	1.252	1.342	1.214	1.119	0.272	0.49	0.525	0.639	0.754	0.791	0.7	0.371	0.119	0.158	0.148	0.163	0.207	0.196	0.171	0.143	0.101	0.093	0.098	0.103	0.079	0.088	0.076	0.09	0.094	0.086	0.084	0.088	0.079	0.082	0.09	0.085	0.088
19.5	1.385	1.454	1.448	1.506	1.544	1.503	1.467	1.435	0.897	1.115	1.124	1.216	1.272	1.354	1.228	1.125	0.273	0.498	0.54	0.664	0.773	0.806	0.712	0.378	0.119	0.159	0.151	0.164	0.209	0.196	0.172	0.142	0.102	0.095	0.098	0.104	0.08	0.09	0.076	0.09	0.094	0.086	0.084	0.088	0.079	0.083	0.083	0.085	0.087
19.6667	1.384	1.445	1.44	1.5	1.542	1.507	1.47	1.435	0.905	1.101	1.123	1.22	1.278	1.364	1.238	1.135	0.275	0.5	0.541	0.669	0.787	0.818	0.725	0.381	0.118	0.158	0.149	0.164	0.21	0.198	0.171	0.142	0.102	0.094	0.098	0.102	0.08	0.09	0.076	0.09	0.094	0.086	0.084	0.088	0.079	0.084	0.089	0.084	0.087
19.8333	1.387	1.46	1.451	1.505	1.544	1.509	1.472	1.446	0.921	1.129	1.147	1.24	1.29	1.369	1.249	1.146	0.277	0.516	0.552	0.689	0.8	0.828	0.74	0.39	0.12	0.159	0.149	0.165	0.21	0.198	0.171	0.142	0.101	0.094	0.098	0.104	0.08	0.089	0.076	0.09	0.095	0.086	0.084	0.088	0.079	0.083	0.085	0.084	0.087
20	1.382	1.469	1.461	1.509	1.546	1.508	1.468	1.44	0.94	1.158	1.167	1.246	1.299	1.378	1.259	1.154	0.28	0.528	0.566	0.696	0.813	0.842	0.75	0.395	0.119	0.161	0.15	0.164	0.21	0.197	0.172	0.142	0.102	0.094	0.098	0.103	0.079	0.088	0.076	0.09	0.094	0.086	0.084	0.089	0.078	0.083	0.084	0.085	0.087
20.1667	1.382	1.442	1.442	1.511	1.548	1.509	1.471	1.444	0.945	1.128	1.167	1.257	1.305	1.38	1.262	1.158	0.28	0.522	0.576	0.71	0.824	0.866	0.761	0.399	0.118	0.159	0.151	0.166	0.211	0.198	0.173	0.142	0.102	0.094	0.098	0.104	0.08	0.088	0.076	0.09	0.094	0.087	0.084	0.088	0.078	0.082	0.082	0.085	0.087
20.3333	1.378	1.476	1.474	1.504	1.545	1.51	1.474	1.447	0.954	1.184	1.191	1.262	1.316	1.392	1.276	1.163	0.282	0.551	0.583	0.719	0.833	0.867	0.774	0.406	0.12	0.16	0.15	0.165	0.212	0.2	0.172	0.143	0.102	0.094	0.098	0.104	0.08	0.089	0.076	0.091	0.094	0.086	0.084	0.088	0.079	0.083	0.087	0.084	0.087
20.5	1.376	1.435	1.44	1.517	1.554	1.511	1.479	1.446	0.969	1.143	1.182	1.275	1.326	1.395	1.284	1.169	0.286	0.538	0.585	0.739	0.851	0.875	0.786	0.411	0.12	0.159	0.15	0.165	0.213	0.199	0.172	0.142	0.102	0.094	0.098	0.104	0.08	0.089	0.08	0.09	0.094	0.086	0.084	0.088	0.079	0.083	0.083	0.085	0.087
20.6667	1.377	1.482	1.479	1.513	1.545	1.513	1.478	1.447	0.96	1.194	1.222	1.278	1.331	1.401	1.288	1.176	0.286	0.577	0.607	0.746	0.858	0.885	0.798	0.416	0.12	0.162	0.151	0.166	0.213	0.201	0.172	0.143	0.102	0.093	0.098	0.103	0.08	0.089	0.076	0.09	0.093	0.087	0.085	0.088	0.079	0.083	0.084	0.084	0.086
20.8333	1.379	1.489	1.486	1.52	1.553	1.515	1.482	1.452	0.987	1.223	1.232	1.293	1.34	1.404	1.3	1.184	0.291	0.581	0.618	0.762	0.874	0.896	0.81	0.421	0.12	0.162	0.152	0.166	0.214	0.201	0.172	0.142	0.102	0.094	0.098	0.104	0.082	0.087	0.076	0.091	0.094	0.086	0.084	0.088	0.079	0.082	0.092	0.087	0.087
21	1.373	1.486	1.487	1.523	1.557	1.518	1.486	1.453	1	1.22	1.244	1.308	1.351	1.412	1.309	1.189	0.294	0.589	0.625	0.777	0.885	0.911	0.824	0.424	0.12	0.161	0.151	0.167	0.216	0.202	0.173	0.142	0.102	0.094	0.098	0.104	0.08	0.089	0.076	0.091	0.093	0.087	0.084	0.088	0.079	0.083	0.082	0.086	0.086
21.1667	1.376	1.491	1.492	1.521	1.557	1.52	1.482	1.456	1.004	1.234	1.258	1.305	1.351	1.41	1.316	1.196	0.296	0.597	0.631	0.784	0.892	0.917	0.832	0.426	0.12	0.161	0.152	0.167	0.215	0.202	0.173	0.142	0.102	0.094	0.098	0.103	0.08	0.087	0.076	0.091	0.094	0.086	0.084	0.088	0.079	0.082	0.081	0.084	0.086
21.3333	1.37	1.482	1.484	1.526	1.561	1.52	1.487	1.457	1.012	1.233	1.268	1.317	1.359	1.419	1.325	1.203	0.299	0.596	0.651	0.799	0.909	0.931	0.852	0.427	0.119	0.16	0.153	0.166	0.214	0.202	0.197	0.142	0.103	0.094	0.098	0.105	0.08	0.09	0.076	0.091	0.093	0.086	0.084	0.088	0.079	0.084	0.091	0.083	0.087
21.5	1.364	1.479	1.486	1.519	1.551	1.523	1.493	1.453	1.012	1.243	1.277	1.316	1.355	1.425	1.329	1.205	0.298	0.609	0.652	0.803	0.914	0.945	0.857	0.434	0.121	0.162	0.153	0.167	0.216	0.204	0.174	0.143	0.103	0.094	0.098	0.104	0.08	0.089	0.076	0.091	0.094	0.086	0.084	0.088	0.078	0.083	0.094	0.085	0.086
21.6667	1.368	1.503	1.499	1.536	1.566	1.523	1.492	1.458	1.023	1.268	1.29	1.345	1.374	1.423	1.336	1.21	0.303	0.635	0.672	0.833	0.937	0.954	0.87	0.442	0.12	0.162	0.153	0.168	0.217	0.204	0.173	0.143	0.102	0.094	0.098	0.105	0.08	0.089	0.076	0.091	0.093	0.085	0.083	0.088	0.078	0.084	0.082	0.083	0.086
21.8333	1.36	1.488	1.495	1.524	1.56	1.531	1.494	1.461	1.031	1.263	1.295	1.331	1.37	1.43	1.341	1.217	0.306	0.629	0.68	0.83	0.936	0.964	0.88	0.447	0.12	0.161	0.154	0.167	0.218	0.205	0.174	0.142	0.103	0.093	0.098	0.105	0.08	0.089	0.076	0.092	0.093	0.086	0.084	0.088	0.078	0.083	0.086	0.083	0.086
22	1.364	1.493	1.495	1.531	1.56	1.53	1.492	1.46	1.042	1.276	1.308	1.34	1.377	1.428	1.349	1.221	0.31	0.641	0.69	0.842	0.947	0.971	0.888	0.452	0.121	0.161	0.154	0.167	0.218	0.205	0.174	0.142	0.103	0.094	0.098	0.104	0.08	0.09	0.076	0.091	0.094	0.086	0.084	0.087	0.078	0.083	0.087	0.084	0.087
22.1667	1.361	1.474	1.482	1.532	1.567	1.526	1.492	1.463	1.038	1.256	1.3	1.344	1.384	1.434	1.346	1.222	0.31	0.645	0.699	0.865	0.963	0.986	0.903	0.46	0.12	0.162	0.153	0.168	0.219	0.285	0.175	0.143	0.104	0.094	0.099	0.105	0.08	0.09	0.076	0.092	0.094	0.085	0.084	0.088	0.078	0.083	0.082	0.086	0.087
22.3333	1.353	1.496	1.502	1.522	1.557	1.524	1.489	1.46	1.048	1.277	1.325	1.346	1.382	1.433	1.351	1.23	0.311	0.676	0.724	0.865	0.967	0.991	0.911	0.466	0.12	0.164	0.155	0.168	0.219	0.207	0.174	0.142	0.104	0.094	0.098	0.104	0.08	0.09	0.076	0.092	0.094	0.085	0.084	0.088	0.078	0.083	0.086	0.086	0.086
22.5	1.35	1.48	1.491	1.537	1.565	1.532	1.498	1.463	1.052	1.281	1.326	1.356	1.392	1.441	1.354	1.231	0.316	0.667	0.733	0.878	0.982	1.003	0.917	0.475	0.12	0.161	0.155	0.168	0.22	0.207	0.174	0.142	0.103	0.094	0.099	0.105	0.08	0.087	0.078	0.092	0.094	0.085	0.084	0.088	0.078	0.082	0.094	0.087	0.086
22.6667	1.354	1.503	1.506	1.533	1.56	1.531	1.497	1.463	1.058	1.308	1.343	1.352	1.385	1.44	1.354	1.24	0.322	0.692	0.741	0.884	0.989	1.012	0.926	0.481	0.12	0.163	0.155	0.169	0.221	0.207	0.174	0.142	0.103	0.093	0.099	0.104	0.08	0.09	0.075	0.093	0.093	0.086	0.084	0.088	0.078	0.083	0.086	0.084	0.086
22.8333	1.347	1.511	1.511	1.546	1.576	1.533	1.499	1.473	1.059	1.327	1.35	1.381	1.408	1.442	1.361	1.247	0.318	0.717	0.76	0.915	1.005	1.017	0.938	0.489	0.12	0.164	0.154	0.17	0.221	0.208	0.175	0.142	0.104	0.094	0.099	0.106	0.079	0.089	0.076	0.093	0.093	0.086	0.084	0.088	0.078	0.083	0.09	0.085	0.086
23	1.346	1.49	1.498	1.531	1.559	1.529	1.499	1.472	1.056	1.307	1.344	1.357	1.392	1.449	1.364	1.241	0.319	0.711	0.757	0.907	1.003	1.026	0.947	0.496	0.12	0.162	0.154	0.169	0.222	0.21	0.175	0.142	0.104	0.093	0.099	0.105	0.079	0.09	0.076	0.093	0.093	0.085	0.084	0.087	0.077	0.083	0.082	0.084	0.087
23.1667	1.343	1.475	1.495	1.539	1.565	1.532	1.498	1.465	1.07	1.301	1.351	1.375	1.405	1.45	1.363	1.242	0.324	0.719	0.773	0.926	1.023	1.033	0.953	0.503	0.12	0.162	0.154	0.169	0.222	0.209	0.175	0.142	0.104	0.094	0.099	0.107	0.079	0.09	0.083	0.094	0.094	0.086	0.083	0.087	0.077	0.083	0.088	0.085	0.086
23.3333	1.34	1.509	1.516	1.53	1.563	1.531	1.498	1.466	1.065	1.337	1.369	1.356	1.39	1.448	1.366	1.246	0.326	0.751	0.798	0.917	1.018	1.043	0.961	0.511	0.119	0.164	0.155	0.169	0.223	0.209	0.175	0.142	0.104	0.094	0.1	0.105	0.079	0.09	0.097	0.093	0.093	0.085	0.084	0.087	0.078	0.083	0.081	0.084	0.086
23.5	1.34	1.508	1.519	1.526	1.555	1.527	1.491	1.452	1.078	1.342	1.375	1.35	1.384	1.446	1.362	1.251	0.332	0.765	0.809	0.926	1.02	1.047	0.962	0.517	0.12	0.164	0.153	0.168	0.222	0.208	0.175	0.141	0.104	0.094	0.099	0.106	0.079	0.086	0.075	0.093	0.093	0.085	0.084	0.087	0.077	0.082	0.081	0.084	0.085
23.6667	1.331	1.498	1.508	1.55	1.578	1.532	1.5	1.466	1.082	1.321	1.368	1.393	1.418	1.459	1.374	1.254	0.332	0.758	0.823	0.958	1.051	1.055	0.977	0.531	0.119	0.162	0.156	0.171	0.224	0.211	0.176	0.142	0.104	0.094	0.1	0.106	0.079	0.09	0.076	0.094	0.094	0.085	0.084	0.087	0.078	0.083	0.081	0.086	0.086
23.8333	1.326	1.5	1.514	1.544	1.571	1.533	1.501	1.471	1.08	1.336	1.38	1.389	1.417	1.463	1.378	1.253	0.338	0.769	0.831	0.968	1.059	1.061	0.989	0.538	0.12	0.162	0.156	0.171	0.224	0.212	0.18	0.141	0.103	0.094	0.1	0.106	0.08	0.09	0.075	0.094	0.094	0.085	0.084	0.088	0.078	0.084	0.081	0.083	0.085
24	1.328	1.488	1.502	1.538	1.569	1.533	1.502	1.47	1.085	1.322	1.372	1.384	1.414	1.46	1.377	1.255	0.337	0.775	0.835	0.974	1.064	1.066	0.991	0.547	0.122	0.163	0.157	0.17	0.225	0.213	0.177	0.141	0.104	0.094	0.1	0.107	0.079	0.09	0.076	0.095	0.094	0.085	0.084	0.088	0.078	0.084	0.082	0.083	0.086
24.1667	1.322	1.497	1.512	1.544	1.573	1.536	1.505	1.472	1.082	1.342	1.389	1.394	1.419	1.468	1.385	1.25	0.339	0.794	0.86	0.985	1.074	1.076	1.003	0.552	0.12	0.162	0.156	0.17	0.225	0.212	0.176	0.141	0.104	0.094	0.1	0.106	0.079	0.089	0.075	0.096	0.094	0.085	0.084	0.087	0.077	0.084	0.081	0.085	0.086
24.3333	1.312	1.486	1.5	1.552	1.58	1.535	1.502	1.469	1.085	1.322	1.374	1.407	1.43	1.468	1.385	1.261	0.342	0.794	0.872	1.004	1.084	1.082	1.009	0.562	0.12	0.163	0.156	0.171	0.227	0.212	0.177	0.142	0.104	0.094	0.099	0.107	0.08	0.089	0.078	0.097	0.093	0.085	0.084	0.087	0.078	0.083	0.081	0.085	0.085
24.5	1.315	1.508	1.52	1.54	1.571	1.535	1.503	1.469	1.075	1.35	1.394	1.39	1.425	1.476	1.39	1.255	0.34	0.834	0.894	0.983	1.079	1.089	1.011	0.575	0.12	0.164	0.156	0.171	0.227	0.214	0.176	0.142	0.104	0.093	0.1	0.106	0.08	0.089	0.076	0.097	0.094	0.085	0.084	0.088	0.078	0.083	0.081	0.084	0.086
24.6667	1.311	1.505	1.517	1.541	1.572	1.539	1.507	1.469	1.084	1.348	1.394	1.392	1.426	1.472	1.39	1.258	0.345	0.838	0.903	0.993	1.091	1.098	1.018	0.58	0.12	0.164	0.157	0.171	0.228	0.215	0.176	0.141	0.104	0.095	0.1	0.106	0.079	0.088	0.075	0.098	0.094	0.084	0.084	0.087	0.077	0.083	0.082	0.083	0.085
24.8333	1.311	1.501	1.515	1.546	1.574	1.537	1.504	1.473	1.085	1.351	1.393	1.4	1.427	1.47	1.394	1.261	0.349	0.837	0.918	1.006	1.104	1.101	1.026	0.589	0.119	0.163	0.158	0.171	0.228	0.215	0.194	0.142	0.105	0.094	0.1	0.107	0.079	0.089	0.081	0.098	0.093	0.084	0.084	0.088	0.078	0.083	0.082	0.084	0.086
25	1.301	1.505	1.514	1.54	1.574	1.534	1.501	1.469	1.083	1.338	1.399	1.396	1.426	1.468	1.394	1.26	0.348	0.859	0.92	1.026	1.102	1.102	1.032	0.597	0.119	0.164	0.156	0.172	0.228	0.215	0.177	0.141	0.105	0.094	0.1	0.107	0.08	0.09	0.075	0.099	0.094	0.084	0.084	0.088	0.077	0.082	0.08	0.084	0.085
25.1667	1.293	1.494	1.506	1.547	1.578	1.538	1.504	1.477	1.076	1.354	1.4	1.411	1.434	1.478	1.396	1.262	0.354	0.853	0.928	1.03	1.114	1.112	1.038	0.604	0.12	0.164	0.157	0.172	0.229	0.215	0.177	0.141	0.105	0.094	0.1	0.107	0.08	0.09	0.075	0.101	0.094	0.084	0.084	0.088	0.077	0.084	0.081	0.084	0.085
25.3333	1.288	1.508	1.52	1.543	1.574	1.534	1.499	1.476	1.086	1.366	1.406	1.402	1.433	1.476	1.394	1.264	0.355	0.877	0.954	1.023	1.118	1.116	1.041	0.612	0.119	0.164	0.158	0.172	0.23	0.216	0.177	0.141	0.105	0.094	0.1	0.107	0.08	0.09	0.075	0.101	0.094	0.085	0.084	0.088	0.077	0.084	0.082	0.084	0.085
25.5	1.287	1.502	1.519	1.549	1.579	1.538	1.504	1.479	1.087	1.358	1.418	1.411	1.437	1.476	1.394	1.272	0.354	0.888	0.967	1.032	1.12	1.116	1.043	0.619	0.119	0.163	0.157	0.172	0.23	0.215	0.177	0.14	0.106	0.094	0.1	0.108	0.079	0.09	0.075	0.102	0.094	0.084	0.084	0.088	0.077	0.084	0.091	0.083	0.085
25.6667	1.282	1.503	1.518	1.55	1.574	1.544	1.513	1.47	1.083	1.357	1.414	1.412	1.431	1.477	1.403	1.278	0.355	0.904	0.968	1.029	1.124	1.125	1.056	0.629	0.119	0.164	0.156	0.171	0.23	0.218	0.178	0.14	0.105	0.094	0.101	0.107	0.08	0.09	0.075	0.103	0.094	0.084	0.084	0.088	0.077	0.085	0.091	0.084	0.085
25.8333	1.271	1.496	1.521	1.551	1.576	1.539	1.507	1.473	1.084	1.351	1.408	1.419	1.434	1.476	1.393	1.272	0.356	0.891	0.972	1.052	1.14	1.129	1.063	0.637	0.119	0.162	0.157	0.172	0.23	0.216	0.177	0.14	0.105	0.094	0.101	0.108	0.079	0.089	0.075	0.104	0.094	0.084	0.084	0.087	0.077	0.084	0.082	0.084	0.085
26	1.275	1.511	1.523	1.544	1.573	1.541	1.513	1.476	1.078	1.362	1.409	1.404	1.43	1.483	1.398	1.281	0.356	0.919	0.979	1.045	1.13	1.134	1.066	0.643	0.118	0.163	0.157	0.172	0.231	0.218	0.178	0.14	0.106	0.094	0.101	0.107	0.08	0.089	0.075	0.105	0.093	0.084	0.084	0.088	0.076	0.084	0.082	0.084	0.085
26.1667	1.265	1.517	1.526	1.55	1.577	1.533	1.503	1.476	1.08	1.366	1.412	1.408	1.434	1.476	1.399	1.273	0.36	0.932	1.005	1.053	1.143	1.134	1.069	0.646	0.119	0.164	0.157	0.173	0.231	0.218	0.178	0.14	0.105	0.095	0.101	0.107	0.08	0.09	0.075	0.106	0.093	0.084	0.084	0.088	0.077	0.084	0.082	0.084	0.085
26.3333	1.256	1.511	1.525	1.548	1.577	1.538	1.508	1.474	1.068	1.374	1.422	1.406	1.436	1.48	1.397	1.278	0.363	0.944	1.003	1.056	1.145	1.14	1.078	0.653	0.118	0.163	0.157	0.173	0.231	0.219	0.179	0.14	0.106	0.095	0.101	0.11	0.079	0.089	0.076	0.108	0.094	0.084	0.084	0.087	0.077	0.084	0.082	0.083	0.085
26.5	1.258	1.513	1.526	1.549	1.576	1.537	1.509	1.477	1.076	1.367	1.414	1.409	1.435	1.478	1.394	1.264	0.361	0.964	1.005	1.063	1.15	1.144	1.084	0.659	0.119	0.164	0.157	0.172	0.233	0.218	0.178	0.14	0.105	0.095	0.101	0.107	0.08	0.09	0.075	0.11	0.094	0.084	0.084	0.088	0.077	0.085	0.091	0.084	0.085
26.6667	1.249	1.488	1.51	1.552	1.577	1.537	1.511	1.471	1.08	1.354	1.408	1.414	1.433	1.474	1.398	1.276	0.365	0.927	1.001	1.076	1.156	1.15	1.087	0.671	0.118	0.163	0.158	0.172	0.232	0.219	0.178	0.14	0.105	0.095	0.102	0.109	0.078	0.089	0.075	0.111	0.093	0.084	0.084	0.088	0.077	0.084	0.082	0.084	0.085
26.8333	1.24	1.502	1.526	1.546	1.574	1.536	1.505	1.469	1.076	1.369	1.42	1.408	1.439	1.475	1.399	1.261	0.363	0.967	1.02	1.069	1.163	1.161	1.091	0.67	0.119	0.164	0.158	0.173	0.234	0.22	0.178	0.14	0.105	0.095	0.102	0.108	0.079	0.089	0.075	0.114	0.094	0.084	0.085	0.088	0.077	0.084	0.082	0.083	0.084
27	1.245	1.509	1.523	1.547	1.572	1.538	1.505	1.476	1.079	1.361	1.412	1.415	1.436	1.476	1.401	1.262	0.37	0.947	1.025	1.083	1.171	1.163	1.101	0.675	0.118	0.162	0.158	0.173	0.234	0.221	0.178	0.14	0.105	0.095	0.102	0.108	0.08	0.09	0.075	0.115	0.094	0.084	0.084	0.088	0.077	0.085	0.082	0.083	0.085
27.1667	1.236	1.505	1.522	1.551	1.576	1.535	1.506	1.471	1.066	1.364	1.413	1.414	1.437	1.474	1.395	1.259	0.369	0.965	1.038	1.091	1.171	1.161	1.103	0.678	0.118	0.162	0.158	0.174	0.234	0.22	0.179	0.139	0.106	0.095	0.102	0.108	0.079	0.088	0.075	0.118	0.094	0.084	0.085	0.088	0.077	0.084	0.082	0.085	0.085
27.3333	1.238	1.518	1.527	1.548	1.577	1.541	1.508	1.474	1.073	1.358	1.413	1.417	1.443	1.478	1.398	1.256	0.374	0.964	1.043	1.096	1.177	1.166	1.106	0.686	0.118	0.163	0.158	0.173	0.236	0.221	0.179	0.14	0.106	0.094	0.102	0.109	0.079	0.089	0.075	0.12	0.094	0.084	0.084	0.088	0.077	0.085	0.082	0.083	0.085
27.5	1.229	1.49	1.516	1.56	1.584	1.542	1.506	1.479	1.071	1.358	1.414	1.433	1.438	1.482	1.396	1.267	0.38	0.957	1.031	1.122	1.192	1.18	1.118	0.697	0.118	0.163	0.158	0.174	0.236	0.223	0.179	0.14	0.106	0.095	0.103	0.108	0.079	0.09	0.075	0.123	0.095	0.084	0.085	0.088	0.077	0.085	0.082	0.083	0.085
27.6667	1.216	1.503	1.528	1.547	1.577	1.541	1.505	1.478	1.063	1.366	1.412	1.411	1.433	1.477	1.393	1.267	0.377	0.988	1.046	1.099	1.179	1.174	1.11	0.7	0.118	0.163	0.158	0.174	0.236	0.222	0.179	0.139	0.105	0.095	0.102	0.108	0.081	0.086	0.075	0.126	0.094	0.084	0.085	0.087	0.079	0.084	0.088	0.083	0.085
27.8333	1.215	1.502	1.524	1.544	1.57	1.537	1.503	1.472	1.052	1.363	1.415	1.406	1.428	1.472	1.39	1.262	0.376	0.99	1.052	1.102	1.183	1.176	1.114	0.7	0.118	0.162	0.157	0.173	0.236	0.222	0.178	0.139	0.104	0.095	0.102	0.106	0.08	0.089	0.075	0.128	0.094	0.084	0.085	0.088	0.077	0.084	0.082	0.082	0.084
28	1.207	1.507	1.525	1.55	1.58	1.543	1.51	1.472	1.054	1.365	1.419	1.416	1.43	1.481	1.394	1.27	0.38	0.991	1.061	1.122	1.19	1.184	1.124	0.714	0.118	0.163	0.157	0.173	0.236	0.222	0.179	0.14	0.105	0.095	0.103	0.107	0.079	0.089	0.074	0.131	0.094	0.084	0.085	0.088	0.076	0.085	0.082	0.082	0.084
28.1667	1.198	1.505	1.532	1.563	1.587	1.542	1.509	1.477	1.054	1.368	1.418	1.431	1.444	1.483	1.395	1.27	0.379	1.013	1.076	1.152	1.21	1.191	1.128	0.712	0.117	0.164	0.157	0.174	0.238	0.224	0.179	0.139	0.106	0.095	0.103	0.108	0.079	0.089	0.075	0.135	0.094	0.083	0.085	0.088	0.077	0.085	0.082	0.084	0.084
28.3333	1.194	1.515	1.533	1.565	1.588	1.541	1.509	1.474	1.052	1.369	1.418	1.433	1.441	1.48	1.398	1.269	0.385	1.013	1.084	1.15	1.213	1.19	1.132	0.716	0.118	0.164	0.156	0.175	0.238	0.224	0.18	0.139	0.106	0.095	0.103	0.107	0.08	0.09	0.075	0.139	0.095	0.084	0.085	0.088	0.077	0.085	0.082	0.082	0.084
28.5	1.258	1.499	1.534	1.586	1.61	1.574	1.553	1.502	1.123	1.377	1.408	1.439	1.452	1.508	1.43	1.379	0.396	0.991	1.07	1.149	1.214	1.21	1.156	0.738	0.117	0.163	0.158	0.174	0.238	0.225	0.18	0.139	0.106	0.095	0.104	0.107	0.079	0.089	0.075	0.144	0.095	0.083	0.085	0.089	0.077	0.086	0.087	0.082	0.084
28.6667	1.195	1.49	1.524	1.568	1.592	1.544	1.508	1.473	1.049	1.372	1.425	1.43	1.447	1.485	1.409	1.269	0.404	1.002	1.085	1.185	1.219	1.208	1.147	0.732	0.117	0.162	0.158	0.174	0.24	0.225	0.199	0.14	0.106	0.095	0.105	0.108	0.079	0.088	0.075	0.148	0.095	0.084	0.085	0.088	0.077	0.086	0.082	0.083	0.084
28.8333	1.187	1.477	1.503	1.566	1.587	1.538	1.504	1.469	1.044	1.341	1.402	1.43	1.443	1.478	1.399	1.266	0.394	1.003	1.079	1.179	1.241	1.191	1.139	0.724	0.117	0.163	0.157	0.175	0.239	0.225	0.179	0.14	0.105	0.095	0.104	0.108	0.078	0.086	0.075	0.154	0.096	0.084	0.085	0.088	0.077	0.084	0.082	0.084	0.084
29	1.175	1.493	1.52	1.55	1.579	1.544	1.51	1.467	1.042	1.358	1.418	1.411	1.436	1.476	1.398	1.263	0.399	1.02	1.112	1.148	1.219	1.198	1.139	0.74	0.117	0.163	0.159	0.174	0.239	0.226	0.179	0.139	0.105	0.095	0.104	0.106	0.079	0.089	0.075	0.161	0.095	0.084	0.086	0.089	0.077	0.085	0.083	0.087	0.084
29.1667	1.164	1.467	1.511	1.557	1.581	1.549	1.514	1.466	1.039	1.35	1.405	1.422	1.436	1.484	1.399	1.262	0.404	1.021	1.093	1.154	1.231	1.2	1.149	0.729	0.116	0.163	0.158	0.174	0.239	0.226	0.179	0.139	0.105	0.095	0.103	0.107	0.079	0.088	0.075	0.168	0.095	0.084	0.085	0.089	0.077	0.085	0.086	0.082	0.084
29.3333	1.159	1.518	1.525	1.568	1.587	1.545	1.509	1.476	1.043	1.366	1.412	1.428	1.441	1.48	1.398	1.271	0.412	1.032	1.092	1.174	1.222	1.204	1.141	0.739	0.116	0.163	0.157	0.176	0.24	0.226	0.18	0.139	0.105	0.095	0.104	0.106	0.079	0.089	0.075	0.177	0.095	0.084	0.085	0.089	0.077	0.086	0.082	0.083	0.084
29.5	1.153	1.458	1.491	1.558	1.581	1.548	1.516	1.468	1.036	1.323	1.387	1.419	1.437	1.488	1.398	1.266	0.414	0.994	1.081	1.154	1.252	1.207	1.144	0.739	0.117	0.162	0.157	0.176	0.241	0.227	0.18	0.139	0.106	0.095	0.104	0.106	0.08	0.09	0.075	0.186	0.096	0.084	0.086	0.089	0.078	0.087	0.088	0.095	0.084
29.6667	1.142	1.474	1.508	1.556	1.579	1.541	1.508	1.464	1.04	1.349	1.405	1.419	1.429	1.479	1.391	1.268	0.412	1.019	1.094	1.163	1.244	1.2	1.147	0.743	0.117	0.163	0.157	0.174	0.241	0.227	0.18	0.139	0.106	0.095	0.104	0.105	0.079	0.089	0.075	0.195	0.095	0.084	0.086	0.089	0.077	0.086	0.091	0.096	0.084
29.8333	1.136	1.475	1.504	1.559	1.587	1.544	1.508	1.469	1.066	1.337	1.397	1.425	1.438	1.478	1.398	1.266	0.419	1.031	1.103	1.186	1.248	1.201	1.154	0.75	0.117	0.163	0.157	0.175	0.241	0.227	0.182	0.138	0.106	0.095	0.104	0.105	0.08	0.09	0.075	0.206	0.095	0.084	0.086	0.089	0.077	0.086	0.093	0.082	0.084
30	1.16	1.456	1.492	1.552	1.58	1.54	1.502	1.467	1.046	1.332	1.391	1.417	1.433	1.473	1.395	1.265	0.421	1.008	1.099	1.16	1.232	1.196	1.145	0.748	0.116	0.163	0.158	0.173	0.242	0.228	0.182	0.139	0.106	0.095	0.105	0.106	0.08	0.09	0.076	0.216	0.096	0.085	0.086	0.089	0.078	0.086	0.096	0.082	0.084
30.1667	1.134	1.484	1.512	1.563	1.583	1.545	1.512	1.471	1.044	1.333	1.392	1.425	1.44	1.484	1.403	1.265	0.429	1.029	1.102	1.176	1.247	1.21	1.154	0.748	0.116	0.163	0.158	0.175	0.243	0.228	0.182	0.139	0.106	0.095	0.106	0.108	0.08	0.09	0.075	0.227	0.096	0.085	0.086	0.089	0.078	0.087	0.088	0.082	0.084
30.3333	1.137	1.491	1.519	1.556	1.579	1.54	1.503	1.465	1.041	1.366	1.415	1.428	1.439	1.481	1.4	1.265	0.435	1.049	1.132	1.182	1.3	1.206	1.159	0.755	0.116	0.162	0.158	0.175	0.242	0.229	0.181	0.139	0.105	0.095	0.105	0.105	0.08	0.09	0.075	0.239	0.096	0.084	0.086	0.09	0.077	0.087	0.082	0.081	0.084
30.5	1.149	1.461	1.495	1.551	1.566	1.535	1.502	1.458	1.034	1.338	1.404	1.416	1.435	1.477	1.394	1.268	0.436	1.032	1.116	1.157	1.228	1.197	1.167	0.761	0.116	0.161	0.157	0.174	0.243	0.229	0.182	0.138	0.105	0.095	0.104	0.105	0.08	0.089	0.075	0.252	0.096	0.084	0.086	0.089	0.077	0.087	0.082	0.082	0.083
30.6667	1.139	1.443	1.498	1.546	1.559	1.533	1.506	1.453	1.031	1.334	1.4	1.414	1.431	1.48	1.397	1.27	0.436	1.029	1.113	1.16	1.218	1.204	1.183	0.753	0.116	0.163	0.158	0.174	0.244	0.23	0.181	0.138	0.105	0.096	0.104	0.104	0.08	0.091	0.075	0.266	0.096	0.084	0.087	0.09	0.078	0.087	0.095	0.083	0.084
30.8333	1.135	1.44	1.486	1.55	1.555	1.536	1.505	1.456	1.033	1.326	1.39	1.416	1.43	1.483	1.393	1.261	0.438	1.038	1.116	1.167	1.225	1.206	1.153	0.761	0.116	0.162	0.158	0.173	0.243	0.23	0.182	0.138	0.106	0.095	0.104	0.105	0.08	0.09	0.075	0.28	0.096	0.084	0.086	0.089	0.077	0.087	0.088	0.081	0.084
31	1.119	1.472	1.513	1.542	1.55	1.534	1.502	1.443	1.036	1.364	1.418	1.406	1.433	1.48	1.395	1.269	0.437	1.055	1.137	1.153	1.217	1.209	1.154	0.765	0.116	0.163	0.159	0.174	0.244	0.231	0.192	0.138	0.105	0.095	0.105	0.105	0.08	0.09	0.075	0.298	0.096	0.084	0.086	0.089	0.078	0.087	0.082	0.081	0.084
31.1667	1.118	1.442	1.502	1.549	1.554	1.533	1.493	1.436	1.031	1.339	1.411	1.41	1.44	1.484	1.396	1.273	0.444	1.052	1.134	1.157	1.228	1.205	1.156	0.759	0.115	0.163	0.158	0.175	0.246	0.231	0.182	0.138	0.105	0.095	0.105	0.105	0.08	0.09	0.075	0.32	0.096	0.085	0.086	0.09	0.077	0.088	0.082	0.09	0.084
31.3333	1.1	1.466	1.52	1.557	1.559	1.527	1.498	1.44	1.033	1.362	1.417	1.432	1.444	1.48	1.401	1.267	0.45	1.065	1.142	1.187	1.272	1.204	1.158	0.768	0.116	0.163	0.158	0.176	0.247	0.232	0.182	0.139	0.105	0.095	0.105	0.106	0.08	0.09	0.075	0.338	0.096	0.085	0.087	0.09	0.077	0.088	0.085	0.083	0.084
31.5	1.095	1.444	1.51	1.566	1.548	1.526	1.494	1.435	1.018	1.355	1.408	1.417	1.439	1.479	1.398	1.261	0.453	1.062	1.139	1.166	1.223	1.204	1.153	0.767	0.115	0.162	0.157	0.175	0.246	0.232	0.181	0.137	0.105	0.095	0.106	0.105	0.08	0.09	0.075	0.362	0.096	0.085	0.087	0.09	0.078	0.087	0.082	0.083	0.083
31.6667	1.091	1.458	1.516	1.544	1.544	1.52	1.492	1.419	1.043	1.356	1.426	1.418	1.436	1.481	1.4	1.265	0.452	1.076	1.15	1.162	1.219	1.203	1.157	0.771	0.115	0.164	0.158	0.174	0.245	0.233	0.183	0.138	0.105	0.095	0.105	0.108	0.079	0.089	0.075	0.381	0.096	0.085	0.087	0.09	0.077	0.088	0.082	0.082	0.084
31.8333	1.078	1.431	1.514	1.539	1.54	1.52	1.492	1.419	1.011	1.347	1.401	1.417	1.433	1.485	1.403	1.268	0.452	1.074	1.15	1.171	1.222	1.213	1.157	0.774	0.115	0.163	0.158	0.174	0.247	0.233	0.182	0.137	0.104	0.095	0.104	0.106	0.08	0.089	0.075	0.409	0.096	0.085	0.087	0.09	0.078	0.088	0.082	0.082	0.084
32	1.068	1.418	1.51	1.555	1.552	1.514	1.489	1.42	1.033	1.344	1.399	1.435	1.435	1.484	1.401	1.266	0.461	1.075	1.146	1.196	1.232	1.211	1.159	0.772	0.116	0.163	0.158	0.176	0.247	0.234	0.183	0.138	0.105	0.096	0.105	0.107	0.08	0.089	0.076	0.434	0.096	0.085	0.087	0.09	0.078	0.089	0.082	0.082	0.084
32.1667	1.062	1.412	1.512	1.543	1.543	1.514	1.49	1.417	1.013	1.352	1.399	1.428	1.445	1.49	1.4	1.263	0.461	1.076	1.148	1.189	1.228	1.205	1.16	0.775	0.115	0.162	0.158	0.176	0.248	0.234	0.183	0.138	0.104	0.096	0.104	0.106	0.08	0.09	0.076	0.458	0.097	0.085	0.087	0.091	0.078	0.089	0.082	0.08	0.083
32.3333	1.064	1.438	1.514	1.55	1.542	1.518	1.491	1.419	1.01	1.356	1.413	1.423	1.441	1.49	1.406	1.281	0.464	1.084	1.168	1.174	1.222	1.2	1.158	0.771	0.115	0.162	0.159	0.175	0.248	0.234	0.183	0.138	0.105	0.096	0.105	0.105	0.08	0.09	0.076	0.484	0.097	0.085	0.087	0.091	0.078	0.089	0.083	0.08	0.084
32.5	1.045	1.425	1.499	1.532	1.54	1.513	1.488	1.406	1.02	1.354	1.419	1.426	1.428	1.493	1.4	1.269	0.464	1.075	1.168	1.186	1.229	1.208	1.159	0.776	0.115	0.162	0.16	0.175	0.249	0.236	0.183	0.137	0.104	0.096	0.104	0.106	0.081	0.091	0.076	0.516	0.097	0.085	0.088	0.091	0.078	0.089	0.086	0.08	0.084
32.6667	1.033	1.45	1.519	1.527	1.539	1.508	1.483	1.396	1.006	1.364	1.43	1.418	1.444	1.484	1.402	1.27	0.459	1.095	1.168	1.17	1.228	1.195	1.151	0.775	0.114	0.164	0.158	0.176	0.249	0.234	0.184	0.137	0.105	0.096	0.104	0.106	0.08	0.09	0.075	0.548	0.096	0.086	0.087	0.091	0.078	0.09	0.082	0.08	0.083
32.8333	1.009	1.431	1.509	1.528	1.543	1.505	1.475	1.4	0.998	1.368	1.428	1.427	1.441	1.49	1.399	1.274	0.466	1.098	1.205	1.188	1.222	1.206	1.152	0.786	0.114	0.163	0.158	0.176	0.25	0.235	0.184	0.137	0.105	0.096	0.104	0.108	0.08	0.089	0.076	0.57	0.096	0.085	0.087	0.09	0.078	0.089	0.082	0.08	0.083
33	1.007	1.446	1.509	1.516	1.532	1.511	1.472	1.394	0.99	1.368	1.428	1.42	1.435	1.489	1.402	1.274	0.46	1.097	1.18	1.173	1.221	1.211	1.159	0.782	0.114	0.163	0.157	0.175	0.25	0.236	0.184	0.137	0.104	0.095	0.103	0.107	0.08	0.089	0.076	0.596	0.096	0.085	0.087	0.091	0.078	0.089	0.082	0.08	0.084
33.1667	1.007	1.404	1.503	1.524	1.547	1.507	1.475	1.393	0.997	1.36	1.413	1.431	1.45	1.49	1.411	1.271	0.471	1.094	1.17	1.183	1.234	1.206	1.154	0.783	0.114	0.162	0.159	0.177	0.251	0.235	0.184	0.136	0.104	0.096	0.103	0.108	0.08	0.088	0.076	0.622	0.096	0.085	0.088	0.091	0.078	0.089	0.082	0.081	0.083
33.3333	0.994	1.38	1.476	1.517	1.541	1.5	1.473	1.395	0.999	1.332	1.384	1.422	1.44	1.493	1.408	1.27	0.472	1.06	1.134	1.174	1.225	1.2	1.154	0.782	0.113	0.162	0.158	0.175	0.25	0.237	0.185	0.137	0.105	0.096	0.102	0.103	0.086	0.089	0.076	0.649	0.095	0.085	0.087	0.09	0.079	0.09	0.082	0.08	0.083
33.5	0.984	1.439	1.515	1.515	1.54	1.5	1.469	1.394	0.992	1.369	1.416	1.422	1.443	1.493	1.408	1.267	0.472	1.106	1.166	1.168	1.233	1.199	1.155	0.783	0.114	0.164	0.158	0.176	0.251	0.238	0.184	0.137	0.105	0.096	0.104	0.107	0.08	0.09	0.082	0.667	0.096	0.086	0.087	0.091	0.077	0.09	0.082	0.081	0.083
33.6667	0.968	1.423	1.509	1.519	1.546	1.489	1.468	1.404	0.996	1.377	1.421	1.439	1.445	1.499	1.409	1.268	0.47	1.116	1.169	1.195	1.232	1.202	1.158	0.788	0.114	0.164	0.159	0.177	0.252	0.238	0.185	0.137	0.104	0.096	0.103	0.108	0.08	0.09	0.076	0.694	0.097	0.086	0.088	0.091	0.078	0.09	0.082	0.081	0.083
33.8333	0.96	1.408	1.492	1.52	1.53	1.493	1.464	1.396	0.997	1.367	1.42	1.414	1.438	1.492	1.403	1.278	0.466	1.089	1.166	1.162	1.216	1.204	1.155	0.784	0.114	0.162	0.158	0.174	0.253	0.238	0.184	0.136	0.104	0.096	0.103	0.107	0.08	0.091	0.076	0.721	0.096	0.086	0.088	0.09	0.078	0.09	0.082	0.083	0.083
34	0.951	1.376	1.487	1.511	1.533	1.491	1.464	1.393	0.996	1.344	1.402	1.424	1.436	1.492	1.404	1.279	0.475	1.082	1.15	1.173	1.218	1.199	1.161	0.78	0.114	0.162	0.158	0.175	0.252	0.239	0.184	0.136	0.105	0.096	0.103	0.108	0.08	0.091	0.077	0.728	0.096	0.086	0.088	0.09	0.078	0.091	0.083	0.099	0.083
34.1667	0.937	1.36	1.476	1.515	1.542	1.486	1.462	1.398	0.986	1.344	1.399	1.431	1.455	1.494	1.407	1.277	0.47	1.077	1.149	1.175	1.223	1.204	1.152	0.785	0.114	0.162	0.159	0.177	0.254	0.239	0.211	0.137	0.104	0.096	0.103	0.109	0.08	0.091	0.077	0.742	0.097	0.086	0.088	0.091	0.078	0.09	0.087	0.081	0.083
34.3333	0.93	1.377	1.491	1.518	1.547	1.487	1.461	1.4	1.016	1.354	1.409	1.436	1.448	1.5	1.409	1.275	0.477	1.091	1.163	1.183	1.229	1.207	1.159	0.789	0.113	0.162	0.158	0.178	0.253	0.24	0.185	0.137	0.105	0.095	0.102	0.109	0.08	0.091	0.076	0.757	0.096	0.086	0.088	0.09	0.078	0.09	0.082	0.094	0.083
34.5	0.919	1.389	1.487	1.516	1.541	1.484	1.454	1.406	0.999	1.367	1.416	1.435	1.443	1.5	1.407	1.271	0.471	1.095	1.162	1.187	1.226	1.206	1.146	0.786	0.114	0.163	0.158	0.176	0.254	0.241	0.185	0.136	0.104	0.097	0.103	0.108	0.081	0.091	0.077	0.778	0.096	0.086	0.088	0.091	0.078	0.091	0.082	0.08	0.083
34.6667	0.904	1.356	1.47	1.508	1.539	1.486	1.45	1.393	0.979	1.346	1.397	1.432	1.44	1.494	1.41	1.271	0.47	1.077	1.151	1.179	1.222	1.205	1.155	0.781	0.113	0.162	0.158	0.176	0.254	0.24	0.184	0.136	0.104	0.096	0.102	0.108	0.08	0.091	0.077	0.785	0.096	0.086	0.088	0.091	0.078	0.091	0.082	0.081	0.084
34.8333	0.895	1.37	1.478	1.502	1.526	1.484	1.451	1.392	0.98	1.363	1.416	1.422	1.437	1.494	1.403	1.277	0.472	1.088	1.161	1.166	1.21	1.198	1.145	0.785	0.113	0.162	0.158	0.176	0.252	0.24	0.186	0.136	0.105	0.096	0.103	0.108	0.081	0.092	0.077	0.797	0.096	0.086	0.088	0.09	0.078	0.09	0.082	0.081	0.083
35	0.893	1.393	1.483	1.504	1.532	1.484	1.448	1.386	1.019	1.371	1.424	1.425	1.444	1.498	1.414	1.286	0.471	1.095	1.168	1.169	1.227	1.192	1.143	0.782	0.113	0.162	0.159	0.178	0.253	0.242	0.186	0.136	0.105	0.097	0.103	0.109	0.08	0.091	0.078	0.813	0.096	0.087	0.088	0.091	0.079	0.09	0.082	0.081	0.083
35.1667	0.883	1.366	1.476	1.515	1.54	1.483	1.449	1.388	0.991	1.355	1.406	1.435	1.441	1.503	1.412	1.278	0.474	1.091	1.153	1.181	1.225	1.193	1.148	0.785	0.113	0.163	0.157	0.178	0.255	0.241	0.186	0.135	0.104	0.097	0.103	0.109	0.082	0.091	0.079	0.828	0.096	0.087	0.088	0.091	0.079	0.09	0.086	0.09	0.083
35.3333	0.877	1.368	1.473	1.507	1.537	1.479	1.448	1.42	0.981	1.369	1.425	1.437	1.447	1.498	1.413	1.276	0.473	1.092	1.163	1.178	1.225	1.193	1.147	0.784	0.113	0.162	0.159	0.178	0.255	0.242	0.186	0.135	0.105	0.097	0.103	0.11	0.081	0.091	0.079	0.843	0.096	0.087	0.087	0.091	0.079	0.089	0.081	0.081	0.082
35.5	0.862	1.355	1.464	1.521	1.539	1.481	1.446	1.39	0.984	1.361	1.417	1.444	1.455	1.5	1.417	1.271	0.484	1.08	1.161	1.192	1.228	1.195	1.152	0.784	0.112	0.161	0.158	0.178	0.254	0.259	0.186	0.135	0.105	0.097	0.103	0.11	0.082	0.092	0.079	0.862	0.096	0.087	0.088	0.091	0.079	0.09	0.082	0.098	0.082
35.6667	0.859	1.345	1.444	1.505	1.518	1.482	1.444	1.385	0.974	1.345	1.407	1.432	1.441	1.5	1.416	1.272	0.477	1.073	1.148	1.173	1.212	1.192	1.153	0.788	0.112	0.161	0.159	0.176	0.254	0.242	0.187	0.135	0.106	0.097	0.104	0.109	0.081	0.092	0.08	0.875	0.097	0.086	0.088	0.09	0.079	0.09	0.081	0.082	0.083
35.8333	0.855	1.37	1.471	1.511	1.515	1.482	1.45	1.383	0.98	1.35	1.409	1.44	1.446	1.502	1.414	1.271	0.474	1.089	1.158	1.186	1.271	1.191	1.153	0.786	0.113	0.164	0.159	0.177	0.256	0.242	0.187	0.136	0.105	0.097	0.104	0.111	0.081	0.091	0.08	0.888	0.097	0.086	0.088	0.09	0.079	0.09	0.081	0.082	0.084
36	0.842	1.413	1.473	1.517	1.535	1.481	1.451	1.384	0.984	1.376	1.432	1.444	1.457	1.506	1.418	1.27	0.487	1.106	1.163	1.185	1.23	1.201	1.158	0.788	0.112	0.164	0.159	0.179	0.255	0.242	0.186	0.135	0.105	0.098	0.104	0.112	0.082	0.091	0.081	0.902	0.097	0.087	0.088	0.09	0.08	0.09	0.082	0.082	0.085
36.1667	0.82	1.34	1.467	1.517	1.532	1.486	1.443	1.377	0.96	1.359	1.404	1.445	1.453	1.5	1.416	1.288	0.47	1.093	1.143	1.189	1.226	1.194	1.147	0.794	0.111	0.162	0.158	0.178	0.255	0.242	0.187	0.135	0.106	0.097	0.104	0.111	0.081	0.092	0.081	0.909	0.096	0.086	0.087	0.09	0.079	0.09	0.082	0.082	0.083
36.3333	0.816	1.323	1.445	1.519	1.528	1.48	1.459	1.372	0.953	1.345	1.404	1.443	1.458	1.502	1.418	1.272	0.472	1.077	1.143	1.184	1.219	1.194	1.155	0.792	0.11	0.161	0.158	0.179	0.256	0.241	0.186	0.135	0.104	0.097	0.104	0.111	0.081	0.09	0.082	0.92	0.094	0.087	0.087	0.091	0.079	0.089	0.08	0.082	0.083
[truncated: 15 more columns]

## Sheet: Fig. 3D
MDS42 + pHelper + Tn-pOUT	MDS42 + pHelper + Tn	MDS42 + pHelper
1.1754	0.0362	0.0366
0.0361	0.0364	0.041
1.1282	0.0361	0.0364
1.0189	0.0362	0.0367
1.0723	0.0361	0.0366
1.1383	0.0372	0.0364
1.0023	0.0364	0.0367
1.0906	0.0398	0.0376
1.0977	0.0371	0.0361
0.0361	0.0362	0.0361
1.183	0.0362	0.0364
1.1741	0.0363	0.0364
1.2197	0.0371	0.0364
1.0887	0.0363	0.0363
1.1263	0.0365	0.0362
1.061	0.0373	0.0368
