# Supplementary material for: A self‐propagating, barcoded transposon system for the dynamic rewiring of genomic networks
Source: Mol Syst Biol. 2023 Mar 27;19(6):e11398. doi: 10.15252/msb.202211398 (PMC10258560; doi:10.15252/msb.202211398)
Supplement: Supplementary file 9 — Source Data for Figure 4 [file MSB-19-e11398-s006.zip › MSB-2022-11398RR-Figure_4_Source_Data-sd.xlsx]

## Sheet: Fig. 4B
No Atc added	Tn, passage 3, 48 hours (OD>0.2)			Tn-pOUT, passage 3, 48 hours (OD>0.2)			RB-TnV2, passage 3, 48 hours (OD>0.2)			RB-TnV2_pJEx, passage 3, 48 hours (OD>0.2)			RB-TnV2_pJEx + CV, passage 3, 48 hours (OD>0.2)			RB-TnV2_pLacO1/pL, passage 3, 48 hours (OD>0.2)			RB-TnV2_pLacO1/pL + IPTG, passage 3, 48 hours (OD>0.2)
	L-Serine	Gly-Glu	bMDG	L-Serine	Gly-Glu	bMDG	L-Serine	Gly-Glu	bMDG	L-Serine	Gly-Glu	bMDG	L-Serine	Gly-Glu	bMDG	L-Serine	Gly-Glu	bMDG	L-Serine	Gly-Glu	bMDG
	0	0	0	0	0	0	0	0	0	0	0	0	0	1	1	0	0	0	0	0	1
	0	1	0	1	1	1	0	0	0	0	0	0	1	1	1	0	0	0	0	0	1
	0	0	0	0	1	0	0	0	0	0	0	0	0	0	0	0	0	1	0	0	1
	0	1	0	0	0	0	0	0	0	0	0	0	1	0	1	0	0	1	0	0	1
	0	0	0	0	1	0	0	0	0	0	1	1	0	0	1	0	1	0	0	0	1
	0	1	0	0	1	0	0	0	0	0	0	0	1	1	1	0	1	0	0	0	0
	0	0	0	0	0	0	0	0	0	0	0	0	1	1	1	0	0	1	0	0	1
	0	1	0	0	0	0	0	0	0	0	0	0	1	1	1	0	0	1	0	0	1
	0	0	0	1	0	1	0	0	0	0	0	0	0	1	1	0	0	0	0	0	1
	0	0	0	1	1	1
	0	0	0	1	0	1
	0	1	0	1	1	1
	0	0	0	0	0	0
	0	0	0	0	0	0
	0	1	0	1	1	1
	0	0	0	0	1	0
	0	1	0	0	0	0
	0	1	0	0	1	0
	0	0	0	0	0	0
	0	1	0	1	1	1
	0	0	0	1	0	1
	0	1	0	0	0	0
	0	0	0	0	0	0
	0	1	0	1	0	1
Atc added (50ng/ml)	Tn, passage 3, 48 hours (OD>0.2)			Tn-pOUT, passage 3, 48 hours (OD>0.2)			RB-TnV2, passage 3, 48 hours (OD>0.2)			RB-TnV2_pJEx, passage 3, 48 hours (OD>0.2)			RB-TnV2_pJEx + CV, passage 3, 48 hours (OD>0.2)			RB-TnV2_pLacO1/pL, passage 3, 48 hours (OD>0.2)			RB-TnV2_pLacO1/pL + IPTG, passage 3, 48 hours (OD>0.2)
	L-Serine	Gly-Glu	bMDG	L-Serine	Gly-Glu	bMDG	L-Serine	Gly-Glu	bMDG	L-Serine	Gly-Glu	bMDG	L-Serine	Gly-Glu	bMDG	L-Serine	Gly-Glu	bMDG	L-Serine	Gly-Glu	bMDG
	0	0	0	0	1	1	0	1	0	0	0	0	0	1	1	0	0	0	0	0	0
	0	0	0	1	1	1	0	1	0	0	0	0	1	1	1	0	0	0	0	0	0
	0	0	0	0	0	1	0	0	0	0	0	0	0	0	0	0	0	0	0	0	0
	0	0	0	0	0	0	0	1	0	0	0	0	1	0	1	0	0	0	0	0	0
	0	0	0	0	0	0	0	0	0	0	1	1	0	0	0	0	0	0	0	0	0
	0	0	1	0	0	0	0	1	0	0	0	0	1	0	1	0	1	0	0	0	0
	0	0	0	0	0	1	0	1	0	0	0	0	1	0	1	0	1	0	0	0	0
	0	0	0	0	0	1	0	1	0	0	0	0	1	1	1	0	0	0	0	0	0
	0	0	1	1	0	1	0	1	0	0	0	0	0	1	1	0	1	0	0	0	0
	0	0	0	1	0	1
	0	0	0	1	0	1
	0	1	0	1	1	1
	0	0	0	0	0	0
	0	0	0	0	0	0
	0	0	0	1	0	1
	0	0	0	0	0	0
	0	0	0	0	0	1
	0	0	0	0	0	1
	0	0	0	0	0	0
	0	0	0	1	0	1
	0	0	0	1	0	1
	0	0	0	0	0	0
	0	0	0	0	0	1
	0	0	0	1	0	1

## Sheet: Fig. 4C
bMDG	MDS42 + pHelper + RB-TnV2									MDS42 + pHelper + RB-TnV2_pJEx									MDS42 + pHelper + RB-TnV2_pJEx + 0.25uM CV									MDS42 + pHelper + RB-TnV2_pLacO1/pL									MDS42 + pHelper + RB-TnV2_pLacO1/pL + 200uM IPTG									MDS42 + pHelper
LB ON	1.367	1.293	1.247	1.227	1.381	1.247	1.342	1.241	1.28	1.34	1.399	1.165	1.047	1.376	1.768	1.677	1.789	1.501										1.263	1.356	1.321	1.339	1.306	1.38	1.157	1.19	1.321										1.337	1.222	1.412	1.307
M9 Pass 1	0.93	0.972	0.977	0.984	0.737	0.849	0.908	0.97	0.92	0.975	0.989	0.867	0.927	0.998	0.884	0.795	0.824	1.035										0.99	0.941	0.852	0.959	1.041	0.981	0.95	0.981	0.867										0.95	0.94	0.974	0.971
M9 Pass 2	1.023	1.038	1.027	1.03	1.128	1.053	1.054	1.033	1.068	1.077	1.091	1.085	1.155	1.018	1.155	1.084	1.155	1.075										1.022	1.138	1.052	1.032	1.024	1.049	1.019	1.003	1.044										0.979	0.962	0.957	0.967
bMDG P1 24h	0.075	0.078	0.074	0.075	0.067	0.074	0.073	0.075	0.075	0.092	0.091	0.069	0.089	0.223	0.091	0.087	0.091	0.089	0.09	0.089	0.079	0.089	0.087	0.09	0.088	0.088	0.085	0.075	0.08	0.065	0.074	0.074	0.072	0.069	0.077	0.071	0.118	0.078	0.086	0.084	0.082	0.083	0.086	0.079	0.079	0.068	0.07	0.068	0.072
bMDG P1 48h	0.114	0.124	0.124	0.137	0.118	0.12	0.126	0.123	0.147	0.146	0.206	0.099	0.187	1.1	0.171	0.166	0.175	0.169	1.261	1.23	0.104	1.269	0.425	1.304	1.252	1.367	1.258	0.127	0.129	0.166	1.234	0.273	0.131	0.124	0.172	0.13	1.173	1.233	1.26	1.299	1.307	1.306	1.293	1.336	1.424	0.145	0.151	0.142	0.229
bMDG P2 24h	0.035	0.034	0.034	0.034	0.036	0.034	0.035	0.034	0.039	0.038	0.036	0.035	0.036	0.85	0.036	0.038	0.035	0.036	0.938	0.865	0.044	0.92	0.964	0.943	0.909	0.919	0.936	0.303	0.035	1.069	0.906	1.184	0.525	1.281	1.148	0.243	0.963	0.944	0.997	0.979	0.979	1.076	1.055	1.089	1.066	0.036	0.122	0.037	0.038
bMDG P2 48h	0.051	0.044	0.052	0.05	0.051	0.05	0.047	0.04	0.057	0.046	0.065	0.049	0.054	0.922	0.098	0.117	0.072	0.05	0.907	0.848	0.054	0.878	0.893	0.862	0.889	0.932	0.831	0.937	0.044	0.904	0.775	0.903	0.946	1.053	0.973	0.974	0.879	0.886	0.716	0.781	0.829	0.71	0.703	0.778	0.76	0.058	0.808	0.069	0.067
bMDG P3 48h	0.048	0.038	0.038	0.038	0.041	0.044	0.041	0.045	0.044	0.049	0.044	0.042	0.044	0.841	0.095	0.055	0.059	0.04	0.39	0.888	0.05	1.021	0.949	1.083	1.008	0.982	0.991	0.118	0.036	0.763	1.128	0.141	0.107	0.97	1.011	0.198	0.314	0.328	0.879	1.036	0.695	0.147	1.14	0.353	1.068	0.051	0.098	0.05	0.05
bMDG + Atc	MDS42 + pHelper + RB-TnV2									MDS42 + pHelper + RB-TnV2_pJEx									MDS42 + pHelper + RB-TnV2_pJEx + 0.25uM CV									MDS42 + pHelper + RB-TnV2_pLacO1/pL									MDS42 + pHelper + RB-TnV2_pLacO1/pL + 200uM IPTG									MDS42 + pHelper
LB ON	1.367	1.293	1.247	1.227	1.381	1.247	1.342	1.241	1.28	1.34	1.399	1.165	1.047	1.376	1.768	1.677	1.789	1.501										1.263	1.356	1.321	1.339	1.306	1.38	1.157	1.19	1.321										1.337	1.222	1.412	1.307
M9 Pass 1	0.88	0.945	0.98	0.991	0.788	0.844	0.929	0.961	0.986	0.946	0.941	0.883	0.94	0.964	0.922	0.868	0.965	1.005										0.931	0.943	0.818	0.96	0.989	0.932	0.866	0.933	0.742										0.88	0.931	0.938	0.939
M9 Pass 2	1.028	1.025	1.023	1.026	1.063	1.034	1.02	0.986	1.039	1.062	1.086	1.037	1.132	1.019	1.125	1.115	1.11	1.098										1.007	1.116	1.018	1.013	1.006	1.018	1.023	1.008	1.037										1.008	0.98	0.98	0.989
bMDG P1 24h	0.072	0.069	0.069	0.07	0.066	0.066	0.067	0.07	0.074	0.067	0.07	0.068	0.077	0.078	0.073	0.068	0.074	0.074	0.083	0.08	0.075	0.085	0.083	0.081	0.08	0.08	0.081	0.061	0.061	0.058	0.068	0.065	0.068	0.062	0.069	0.069	0.067	0.071	0.068	0.068	0.066	0.069	0.067	0.068	0.069	0.069	0.066	0.068	0.064
bMDG P1 48h	0.129	0.114	0.116	0.135	0.098	0.126	0.122	0.123	0.124	0.14	0.157	0.107	0.18	1.131	0.137	0.172	0.133	0.179	0.143	0.153	0.109	0.16	0.137	0.161	0.14	0.142	0.14	0.11	0.126	0.096	0.122	0.119	0.117	0.103	0.122	0.113	0.112	0.105	0.1	0.101	0.106	0.101	0.094	0.105	1.059	0.138	0.122	0.126	0.13
bMDG P2 24h	0.035	0.035	0.035	0.035	0.034	0.034	0.035	0.035	0.034	0.038	0.035	0.036	0.038	0.904	0.035	0.037	0.035	0.04	0.055	0.141	0.049	0.054	0.05	0.066	0.052	0.054	0.067	0.035	0.035	0.035	0.034	0.035	0.034	0.039	0.034	0.034	0.035	0.034	0.034	0.035	0.035	0.035	0.035	0.037	0.835	0.044	0.041	0.04	0.042
bMDG P2 48h	0.061	0.043	0.058	0.046	0.067	0.044	0.116	0.05	0.048	0.053	0.07	1.088	0.065	0.837	0.051	0.109	0.051	0.073	1.054	0.886	0.056	1.089	0.146	0.949	1.065	1.041	1.016	0.068	0.048	0.045	0.162	0.047	0.068	0.095	0.058	0.049	0.043	0.036	0.035	0.389	0.036	0.036	0.036	0.043	0.905	0.05	0.042	0.043	0.043
bMDG P3 48h	0.044	0.039	0.05	0.044	0.054	0.04	0.05	0.045	0.038	0.048	0.058	0.164	0.074	0.827	0.101	0.063	0.099	0.051	0.954	0.847	0.048	0.935	0.056	0.85	1.034	0.906	0.301	0.046	0.041	0.038	0.049	0.038	0.058	0.054	0.046	0.04	0.035	0.04	0.039	0.127	0.048	0.054	0.049	0.041	0.173	0.034	0.034	0.034	0.034
NOTE: this is a subset of the data presented in Fig. S12
[truncated: 20 more columns]
