# Supplementary material for: A self‐propagating, barcoded transposon system for the dynamic rewiring of genomic networks
Source: Mol Syst Biol. 2023 Mar 27;19(6):e11398. doi: 10.15252/msb.202211398 (PMC10258560; doi:10.15252/msb.202211398)
Supplement: Supplementary file 10 — Source Data for Figure 5 [file MSB-19-e11398-s004.zip › MSB-2022-11398RR-Figure_5_Source_Data-sd.xlsx]

## Sheet: Fig.5B_upper
Origin plate	P1_18h	P1_24h	P2_48h	P3_24h	P4_24h
From ATc-	0.81	1.252	0.824	1.123	1.352
From ATc-	0.754	1.205	0.857	1.106	1.234
From ATc-	0.993	1.223	0.447	1.244	1.301
From ATc-	0.586	1.248	0.481	1.267	1.322
From ATc-	0.317	1.259	0.567	1.255	1.309
From ATc-	0.232	1.072	1.418	1.117	1.318
From ATc-	0.586	1.257	1.005	1.103	1.244
From ATc-	0.858	1.258	1.363	1.128	1.261
From ATc-	0.518	1.256	1.412	1.146	1.243
From ATc-	0.311	1.251	0.694	1.172	1.596
From ATc-	0.44	1.274	1.397	1.131	1.199
From ATc-	0.818	1.25	0.486	1.178	1.25
From ATc+	0.228	1.091	1.626	1.181	1.308
From ATc+	0.209	1.15	0.592	0.093	0.824
From ATc+	0.565	1.234	1.556	1.158	1.371
From ATc+	0.793	1.205	1.536	1.151	1.356
From ATc+	0.673	1.224	1.249	1.189	1.331
From ATc+	0.83	1.225	1.142	1.174	1.325
From ATc+	0.301	1.256	1.387	1.101	1.349
From ATc+	0.54	1.256	1.599	1.186	1.301
From ATc+	0.216	1.129	0.834	1.142	1.311
From ATc+	0.495	1.268	1.457	1.141	1.359
From ATc+	0.478	1.282	1.484	1.196	1.285
From ATc+	0.258	1.226	1.188	1.179	1.211

## Sheet: Fig.5B_lower
	With 0.25µM CV						No CV added
Origin plate	P1_18h	P1_24h	P1_42h	P2_48h	P3_24h	P4_24h	P1_18h	P1_24h	P1_42h	P2_48h	P3_24h	P4_24h
From ATc-	0.125	0.243	1.298	0.296	1.347	1.205	0.091	0.094	0.108	0.245	0.041	0.091
From ATc-	0.209	0.631	1.304	0.406	0.08	0.491	0.062	0.067	0.083	0.365	0.049	0.039
From ATc-	0.132	0.316	1.239	0.468	1.357	1.164	0.062	0.064	0.076	0.274	0.044	0.099
From ATc-	0.129	0.281	1.257	0.447	1.441	1.145	0.07	0.07	0.087	0.259	0.042	0.091
From ATc-	0.127	0.206	1.307	0.232	0.266	1.35	0.047	0.048	0.056	0.199	0.037	0.048
From ATc-	0.09	0.153	1.264	0.341	1.326	1.23	0.045	0.046	0.049	0.32	0.041	0.095
From ATc-	0.139	0.244	1.173	0.377	1.398	1.033	0.057	0.058	0.065	0.229	0.037	0.078
From ATc-	0.091	0.123	1.257	0.224	0.058	0.502	0.057	0.056	0.067	0.145	0.039	0.036
From ATc-	0.091	0.174	1.378	0.538	1.268	1.276	0.061	0.059	0.073	0.149	0.052	0.095
From ATc-	0.249	0.72	1.361	1.408	1.164	0.72	0.048	0.047	0.056	0.246	0.044	0.089
From ATc-	0.158	0.406	1.298	0.413	1.437	1.269	0.059	0.063	0.08	0.321	0.042	0.118
From ATc-	0.099	0.226	1.271	0.304	0.357	1.067	0.052	0.05	0.057	0.266	0.046	0.061
From ATc-	0.094	0.187	1.294	0.608	1.112	1.324	0.052	0.052	0.058	0.3	0.041	0.101
From ATc-	0.082	0.142	1.397	0.316	0.911	1.296	0.065	0.064	0.072	0.284	0.043	0.094
From ATc-	0.092	0.184	1.352	0.748	0.984	1.231	0.061	0.06	0.073	0.284	0.042	0.075
From ATc-	0.071	0.106	1.212	0.329	1.389	1.033	0.043	0.042	0.046	0.37	0.043	0.113
From ATc-	0.104	0.213	1.145	0.288	0.19	0.74	0.062	0.064	0.077	0.278	0.039	0.044
From ATc-	0.153	0.4	1.178	0.423	1.378	1.12	0.054	0.055	0.062	0.278	0.038	0.088
From ATc+	0.104	0.152	1.135	0.594	1.291	0.749	0.088	0.094	0.105	0.276	0.038	0.076
From ATc+	0.076	0.096	1.29	0.301	1.467	1.255	0.05	0.048	0.055	0.271	0.05	0.119
From ATc+	0.216	0.593	1.612	0.746	0.859	0.542	0.042	0.042	0.046	0.285	0.042	0.056
From ATc+	0.194	0.446	1.629	1.183	0.744	0.414	0.056	0.059	0.065	0.342	0.04	0.055
From ATc+	0.057	0.067	0.57	0.354	0.212	1.02	0.048	0.048	0.047	0.319	0.047	0.051
From ATc+	0.079	0.101	1.344	0.335	0.357	0.875	0.058	0.059	0.056	0.274	0.058	0.058
From ATc+	0.104	0.18	1.263	0.385	0.312	1.2	0.04	0.038	0.039	0.298	0.044	0.057
From ATc+	0.072	0.08	0.748	0.302	1.392	1.08	0.05	0.046	0.051	0.102	0.039	0.1
From ATc+	0.07	0.073	0.899	0.285	0.065	0.272	0.066	0.065	0.069	0.151	0.058	0.036
From ATc+	0.062	0.087	1.29	0.426	1.326	1.199	0.072	0.072	0.08	0.233	0.043	0.098
From ATc+	0.054	0.052	0.439	0.31	0.357	1.09	0.068	0.067	0.074	0.13	0.051	0.05
From ATc+	0.071	0.072	0.262	0.248	0.183	0.793	0.061	0.062	0.073	0.194	0.048	0.046
From ATc+	0.144	0.29	1.274	0.542	1.38	1.246	0.072	0.076	0.078	0.278	0.08	0.088
From ATc+	0.085	0.112	1.33	0.422	1.291	1.124	0.047	0.046	0.053	0.22	0.039	0.1
From ATc+	0.068	0.107	1.365	0.471	1.202	1.042	0.058	0.059	0.063	0.385	0.04	0.081
From ATc+	0.165	0.356	1.636	0.798	1.047	0.592	0.044	0.043	0.044	0.313	0.038	0.066
From ATc+	0.084	0.103	1.317	0.311	0.093	0.411	0.055	0.055	0.061	0.235	0.04	0.038
From ATc+	0.14	0.296	1.256	0.424	1.322	1.249	0.042	0.046	0.05	0.281	0.039	0.09
